# Supplementary material for: Conservation and Diversity of miR166 Family Members From Highbush Blueberry (Vaccinium corymbosum) and Their Potential Functions in Abiotic Stress
Source: Front Genet. 2022 May 16;13:919856. doi: 10.3389/fgene.2022.919856 (PMC9149266; doi:10.3389/fgene.2022.919856)
Supplement: Supplementary file 4 [file DataSheet1.xlsx]

## Sheet: Table S1
Supplementary Table 1 Sequences of specific stem-loop RT and forward RT-qPCR primers for miRNAs.
Locus	RT primer (5'-3')	Forward primer (5'-3')
Vco-miR166a	GTCGTATCCAGTGCAGGGTCCGAGGTATTCGCACTGGATACAGGGGA	CGGCGGTCGGACCAGGCTTCAT
Vco-miR166c-3p	GTCGTATCCAGTGCAGGGTCCGAGGTATTCGCACTGGATACGGAATG	CGGCGGTGTCGGACCAGGCTT
Vco-miR166e-3p	GTCGTATCCAGTGCAGGGTCCGAGGTATTCGCACTGGATACAGAATG	CGGCGGTCTCGGACCAGGCTT
Vco-miR166h-3p	GTCGTATCCAGTGCAGGGTCCGAGGTATTCGCACTGGATACGAGGAA	CGGCGGTCGGACCAGGCTTCA
Vco-miR166i-3p	GTCGTATCCAGTGCAGGGTCCGAGGTATTCGCACTGGATACCCTCGA	CGGCGGGGAATGCTGTCTGGT
Vco-miR166d-5p	GTCGTATCCAGTGCAGGGTCCGAGGTATTCGCACTGGATACCATCGA	CGGCGGGGGATGTTGTCTGGC
Vco-miR166f-5p	GTCGTATCCAGTGCAGGGTCCGAGGTATTCGCACTGGATACCCTCGA	CGGCGGGGAATGTTGTCTGGC
U6	GTGCAGGGTCCGAGGTTTTGGACCATTTCTCGAT	GGAACGATACAGAGAAGATTAGCA

## Sheet: Table S2
Supplementary Table 2 Transcription start site (TSS) and sequence of the promoter from blueberry Vco-miR166 genes
GeneID	Position of predicted TSS	Distance between pre-miRNA and TSS	Distance between TATA Box and TSS	Sequence of promoter
Vco-MIR166a	VaccDscaff37:17513618	581	35	CTTGTGGTAGCAGGTAACAGGTCGGGGTTTTAACCGGCATCTAGGGATTAAAATATGCTCCATATCAGTCCTAAAACTATAAGTAATTCAATAGACAAATGTGTACTATTAGTAGCAGGTAACAGGTCGTGCATAGTTTTTCAATTTTTTCGCACCAATTTTAAGAATTACTATTATTATTTTTGTTTGATAGCCAGAGGTGTTCGAGTCAGATCCGTAGTCTTGTCAAATTAAAGAAAGTCATCCATGACCGGACTAAGAGTTTTACAAGAACTACATTCTTTTAATCTGACCCCAAAAATTGAATATCGGTTAATAATATAGAGAGCAAACTCCCCAATCAACGGGACGAATCCTCGGGCTTTTAAGTAGTTAAAGTTTTAGTCAAAGGTATTTTGT…
Vco-MIR166b	VaccDscaff8:31860981	48	34	TGGCTCGGAGCCAACATAAGGTTGCGGGTGGCCCCTGCCCCCCCGGTTTTCAACGTTTTTTTATTAATATAATACTAATTTTAAGTATTATCAATATAATTATTCCTTATTATCTTAATAATTTTGGTTTGAATGAATAAAAAAACAAGTTATTTTATATTTTGATTTCTCAATTCTTTCATGCGTGAAAAATACCAATGTGAGTGTTGTAGTAGCCCAAAGAATAGAGCAAAACAATTCATATACTGTTAATGCATTGTGCTAAAACAATTTCAATGTACCAATGTGTTATGTTGAAAAACAAAAAATATAATAAAACAAATATATGTTTAGATTAAAAAAATATGTTTATTAAATCGGCCCCTCTCGGATCAAAATCCTAGCTCTGCCATTGATATA…
Vco-MIR166c	VaccDscaff22:33975857	44	34	GTTTCACTTTAGTAAAAGCAAGTAAAAAGGATAAACATAATGACTTAGAATTCAAATGTGGTCCATTTCCCCATGTCCTTTACATTTGCAGGGTGATATATGTAAAAGGTTCAACCAGATCCACTATCTGCGCTAAGCTTGGGACTGAAGCTTGGCATCACACTGAGCTCATTGACTAATCTTCTCCACCTCCCACCTTCTCTTTATCATAGTGGGAAGCAAAGCACATATCCTTTGCTTGAGACTGGTGAACAAACACACCAAATCTTCAGTACCCGACCCTGGTAAGCAACTCCGAACTTTACACTGTTTATGAATAAAGTCACTCTTATTCAAAAAGCAAATAAACCAAAGTAACTAGTAAAATCTATAGGAAGAGAAAATCCAAACCATGCATGG…
Vco-MIR166d	VaccDscaff2:36775092	152	33	ATTTGATCTTGTTCTTGTCAAAGTTTATAATAAAAAAAGAAATTCAAGTACCTGGATCCCCATAGCCCAAGGTGAAGGTAGTTGGAATTTTTTTGTTGTTTTGTATGTATGTAGAGTGCAGTGTTTGGACTGTCCAGCCAAGCAGCTGGCTGGTGTTTATCAGGTGGCAGGTTGGGTGGTTGACCTGCAATAACAAGTTTGTGTGGTACACTACTCAAGGAATTTTTATTTACTTCTTTTTGCTTTATTTGATTTTATCCCCCAACAACGCATGATAAAACCTTGTTTTGTATCCTTTGAAAGCTTATGATGAAAAAAAATTCGGTTAATTCGAATTGAAGCACATCCAAAAGTGTTCTTTCATTATTTCTTTCTCCCTGTTTGTTTTTATTTAAATAG…
Vco-MIR166e	VaccDscaff8:31860981	48	34	TGGCTCGGAGCCAACATAAGGTTGCGGGTGGCCCCTGCCCCCCCGGTTTTCAACGTTTTTTTATTAATATAATACTAATTTTAAGTATTATCAATATAATTATTCCTTATTATCTTAATAATTTTGGTTTGAATGAATAAAAAAACAAGTTATTTTATATTTTGATTTCTCAATTCTTTCATGCGTGAAAAATACCAATGTGAGTGTTGTAGTAGCCCAAAGAATAGAGCAAAACAATTCATATACTGTTAATGCATTGTGCTAAAACAATTTCAATGTACCAATGTGTTATGTTGAAAAACAAAAAATATAATAAAACAAATATATGTTTAGATTAAAAAAATATGTTTATTAAATCGGCCCCTCTCGGATCAAAATCCTAGCTCTGCCATTGATATA…
Vco-MIR166f	VaccDscaff49:666604	133		GATATGAAGAGAGGAATGTTAACTGAACCCCACTGGTATCTTAGATGCTTGCCTAAGAAGAGAACCTGCACACTGGAACAACCACCTGCAAGCCCGGAAGGTGGTTGTCCCGGAAGGCACTCCAATGGCTAAGTAAGAGACTGAGCGAGAAGTTTACTGGAAATTTAGAGAGAGAAAGTGGGTAAAGAGTATTAAATGTGGAGAGAAAGATCCTGAGTGAGGTAGGTGAGGGTCATATTTATAGGCAAAGAGGGGCGTGCCCATCACGTCCCTCGTAAACCACACGCGCACCGTCTGTACCGAGGTTGACGCTTGGTGTGGTAAGAATGTCTCTTGCAGAAGCAGTGCTTCGACTGACGTCACCTCTGATAAACCTAAGGGGTCAATTGGCTCGGGAAT…
Vco-MIR166g	VaccDscaff1:9638273	70	29	TGAATGTCGCATCCAACCATTTTAGACGAGGAGCCCTCGGAATGCATAGGAGAAAAGGTCACACAACTAAGTTGGGACGAAGAATCTGTTGCTTCCATCTTAGCGGAATTAAGGGGCACGGATTCTTCCTCCATTAGATTATCATTCGTCGGAACATCATTCGTCGGCTCACTCGTCGGCTCACTATGACCAGCTTCCTTGGAGAACTCATGGCCTTTAACTTCAACCACTGATTGGCTCGGCGAATGGAAGAACTGAAATTTCTGGCTCTTGCCCAAGTCCCTAAGAAATTGCCGATCAACAAGAAGAAAGTGCCGACTCACAATGACTTTCTTTTGCCGTCGTCGATATACTGTCGGACTAGGACGCTCCCTTTTCACAAAATGTTCCATAGCCTTG…
Vco-MIR166h	VaccDscaff19:37326727	194	37	GCATCCTTATCTGGAGCGCCAAAATTTTCACCAAATTTAACTTCAAAAACACCTTTTATAAATTAGCAAGTCACTTTATCAAAAACTCACAAGATCAAACTCTCTATTTTAACTTTACTATATTAAACTATTCCCCTCAAATCTATAAAAAAAATTTTTTTTTTACCTAAACCTCTACTTTCGGTACAGAAAAGGACATGGTCCCCCCCTCCCCTAGCCACGTGTCATGTCACCCACCCCCTTGCCTTTTTTTACTCATGTTCCCGCCCCCTCTCTCTGACGCAACTACCTACACAACCCGAGAAAATGGTACCGGAAGAAATTTGGTCCGTGAATTTGGTGCGGCACTATAGCAAAAATAATTTGGTGAGGAAAAATAGAGAGACTGATTTTGGTGGG…
Vco-MIR166i	VaccDscaff33:28806779	240	38	TGTAATTTTTACAGTTTTGTAGTGAATGACCTGCCTTTTACTGAAATGTGGAGGTGATAGATTAGTTGATGTGCGCGTAAATTGATTCGAAAACCTCTTATCGCCAAATAAAAAAGAACTTAATATGGAACATATAATGGTATCTGTTAGAGCTTCTCCAATGCTGGTTAAATTGGTTTTGTACTCTTAACACAAAACCAAATCCAAAAAACATGCTCCAATGAGATGCCAAATGTGGCTCTAAAATGGAACAAATCTAAAACTAGTTCCAAATATGGAAACTTGTCAAGACACAAATACAAACTAATTTTCAACAAGAAAGGGTTGCAGGAGTTACCTGAGTATTGCCAGAAAATTCGTCAAAAATTGCAAAATTGTCGAGAAGAATTAAATAGCAGA…

## Sheet: Table S3
Supplementary Table 3 Promoter analysis of the miR166 family in highbush blueberry
Motif	Function	Vco-MIR166a	Vco-MIR166b	Vco-MIR166c	Vco-MIR166d	Vco-MIR166e	Vco-MIR166f	Vco-MIR166g	Vco-MIR166h	Vco-MIR166i
enhancer and core element
CAAT-box	common cis-acting element in promoter and enhancer regions	25	33	24	27	33	18	26	32	47
TATA-box	core promoter element around –30 of transcription start	28	34	16	26	34	16	17	21	14
Light-related elements
3-AF1 binding site	light responsive element	-	-	-	-	-	1	-	-	-
ATCT-motif	part of a conserved DNA module involved in light responsiveness	-	-	2	-	-	-	-	-	1
Box4	part of a conserved DNA module involved in light responsiveness	-	4	-	1	4	1	4	2	-
CAG-motif	part of a light responsive element	-	-	-	-	-	1	-	-	-
chs-CMA2b	part of a light responsive element	-	-	-	-	-	1	-	-	-
chs-CMA1	part of a light responsive element	-	-	-	-	-	-	-	1	-
GA-motif	part of a light responsive element	-	-	-	-	-	-	-	-	1
GATA-motif	part of a light responsive element	-	-	2	-	-	-	-	-	-
I-box	part of a light responsive element	-	-	-	-	-	-	-	2	-
TCCC-motif	part of a light responsive element	-	-	-	1	-	-	1	-	1
TCT-motif	part of a light responsive element	-	2	-	-	2	3	2	-	2
GT1-motif	light responsive element	2	-	-	2	-	-	2	-	1
Sp1	light responsive element	-	-	2	-	-	-	1	1	-
Pc-CMA2a	part of a light responsive element	-	1	-	-	1	-	1	-	-
ACE	cis-acting element involved in light responsiveness	-	-	-	-	-	-	-	1	-
G-box	cis-acting regulatory element involved in light responsiveness	1	2	2	2	2	5	1	7	1
MRE	MYB binding site involved in light responsiveness	-	-	-	-	-	1	-	-	-
LAMP-elemen	part of a light responsive element	-	1	1	-	1	-	1	1	-
Phytohormone-related elements
GARE-motif	gibberellin-responsive element	1	-	-	-	-	1	1	-	2
P-box	gibberellin-responsive element	2	1	-	1	1	-	-	-	-
TGACG-motif	cis-acting regulatory element involved in the MeJA-responsiveness	-	2	-	-	2	4	2	2	2
CGTCA-motif	cis-acting regulatory element involved in the MeJA-responsiveness	-	2	-	-	2	4	2	2	2
TCA-element	cis-acting element involved in salicylic acid responsiveness	1	-	-	-	-	-	-	1	-
TGA-box	part of an auxin-responsive element	-	1	-	1	1	-	-	-	-
TGA-element	auxin-responsive element	-	2	-	-	2	-	1	-	-
AuxRR-core	cis-acting regulatory element involved in auxin responsiveness	-	-	1	-	-	-	1	1	-
ABRE	cis-acting element involved in the abscisic acid responsiveness	-	2	2	1	2	3	1	7	-
Elements related to cycle and circadian rhythms
MSA-like	cis-acting element involved in cell cycle regulation	-	-	-	-	-	-	-	-	1
CAT-box	cis-acting regulatory element related to meristem expression	1	1	1	-	1	-	1	-	-
Elements related to seed development
RY-element	cis-acting regulatory element involved in seed-specific regulation	-	-	1	-	-	-	-	-	-
Elements related to sythesis and metabolism
O2-site	cis-acting regulatory element involved in zein metabolism regulation	2	1	-	1	1	-	-	2	-
Defense-related elements
TC-rich	cis-acting element involved in defense and stress responsiveness	-	-	-	1	-	-	-	-	1
LTR	cis-acting element involved in low-temperature responsiveness	2	-	-	-	-	-	1	3	-
ARE	cis-acting regulatory element essential for the anaerobic induction	1	1	2	2	1	1	1	1	4
MBS	MYB binding site involved in drought-inducibility	1	-	-	1	-	1	-	1	-
Others
A-box	cis-acting regulatory element	-	-	1	-	-	-	-	-	-
CCAAT-box	MYBHv1 binding site	1	1	-	-	1	-	-	-	1
AT-rich	element for maximal elicitor-mediated activation	-	-	-	-	-	-	1	-	-
A-box	sequence conserved in alpha-amylase promoters	-	-	-	-	-	1	-	-	-
GC-motif	enhancer-like element involved in anoxic specific inducibility	-	1	-	-	1	-	-	-	-
( -) sign indicate the absence of the elements

## Sheet: Table S4
Supplementary Table 4 The target sequence from cranberry transcript database by psRNATarget program
miRNA_Acc.	Target_Acc.	Expectation	UPE$	miRNA_start	miRNA_end	Target_start	Target_end	miRNA_aligned_fragment	alignment	Target_aligned_fragment	Inhibition	Target_Desc.	Multiplicity
Vco-miR166a	Cranberry_cDNA_contig_194633_421282	0.5	-1	1	22	1463	1484	UCGGACCAGGCUUCAUUCCCCU	::::::::::::::::::.	CCUGGAAUGAAGCCUGGUCCGG	Cleavage	unkonwn	1
Vco-miR166a	Cranberry_cDNA_contig_313268_315046	0.5	-1	1	22	1462	1483	UCGGACCAGGCUUCAUUCCCCU	::::::::::::::::::.	CCUGGAAUGAAGCCUGGUCCGG	Cleavage	unkonwn	1
Vco-miR166a	Cranberry_cDNA_contig_104458_264297	1	-1	1	22	879	900	UCGGACCAGGCUUCAUUCCCCU	::.:::::::::::::::.	AUUGGGAUGAAGCCUGGUCCGG	Cleavage	unkonwn	1
Vco-miR166a	Cranberry_cDNA_contig_2180104_158726	1	-1	1	22	864	885	UCGGACCAGGCUUCAUUCCCCU	::.:::::::::::::::.	AUUGGGAUGAAGCCUGGUCCGG	Cleavage	unkonwn	1
Vco-miR166a	Cranberry_cDNA_contig_241566_465612	1.5	-1	1	20	1	20	UCGGACCAGGCUUCAUUCCC	:::.:::.::::::::.::	UGGAGUGAGGCCUGGUCUGA	Cleavage	unkonwn	1
Vco-miR166a	Cranberry_cDNA_contig_195168_422072	1.5	-1	1	22	135	156	UCGGACCAGGCUUCAUUCCCCU	:::.:::.::::::::.::	GUAGGAGUGAGGCCUGGUCUGA	Cleavage	unkonwn	1
Vco-miR166a	Cranberry_cDNA_contig_29154_323553	3	-1	1	22	182	203	UCGGACCAGGCUUCAUUCCCCU	:::::: :::::::::: .::	CGGGGAAAGAAGCCUGGUGUGA	Cleavage	unkonwn	1
Vco-miR166a	Cranberry_cDNA_contig_436984_581760	3	-1	1	22	9	30	UCGGACCAGGCUUCAUUCCCCU	:::.:::::.: :::.:::	GCCGGAGUGAAGUCAGGUUCGA	Cleavage	unkonwn	1
Vco-miR166a	Cranberry_cDNA_contig_2158990_71932	3	-1	1	22	606	627	UCGGACCAGGCUUCAUUCCCCU	:: ::: ::::::::::::	UUGGUAAUAAAGCCUGGUCCGU	Cleavage	unkonwn	1
Vco-miR166a	Cranberry_cDNA_contig_2163410_87635	3.5	-1	1	22	857	878	UCGGACCAGGCUUCAUUCCCCU	::::::::::::: :::: :.	CGGGGAAUGAAGCCAGGUCAGG	Cleavage	unkonwn	1
Vco-miR166a	Cranberry_cDNA_contig_418870_244694	3.5	-1	1	22	947	968	UCGGACCAGGCUUCAUUCCCCU	: ::: :::::::::: :.:.	UGUGGACUGAAGCCUGGACUGG	Cleavage	unkonwn	1
Vco-miR166a	Cranberry_cDNA_contig_179220_363903	4	-1	1	22	633	654	UCGGACCAGGCUUCAUUCCCCU	:: ::..::.:::::: :..::	AGUGGGGUGGAGCCUGAUUUGA	Cleavage	unkonwn	1
Vco-miR166a	Cranberry_cDNA_contig_443669_615450	4	-1	1	22	202	223	UCGGACCAGGCUUCAUUCCCCU	:: .::::::::: ::..::	UCGGAGAUGAAGCCUUGUUUGA	Cleavage	unkonwn	1
Vco-miR166a	Cranberry_cDNA_contig_226449_283353	4	-1	1	22	256	277	UCGGACCAGGCUUCAUUCCCCU	:::: :::: ::::: ::::	CUGGGAUUGAAACCUGGGCCGA	Translation	unkonwn	1
Vco-miR166a	Cranberry_cDNA_contig_175648_342767	4	-1	1	22	117	138	UCGGACCAGGCUUCAUUCCCCU	:: :::::::::::::	AAAAUAAGGAAGCCUGGUCCGU	Cleavage	unkonwn	1
Vco-miR166a	Cranberry_cDNA_contig_2132022_35840	4	-1	1	22	159	180	UCGGACCAGGCUUCAUUCCCCU	:::.:::: :::: ::.::	AACGGAGUGAAUCCUGAUCUGA	Translation	unkonwn	1
Vco-miR166a	Cranberry_cDNA_contig_436817_580769	4	-1	1	22	978	999	UCGGACCAGGCUUCAUUCCCCU	:::.:::: :::: ::::.	UUUGGAGUGAAUCCUGUUCCGG	Translation	unkonwn	1
Vco-miR166a	Cranberry_cDNA_contig_175295_340112	4	-1	1	22	133	154	UCGGACCAGGCUUCAUUCCCCU	:::.:::: :::: ::.::	AACGGAGUGAAUCCUGAUCUGA	Translation	unkonwn	1
Vco-miR166a	Cranberry_cDNA_contig_89973_262362	4	-1	1	22	943	964	UCGGACCAGGCUUCAUUCCCCU	:::.:::: :::: ::::.	UUUGGAGUGAAUCCUGUUCCGG	Translation	unkonwn	1
Vco-miR166a	Cranberry_cDNA_contig_2155865_1_61000	4	-1	1	22	383	404	UCGGACCAGGCUUCAUUCCCCU	: ::::::::::::.:.	CAUCCACUGAAGCCUGGUCUGG	Cleavage	unkonwn	1
Vco-miR166a	Cranberry_cDNA_contig_2168963_108053	4	-1	1	22	593	614	UCGGACCAGGCUUCAUUCCCCU	: ::::: ::::. :::.::.	CGUGGAAUUAAGCUGGGUUCGG	Cleavage	unkonwn	1
Vco-miR166a	Cranberry_cDNA_contig_70781_259621	4	-1	1	22	445	466	UCGGACCAGGCUUCAUUCCCCU	:. :::::..:::::::.	AUUAGGUUGAAGUUUGGUCCGG	Cleavage	unkonwn	1
Vco-miR166a	Cranberry_cDNA_contig_185442_395634	4	-1	1	22	319	340	UCGGACCAGGCUUCAUUCCCCU	: ::::::::.: :::::	CUAGCAAUGAAGCUUUGUCCGU	Cleavage	unkonwn	1
Vco-miR166a	Cranberry_cDNA_contig_2162831_85749	4	-1	1	22	446	467	UCGGACCAGGCUUCAUUCCCCU	:. :::::..:::::::.	AUUAGGUUGAAGUUUGGUCCGG	Cleavage	unkonwn	1
Vco-miR166a	Cranberry_cDNA_contig_440369_601789	4	-1	1	22	647	668	UCGGACCAGGCUUCAUUCCCCU	:. :::::..:::::::.	AUUAGGUUGAAGUUUGGUCCGG	Cleavage	unkonwn	1
Vco-miR166a	Cranberry_cDNA_contig_82267_173804	4	-1	1	22	1417	1438	UCGGACCAGGCUUCAUUCCCCU	: ::::: ::::. :::.::.	CGUGGAAUUAAGCUGGGUUCGG	Cleavage	unkonwn	1
Vco-miR166a	Cranberry_cDNA_contig_209922_192317	4	-1	1	22	16	37	UCGGACCAGGCUUCAUUCCCCU	.: :: :: :.:..::::.:::	GGUGGUAUCAGGUUUGGUUCGA	Cleavage	unkonwn	1
Vco-miR166a	Cranberry_cDNA_contig_2165220_94612	4	-1	1	22	810	831	UCGGACCAGGCUUCAUUCCCCU	:::: :.:::. ::::.::	GAUGGAACGGAGCUCGGUCUGA	Cleavage	unkonwn	1
Vco-miR166a	Cranberry_cDNA_contig_182147_379237	4	-1	1	22	113	134	UCGGACCAGGCUUCAUUCCCCU	: : :::::.::::.:::	UAAUGCAAGAAGCUUGGUUCGA	Cleavage	unkonwn	1
Vco-miR166a	Cranberry_cDNA_contig_186046_398185	4.5	-1	1	22	445	466	UCGGACCAGGCUUCAUUCCCCU	:::::::: :.::: :::..:.	AGGGGAAUAAGGCCCGGUUUGG	Cleavage	unkonwn	1
Vco-miR166a	Cranberry_cDNA_contig_435814_574338	4.5	-1	1	22	1332	1353	UCGGACCAGGCUUCAUUCCCCU	::::::::.:::. : ::.::	UGGGGAAUGGAGCUAGUUCUGA	Cleavage	unkonwn	1
Vco-miR166a	Cranberry_cDNA_contig_787348_10873	4.5	-1	1	22	93	114	UCGGACCAGGCUUCAUUCCCCU	:: ::::::::::.: ::.:.	AGUGGAAUGAAGCUUUCUCUGG	Cleavage	unkonwn	1
Vco-miR166a	Cranberry_cDNA_contig_112242_265526	4.5	-1	1	22	115	136	UCGGACCAGGCUUCAUUCCCCU	::::::::: ::::::.:	CUGGGAAUGAAAGCUGGUCUGU	Translation	unkonwn	1
Vco-miR166a	Cranberry_cDNA_contig_2164749_1_92680	4.5	-1	1	22	63	84	UCGGACCAGGCUUCAUUCCCCU	::::::::: ::::::.:	CUGGGAAUGAAAGCUGGUCUGU	Translation	unkonwn	1
Vco-miR166a	Cranberry_cDNA_contig_185671_396588	4.5	-1	1	22	140	161	UCGGACCAGGCUUCAUUCCCCU	: :::.::: :::::: :.::.	AUGGGGAUGCAGCCUGCUUCGG	Cleavage	unkonwn	1
Vco-miR166a	Cranberry_cDNA_contig_327475_488475	4.5	-1	1	22	324	345	UCGGACCAGGCUUCAUUCCCCU	::::::.:::.::::..	UAAGGAAUGGAGCUUGGUUUCU	Cleavage	unkonwn	1
Vco-miR166a	Cranberry_cDNA_contig_14601_164578	4.5	-1	1	22	228	249	UCGGACCAGGCUUCAUUCCCCU	:: :::. ::.:..::::..:.	AGAGGAGAGAGGUUUGGUUUGG	Cleavage	unkonwn	1
Vco-miR166a	Cranberry_cDNA_contig_241317_464985	4.5	-1	1	22	320	341	UCGGACCAGGCUUCAUUCCCCU	.: ::::::.: :.:: ::.::	GGUGGAAUGGACCUUGCUCUGA	Translation	unkonwn	1
Vco-miR166a	Cranberry_cDNA_contig_312357_310642	4.5	-1	1	22	856	877	UCGGACCAGGCUUCAUUCCCCU	:: :::. ::.:..::::..:.	AGAGGAGAGAGGUUUGGUUUGG	Cleavage	unkonwn	1
Vco-miR166a	Cranberry_cDNA_contig_2161676_81674	4.5	-1	1	22	166	187	UCGGACCAGGCUUCAUUCCCCU	.:::.:::.::::..::	CAUCAGAUGGAGCUUGGUUUGA	Cleavage	unkonwn	1
Vco-miR166a	Cranberry_cDNA_contig_239650_460470	4.5	-1	1	22	963	984	UCGGACCAGGCUUCAUUCCCCU	: :..::::::.:: :.:::	UUGUGGGUGAAGCUUGUUUCGA	Cleavage	unkonwn	1
Vco-miR166a	Cranberry_cDNA_contig_439207_595190	4.5	-1	1	22	1139	1160	UCGGACCAGGCUUCAUUCCCCU	:::::: ..:.:::::. ::	GUGGGAAUUGGGUCUGGUUGGA	Cleavage	unkonwn	1
Vco-miR166a	Cranberry_cDNA_contig_325595_476963	4.5	-1	1	22	98	119	UCGGACCAGGCUUCAUUCCCCU	:: .::::.:.::: ::::.	GAGGAGAUGAGGUCUGAUCCGG	Cleavage	unkonwn	1
Vco-miR166a	Cranberry_cDNA_contig_234870_443883	4.5	-1	1	22	216	237	UCGGACCAGGCUUCAUUCCCCU	: ::.:::. ::.:::: :::	CGAGGGAUGGUGCUUGGUACGA	Cleavage	unkonwn	1
Vco-miR166a	Cranberry_cDNA_contig_1059_162595	4.5	-1	1	22	217	238	UCGGACCAGGCUUCAUUCCCCU	:.:::.. ::::::.:::	CAACGGAUGGGCCCUGGUUCGA	Translation	unkonwn	1
Vco-miR166a	Cranberry_cDNA_contig_2156709_1_63762	4.5	-1	1	22	636	657	UCGGACCAGGCUUCAUUCCCCU	:.:::.. ::::::.:::	CAACGGAUGGGCCCUGGUUCGA	Translation	unkonwn	1
Vco-miR166a	Cranberry_cDNA_contig_359243_213850	4.5	-1	1	22	150	171	UCGGACCAGGCUUCAUUCCCCU	.: :::: :::: .::::..:.	GGAGGAAAGAAGAUUGGUUUGG	Translation	unkonwn	1
Vco-miR166a	Cranberry_cDNA_contig_1216899_16398	4.5	-1	1	22	31	52	UCGGACCAGGCUUCAUUCCCCU	:::::: :::.: ::..::	CUAGGAAUGCAGCUUUGUUUGA	Cleavage	unkonwn	1
Vco-miR166a	Cranberry_cDNA_contig_330295_505749	4.5	-1	1	22	1166	1187	UCGGACCAGGCUUCAUUCCCCU	.: :::: :::: .::::..:.	GGAGGAAAGAAGAUUGGUUUGG	Translation	unkonwn	1
Vco-miR166a	Cranberry_cDNA_contig_436292_577689	4.5	-1	1	22	1573	1594	UCGGACCAGGCUUCAUUCCCCU	::: :::.:..::::..::	GUGGGUUUGAGGUUUGGUUUGA	Cleavage	unkonwn	1
Vco-miR166a	Cranberry_cDNA_contig_137231_2058	4.5	-1	1	22	30	51	UCGGACCAGGCUUCAUUCCCCU	::.: ::::.::::..:.	AUCUGAGUAAAGCUUGGUUUGG	Cleavage	unkonwn	1
Vco-miR166a	Cranberry_cDNA_contig_79937_260820	5	-1	1	22	968	989	UCGGACCAGGCUUCAUUCCCCU	:::::.::::: .: :::.::.	AGGGGGAUGAAAUCGGGUUCGG	Translation	unkonwn	1
Vco-miR166a	Cranberry_cDNA_contig_1044374_14193	5	-1	1	22	230	251	UCGGACCAGGCUUCAUUCCCCU	.::: ..::.::..::::..:.	GGGGCGGUGGAGUUUGGUUUGG	Cleavage	unkonwn	1
Vco-miR166a	Cranberry_cDNA_contig_1328784_17818	5	-1	1	22	247	268	UCGGACCAGGCUUCAUUCCCCU	.:::: ::::::.: : ::.::	GGGGGUAUGAAGUCAGAUCUGA	Cleavage	unkonwn	1
Vco-miR166a	Cranberry_cDNA_contig_197933_425920	5	-1	1	22	457	478	UCGGACCAGGCUUCAUUCCCCU	.:::: ::::::.: : ::.::	GGGGGUAUGAAGUCAGAUCUGA	Cleavage	unkonwn	1
Vco-miR166a	Cranberry_cDNA_contig_417714_240577	5	-1	1	22	1908	1929	UCGGACCAGGCUUCAUUCCCCU	:: :::.::..::.::: :.:	AGCGGAGUGGGGCUUGGACUGC	Cleavage	unkonwn	1
Vco-miR166a	Cranberry_cDNA_contig_248245_197844	5	-1	1	22	167	187	UCGGACCAGGCUUCAUUCCCCU	::: :.: :::::.::::.::.	AGGUGGA-GAAGCUUGGUUCGG	Cleavage	unkonwn	1
Vco-miR166a	Cranberry_cDNA_contig_335632_533882	5	-1	1	22	199	220	UCGGACCAGGCUUCAUUCCCCU	:::::::.: :::::.:	UAUGGAAUGAGGGCUGGUUCAG	Translation	unkonwn	1
Vco-miR166a	Cranberry_cDNA_contig_2170708_114448	5	-1	1	22	37	58	UCGGACCAGGCUUCAUUCCCCU	::: :: ::: :::::: :::	UGGGAAAGGAAACCUGGUACGA	Translation	unkonwn	1
Vco-miR166a	Cranberry_cDNA_contig_175238_339705	5	-1	1	22	860	881	UCGGACCAGGCUUCAUUCCCCU	::: : :::: :::::::: :	CGGGCACUGAAACCUGGUCCCA	Translation	unkonwn	1
Vco-miR166a	Cranberry_cDNA_contig_146070_182946	5	-1	1	22	804	825	UCGGACCAGGCUUCAUUCCCCU	::: : :::: :::::::: :	CGGGCACUGAAACCUGGUCCCA	Translation	unkonwn	1
Vco-miR166a	Cranberry_cDNA_contig_39644_255115	5	-1	1	22	282	303	UCGGACCAGGCUUCAUUCCCCU	:: :::: ::.:::: : .:::	AGAGGAAGGAGGCCUUGAUCGA	Cleavage	unkonwn	1
Vco-miR166a	Cranberry_cDNA_contig_338930_544696	5	-1	1	22	352	373	UCGGACCAGGCUUCAUUCCCCU	: :::: :::.:::: ::.::	AUGGGACUGAGGCCUUAUCUGA	Cleavage	unkonwn	1
Vco-miR166a	Cranberry_cDNA_contig_2117577_30781	5	-1	1	22	431	452	UCGGACCAGGCUUCAUUCCCCU	: ::: ::::: :::::: .:.	AAGGGCAUGAAACCUGGUGUGG	Translation	unkonwn	1
Vco-miR166a	Cranberry_cDNA_contig_324428_468128	5	-1	1	22	1360	1381	UCGGACCAGGCUUCAUUCCCCU	: :::::: .::: :::::. :	AAGGGAAUAGAGCAUGGUCUAA	Cleavage	unkonwn	1
Vco-miR166a	Cranberry_cDNA_contig_2153593_52781	5	-1	1	22	180	201	UCGGACCAGGCUUCAUUCCCCU	:::.: :.: ::: ::::::	UUGGGGAGGGACCCUUGUCCGA	Translation	unkonwn	1
Vco-miR166a	Cranberry_cDNA_contig_2171094_115867	5	-1	1	22	298	319	UCGGACCAGGCUUCAUUCCCCU	:::::: ..:..:::: .::	GUGGGAAUUGGGUUUGGUGUGA	Cleavage	unkonwn	1
Vco-miR166a	Cranberry_cDNA_contig_190860_411705	5	-1	1	22	530	551	UCGGACCAGGCUUCAUUCCCCU	:::::: .:.:::: ::::	CCGGGAAUCCGGUCUGGACCGA	Cleavage	unkonwn	1
Vco-miR166a	Cranberry_cDNA_contig_8626_163650	5	-1	1	22	371	392	UCGGACCAGGCUUCAUUCCCCU	::::.: .::.:::::.. :	GAGGGAGUUGAGUCUGGUUUCA	Cleavage	unkonwn	1
Vco-miR166a	Cranberry_cDNA_contig_193100_418365	5	-1	1	22	1045	1066	UCGGACCAGGCUUCAUUCCCCU	:::: :::: : ::::.::.	UUGGGACUGAACCAUGGUUCGG	Translation	unkonwn	1
Vco-miR166a	Cranberry_cDNA_contig_331647_513458	5	-1	1	22	428	449	UCGGACCAGGCUUCAUUCCCCU	..::::::::: :.:::	UGCUUGGUGAAGCCUGUUUCGA	Cleavage	unkonwn	1
Vco-miR166a	Cranberry_cDNA_contig_338588_211293	5	-1	1	22	165	186	UCGGACCAGGCUUCAUUCCCCU	::::::. ..::::..::	UCAAGAAUGAGUUUUGGUUUGA	Translation	unkonwn	1
Vco-miR166a	Cranberry_cDNA_contig_183908_388107	5	-1	1	22	276	297	UCGGACCAGGCUUCAUUCCCCU	::: :::.::.::::..::	UGGGACUUGAGGCUUGGUUUGA	Cleavage	unkonwn	1
Vco-miR166a	Cranberry_cDNA_contig_330609_507279	5	-1	1	22	188	209	UCGGACCAGGCUUCAUUCCCCU	:::::::: .:::::. :	GAACGAAUGAAGGUUGGUCUUA	Translation	unkonwn	1
Vco-miR166b-3p	Cranberry_cDNA_contig_194633_421282	0.5	-1	1	21	1464	1484	UCGGACCAGGCUUCAUUCCCC	::::::::::::::::::.	CUGGAAUGAAGCCUGGUCCGG	Cleavage	unkonwn	1
Vco-miR166b-3p	Cranberry_cDNA_contig_313268_315046	0.5	-1	1	21	1463	1483	UCGGACCAGGCUUCAUUCCCC	::::::::::::::::::.	CUGGAAUGAAGCCUGGUCCGG	Cleavage	unkonwn	1
Vco-miR166b-3p	Cranberry_cDNA_contig_104458_264297	1	-1	1	21	880	900	UCGGACCAGGCUUCAUUCCCC	::.:::::::::::::::.	UUGGGAUGAAGCCUGGUCCGG	Cleavage	unkonwn	1
Vco-miR166b-3p	Cranberry_cDNA_contig_2180104_158726	1	-1	1	21	865	885	UCGGACCAGGCUUCAUUCCCC	::.:::::::::::::::.	UUGGGAUGAAGCCUGGUCCGG	Cleavage	unkonwn	1
Vco-miR166b-3p	Cranberry_cDNA_contig_241566_465612	1.5	-1	1	20	1	20	UCGGACCAGGCUUCAUUCCC	:::.:::.::::::::.::	UGGAGUGAGGCCUGGUCUGA	Cleavage	unkonwn	1
Vco-miR166b-3p	Cranberry_cDNA_contig_195168_422072	1.5	-1	1	21	136	156	UCGGACCAGGCUUCAUUCCCC	:::.:::.::::::::.::	UAGGAGUGAGGCCUGGUCUGA	Cleavage	unkonwn	1
Vco-miR166b-3p	Cranberry_cDNA_contig_29154_323553	3	-1	1	21	183	203	UCGGACCAGGCUUCAUUCCCC	:::::: :::::::::: .::	GGGGAAAGAAGCCUGGUGUGA	Cleavage	unkonwn	1
Vco-miR166b-3p	Cranberry_cDNA_contig_436984_581760	3	-1	1	21	10	30	UCGGACCAGGCUUCAUUCCCC	:::.:::::.: :::.:::	CCGGAGUGAAGUCAGGUUCGA	Cleavage	unkonwn	1
Vco-miR166b-3p	Cranberry_cDNA_contig_2158990_71932	3	-1	1	21	607	627	UCGGACCAGGCUUCAUUCCCC	:: ::: ::::::::::::	UGGUAAUAAAGCCUGGUCCGU	Cleavage	unkonwn	1
Vco-miR166b-3p	Cranberry_cDNA_contig_2163410_87635	3.5	-1	1	21	858	878	UCGGACCAGGCUUCAUUCCCC	::::::::::::: :::: :.	GGGGAAUGAAGCCAGGUCAGG	Cleavage	unkonwn	1
Vco-miR166b-3p	Cranberry_cDNA_contig_418870_244694	3.5	-1	1	21	948	968	UCGGACCAGGCUUCAUUCCCC	: ::: :::::::::: :.:.	GUGGACUGAAGCCUGGACUGG	Cleavage	unkonwn	1
Vco-miR166b-3p	Cranberry_cDNA_contig_443669_615450	4	-1	1	21	203	223	UCGGACCAGGCUUCAUUCCCC	:: .::::::::: ::..::	CGGAGAUGAAGCCUUGUUUGA	Cleavage	unkonwn	1
Vco-miR166b-3p	Cranberry_cDNA_contig_226449_283353	4	-1	1	21	257	277	UCGGACCAGGCUUCAUUCCCC	:::: :::: ::::: ::::	UGGGAUUGAAACCUGGGCCGA	Translation	unkonwn	1
Vco-miR166b-3p	Cranberry_cDNA_contig_179220_363903	4	-1	1	21	634	654	UCGGACCAGGCUUCAUUCCCC	: ::..::.:::::: :..::	GUGGGGUGGAGCCUGAUUUGA	Cleavage	unkonwn	1
Vco-miR166b-3p	Cranberry_cDNA_contig_175648_342767	4	-1	1	21	118	138	UCGGACCAGGCUUCAUUCCCC	:: :::::::::::::	AAAUAAGGAAGCCUGGUCCGU	Cleavage	unkonwn	1
Vco-miR166b-3p	Cranberry_cDNA_contig_2132022_35840	4	-1	1	21	160	180	UCGGACCAGGCUUCAUUCCCC	:::.:::: :::: ::.::	ACGGAGUGAAUCCUGAUCUGA	Translation	unkonwn	1
Vco-miR166b-3p	Cranberry_cDNA_contig_436817_580769	4	-1	1	21	979	999	UCGGACCAGGCUUCAUUCCCC	:::.:::: :::: ::::.	UUGGAGUGAAUCCUGUUCCGG	Translation	unkonwn	1
Vco-miR166b-3p	Cranberry_cDNA_contig_175295_340112	4	-1	1	21	134	154	UCGGACCAGGCUUCAUUCCCC	:::.:::: :::: ::.::	ACGGAGUGAAUCCUGAUCUGA	Translation	unkonwn	1
Vco-miR166b-3p	Cranberry_cDNA_contig_89973_262362	4	-1	1	21	944	964	UCGGACCAGGCUUCAUUCCCC	:::.:::: :::: ::::.	UUGGAGUGAAUCCUGUUCCGG	Translation	unkonwn	1
Vco-miR166b-3p	Cranberry_cDNA_contig_2155865_1_61000	4	-1	1	21	384	404	UCGGACCAGGCUUCAUUCCCC	: ::::::::::::.:.	AUCCACUGAAGCCUGGUCUGG	Cleavage	unkonwn	1
Vco-miR166b-3p	Cranberry_cDNA_contig_2168963_108053	4	-1	1	21	594	614	UCGGACCAGGCUUCAUUCCCC	: ::::: ::::. :::.::.	GUGGAAUUAAGCUGGGUUCGG	Cleavage	unkonwn	1
Vco-miR166b-3p	Cranberry_cDNA_contig_70781_259621	4	-1	1	21	446	466	UCGGACCAGGCUUCAUUCCCC	:. :::::..:::::::.	UUAGGUUGAAGUUUGGUCCGG	Cleavage	unkonwn	1
Vco-miR166b-3p	Cranberry_cDNA_contig_185442_395634	4	-1	1	21	320	340	UCGGACCAGGCUUCAUUCCCC	: ::::::::.: :::::	UAGCAAUGAAGCUUUGUCCGU	Cleavage	unkonwn	1
Vco-miR166b-3p	Cranberry_cDNA_contig_2162831_85749	4	-1	1	21	447	467	UCGGACCAGGCUUCAUUCCCC	:. :::::..:::::::.	UUAGGUUGAAGUUUGGUCCGG	Cleavage	unkonwn	1
Vco-miR166b-3p	Cranberry_cDNA_contig_440369_601789	4	-1	1	21	648	668	UCGGACCAGGCUUCAUUCCCC	:. :::::..:::::::.	UUAGGUUGAAGUUUGGUCCGG	Cleavage	unkonwn	1
Vco-miR166b-3p	Cranberry_cDNA_contig_82267_173804	4	-1	1	21	1418	1438	UCGGACCAGGCUUCAUUCCCC	: ::::: ::::. :::.::.	GUGGAAUUAAGCUGGGUUCGG	Cleavage	unkonwn	1
Vco-miR166b-3p	Cranberry_cDNA_contig_2165220_94612	4	-1	1	21	811	831	UCGGACCAGGCUUCAUUCCCC	:::: :.:::. ::::.::	AUGGAACGGAGCUCGGUCUGA	Cleavage	unkonwn	1
Vco-miR166b-3p	Cranberry_cDNA_contig_209922_192317	4	-1	1	21	17	37	UCGGACCAGGCUUCAUUCCCC	: :: :: :.:..::::.:::	GUGGUAUCAGGUUUGGUUCGA	Cleavage	unkonwn	1
Vco-miR166b-3p	Cranberry_cDNA_contig_182147_379237	4	-1	1	21	114	134	UCGGACCAGGCUUCAUUCCCC	: : :::::.::::.:::	AAUGCAAGAAGCUUGGUUCGA	Cleavage	unkonwn	1
Vco-miR166b-3p	Cranberry_cDNA_contig_435814_574338	4.5	-1	1	21	1333	1353	UCGGACCAGGCUUCAUUCCCC	::::::::.:::. : ::.::	GGGGAAUGGAGCUAGUUCUGA	Cleavage	unkonwn	1
Vco-miR166b-3p	Cranberry_cDNA_contig_186046_398185	4.5	-1	1	21	446	466	UCGGACCAGGCUUCAUUCCCC	::::::: :.::: :::..:.	GGGGAAUAAGGCCCGGUUUGG	Cleavage	unkonwn	1
Vco-miR166b-3p	Cranberry_cDNA_contig_112242_265526	4.5	-1	1	21	116	136	UCGGACCAGGCUUCAUUCCCC	::::::::: ::::::.:	UGGGAAUGAAAGCUGGUCUGU	Translation	unkonwn	1
Vco-miR166b-3p	Cranberry_cDNA_contig_2164749_1_92680	4.5	-1	1	21	64	84	UCGGACCAGGCUUCAUUCCCC	::::::::: ::::::.:	UGGGAAUGAAAGCUGGUCUGU	Translation	unkonwn	1
Vco-miR166b-3p	Cranberry_cDNA_contig_185671_396588	4.5	-1	1	21	141	161	UCGGACCAGGCUUCAUUCCCC	:::.::: :::::: :.::.	UGGGGAUGCAGCCUGCUUCGG	Cleavage	unkonwn	1
Vco-miR166b-3p	Cranberry_cDNA_contig_327475_488475	4.5	-1	1	21	325	345	UCGGACCAGGCUUCAUUCCCC	::::::.:::.::::..	AAGGAAUGGAGCUUGGUUUCU	Cleavage	unkonwn	1
Vco-miR166b-3p	Cranberry_cDNA_contig_2161676_81674	4.5	-1	1	21	167	187	UCGGACCAGGCUUCAUUCCCC	.:::.:::.::::..::	AUCAGAUGGAGCUUGGUUUGA	Cleavage	unkonwn	1
Vco-miR166b-3p	Cranberry_cDNA_contig_239650_460470	4.5	-1	1	21	964	984	UCGGACCAGGCUUCAUUCCCC	: :..::::::.:: :.:::	UGUGGGUGAAGCUUGUUUCGA	Cleavage	unkonwn	1
Vco-miR166b-3p	Cranberry_cDNA_contig_439207_595190	4.5	-1	1	21	1140	1160	UCGGACCAGGCUUCAUUCCCC	:::::: ..:.:::::. ::	UGGGAAUUGGGUCUGGUUGGA	Cleavage	unkonwn	1
Vco-miR166b-3p	Cranberry_cDNA_contig_325595_476963	4.5	-1	1	21	99	119	UCGGACCAGGCUUCAUUCCCC	:: .::::.:.::: ::::.	AGGAGAUGAGGUCUGAUCCGG	Cleavage	unkonwn	1
Vco-miR166b-3p	Cranberry_cDNA_contig_234870_443883	4.5	-1	1	21	217	237	UCGGACCAGGCUUCAUUCCCC	: ::.:::. ::.:::: :::	GAGGGAUGGUGCUUGGUACGA	Cleavage	unkonwn	1
Vco-miR166b-3p	Cranberry_cDNA_contig_787348_10873	4.5	-1	1	21	94	114	UCGGACCAGGCUUCAUUCCCC	: ::::::::::.: ::.:.	GUGGAAUGAAGCUUUCUCUGG	Cleavage	unkonwn	1
Vco-miR166b-3p	Cranberry_cDNA_contig_1059_162595	4.5	-1	1	21	218	238	UCGGACCAGGCUUCAUUCCCC	:.:::.. ::::::.:::	AACGGAUGGGCCCUGGUUCGA	Translation	unkonwn	1
Vco-miR166b-3p	Cranberry_cDNA_contig_241317_464985	4.5	-1	1	21	321	341	UCGGACCAGGCUUCAUUCCCC	: ::::::.: :.:: ::.::	GUGGAAUGGACCUUGCUCUGA	Translation	unkonwn	1
Vco-miR166b-3p	Cranberry_cDNA_contig_2156709_1_63762	4.5	-1	1	21	637	657	UCGGACCAGGCUUCAUUCCCC	:.:::.. ::::::.:::	AACGGAUGGGCCCUGGUUCGA	Translation	unkonwn	1
Vco-miR166b-3p	Cranberry_cDNA_contig_1216899_16398	4.5	-1	1	21	32	52	UCGGACCAGGCUUCAUUCCCC	:::::: :::.: ::..::	UAGGAAUGCAGCUUUGUUUGA	Cleavage	unkonwn	1
Vco-miR166b-3p	Cranberry_cDNA_contig_248245_197844	4.5	-1	1	21	167	187	UCGGACCAGGCUUCAUUCCCC	:: .. :::::.::::.::.	AGGUGGAGAAGCUUGGUUCGG	Cleavage	unkonwn	1
Vco-miR166b-3p	Cranberry_cDNA_contig_436292_577689	4.5	-1	1	21	1574	1594	UCGGACCAGGCUUCAUUCCCC	::: :::.:..::::..::	UGGGUUUGAGGUUUGGUUUGA	Cleavage	unkonwn	1
Vco-miR166b-3p	Cranberry_cDNA_contig_137231_2058	4.5	-1	1	21	31	51	UCGGACCAGGCUUCAUUCCCC	::.: ::::.::::..:.	UCUGAGUAAAGCUUGGUUUGG	Cleavage	unkonwn	1
Vco-miR166b-3p	Cranberry_cDNA_contig_359243_213850	4.5	-1	1	21	151	171	UCGGACCAGGCUUCAUUCCCC	: :::: :::: .::::..:.	GAGGAAAGAAGAUUGGUUUGG	Translation	unkonwn	1
Vco-miR166b-3p	Cranberry_cDNA_contig_14601_164578	4.5	-1	1	21	229	249	UCGGACCAGGCUUCAUUCCCC	: :::. ::.:..::::..:.	GAGGAGAGAGGUUUGGUUUGG	Cleavage	unkonwn	1
Vco-miR166b-3p	Cranberry_cDNA_contig_312357_310642	4.5	-1	1	21	857	877	UCGGACCAGGCUUCAUUCCCC	: :::. ::.:..::::..:.	GAGGAGAGAGGUUUGGUUUGG	Cleavage	unkonwn	1
Vco-miR166b-3p	Cranberry_cDNA_contig_330295_505749	4.5	-1	1	21	1167	1187	UCGGACCAGGCUUCAUUCCCC	: :::: :::: .::::..:.	GAGGAAAGAAGAUUGGUUUGG	Translation	unkonwn	1
Vco-miR166b-3p	Cranberry_cDNA_contig_2178931_152418	4.5	-1	1	21	1357	1377	UCGGACCAGGCUUCAUUCCCC	:::: ..::: :::::::	UCCGAAUUGGGCCGGGUCCGA	Cleavage	unkonwn	2
Vco-miR166b-3p	Cranberry_cDNA_contig_2178931_152418	4.5	-1	1	21	976	996	UCGGACCAGGCUUCAUUCCCC	: .:::.:::.::::.: :	AAGCGAUGGAGCUUGGUUCCA	Cleavage	unkonwn	2
Vco-miR166b-3p	Cranberry_cDNA_contig_197846_425797	4.5	-1	1	21	232	252	UCGGACCAGGCUUCAUUCCCC	::.:: :::::: ::..:.	UUGGGAUUAAGCCUUGUUUGG	Cleavage	unkonwn	1
Vco-miR166b-3p	Cranberry_cDNA_contig_343368_554397	4.5	-1	1	21	153	173	UCGGACCAGGCUUCAUUCCCC	::::: :.::.:: ::.:.	ACGGAAUCAGGCUUGAUCUGG	Cleavage	unkonwn	1
Vco-miR166b-3p	Cranberry_cDNA_contig_278234_202307	4.5	-1	1	21	800	820	UCGGACCAGGCUUCAUUCCCC	::: ::.::..::: :.::	UCGGAUUGGAGUUUGGACUGA	Cleavage	unkonwn	1
Vco-miR166b-3p	Cranberry_cDNA_contig_174659_335313	4.5	-1	1	21	380	400	UCGGACCAGGCUUCAUUCCCC	: :::::::. ::::..:.	CUGAAAUGAAGUAUGGUUUGG	Cleavage	unkonwn	1
Vco-miR166b-3p	Cranberry_cDNA_contig_79937_260820	5	-1	1	21	969	989	UCGGACCAGGCUUCAUUCCCC	::::.::::: .: :::.::.	GGGGGAUGAAAUCGGGUUCGG	Translation	unkonwn	1
Vco-miR166b-3p	Cranberry_cDNA_contig_1044374_14193	5	-1	1	21	231	251	UCGGACCAGGCUUCAUUCCCC	::: ..::.::..::::..:.	GGGCGGUGGAGUUUGGUUUGG	Cleavage	unkonwn	1
Vco-miR166b-3p	Cranberry_cDNA_contig_1328784_17818	5	-1	1	21	248	268	UCGGACCAGGCUUCAUUCCCC	:::: ::::::.: : ::.::	GGGGUAUGAAGUCAGAUCUGA	Cleavage	unkonwn	1
Vco-miR166b-3p	Cranberry_cDNA_contig_197933_425920	5	-1	1	21	458	478	UCGGACCAGGCUUCAUUCCCC	:::: ::::::.: : ::.::	GGGGUAUGAAGUCAGAUCUGA	Cleavage	unkonwn	1
Vco-miR166b-3p	Cranberry_cDNA_contig_335632_533882	5	-1	1	21	200	220	UCGGACCAGGCUUCAUUCCCC	:::::::.: :::::.:	AUGGAAUGAGGGCUGGUUCAG	Translation	unkonwn	1
Vco-miR166b-3p	Cranberry_cDNA_contig_2170708_114448	5	-1	1	21	38	58	UCGGACCAGGCUUCAUUCCCC	::: :: ::: :::::: :::	GGGAAAGGAAACCUGGUACGA	Translation	unkonwn	1
Vco-miR166b-3p	Cranberry_cDNA_contig_175238_339705	5	-1	1	21	861	881	UCGGACCAGGCUUCAUUCCCC	::: : :::: :::::::: :	GGGCACUGAAACCUGGUCCCA	Translation	unkonwn	1
Vco-miR166b-3p	Cranberry_cDNA_contig_146070_182946	5	-1	1	21	805	825	UCGGACCAGGCUUCAUUCCCC	::: : :::: :::::::: :	GGGCACUGAAACCUGGUCCCA	Translation	unkonwn	1
Vco-miR166b-3p	Cranberry_cDNA_contig_2153593_52781	5	-1	1	21	181	201	UCGGACCAGGCUUCAUUCCCC	:::.: :.: ::: ::::::	UGGGGAGGGACCCUUGUCCGA	Translation	unkonwn	1
Vco-miR166b-3p	Cranberry_cDNA_contig_2171094_115867	5	-1	1	21	299	319	UCGGACCAGGCUUCAUUCCCC	:::::: ..:..:::: .::	UGGGAAUUGGGUUUGGUGUGA	Cleavage	unkonwn	1
Vco-miR166b-3p	Cranberry_cDNA_contig_338930_544696	5	-1	1	21	353	373	UCGGACCAGGCUUCAUUCCCC	:::: :::.:::: ::.::	UGGGACUGAGGCCUUAUCUGA	Cleavage	unkonwn	1
Vco-miR166b-3p	Cranberry_cDNA_contig_190860_411705	5	-1	1	21	531	551	UCGGACCAGGCUUCAUUCCCC	:::::: .:.:::: ::::	CGGGAAUCCGGUCUGGACCGA	Cleavage	unkonwn	1
Vco-miR166b-3p	Cranberry_cDNA_contig_2117577_30781	5	-1	1	21	432	452	UCGGACCAGGCUUCAUUCCCC	::: ::::: :::::: .:.	AGGGCAUGAAACCUGGUGUGG	Translation	unkonwn	1
Vco-miR166b-3p	Cranberry_cDNA_contig_8626_163650	5	-1	1	21	372	392	UCGGACCAGGCUUCAUUCCCC	::::.: .::.:::::.. :	AGGGAGUUGAGUCUGGUUUCA	Cleavage	unkonwn	1
Vco-miR166b-3p	Cranberry_cDNA_contig_193100_418365	5	-1	1	21	1046	1066	UCGGACCAGGCUUCAUUCCCC	:::: :::: : ::::.::.	UGGGACUGAACCAUGGUUCGG	Translation	unkonwn	1
Vco-miR166b-3p	Cranberry_cDNA_contig_331647_513458	5	-1	1	21	429	449	UCGGACCAGGCUUCAUUCCCC	..::::::::: :.:::	GCUUGGUGAAGCCUGUUUCGA	Cleavage	unkonwn	1
Vco-miR166b-3p	Cranberry_cDNA_contig_417714_240577	5	-1	1	21	1909	1929	UCGGACCAGGCUUCAUUCCCC	: :::.::..::.::: :.:	GCGGAGUGGGGCUUGGACUGC	Cleavage	unkonwn	1
Vco-miR166b-3p	Cranberry_cDNA_contig_324428_468128	5	-1	1	21	1361	1381	UCGGACCAGGCUUCAUUCCCC	:::::: .::: :::::. :	AGGGAAUAGAGCAUGGUCUAA	Cleavage	unkonwn	1
Vco-miR166b-3p	Cranberry_cDNA_contig_338588_211293	5	-1	1	21	166	186	UCGGACCAGGCUUCAUUCCCC	::::::. ..::::..::	CAAGAAUGAGUUUUGGUUUGA	Translation	unkonwn	1
Vco-miR166b-3p	Cranberry_cDNA_contig_183908_388107	5	-1	1	21	277	297	UCGGACCAGGCUUCAUUCCCC	::: :::.::.::::..::	GGGACUUGAGGCUUGGUUUGA	Cleavage	unkonwn	1
Vco-miR166b-3p	Cranberry_cDNA_contig_330609_507279	5	-1	1	21	189	209	UCGGACCAGGCUUCAUUCCCC	:::::::: .:::::. :	AACGAAUGAAGGUUGGUCUUA	Translation	unkonwn	1
Vco-miR166b-3p	Cranberry_cDNA_contig_2180166_2_159174	5	-1	1	21	790	810	UCGGACCAGGCUUCAUUCCCC	:::::::: .:::::. :	AACGAAUGAAGGUUGGUCUUA	Translation	unkonwn	1
Vco-miR166b-3p	Cranberry_cDNA_contig_176832_349980	5	-1	1	21	338	358	UCGGACCAGGCUUCAUUCCCC	:::.:: ::: ::::.::	AAGGAGUGCAGCGUGGUUCGU	Cleavage	unkonwn	1
Vco-miR166b-3p	Cranberry_cDNA_contig_182910_383257	5	-1	1	21	576	596	UCGGACCAGGCUUCAUUCCCC	::::::::::.:: ..:.	CUGGAAUGAAGCUUGUGUUGG	Cleavage	unkonwn	1
Vco-miR166b-3p	Cranberry_cDNA_contig_2164280_90840	5	-1	1	21	308	328	UCGGACCAGGCUUCAUUCCCC	::::: :::::::::. :	UGGGAAGAAAGCCUGGUUGGC	Cleavage	unkonwn	1
Vco-miR166b-3p	Cranberry_cDNA_contig_150141_183543	5	-1	1	21	1245	1266	UCGGACCAGGCUUC-AUUCCCC	:: :.: ::::::::: ::::	AGGAAGUCGAAGCCUGGGCCGA	Cleavage	unkonwn	1
Vco-miR166b-3p	Cranberry_cDNA_contig_438042_588288	5	-1	1	21	997	1017	UCGGACCAGGCUUCAUUCCCC	:::.::::: : :::..:.	UAGGAGUGAAGACCGGUUUGG	Translation	unkonwn	1
Vco-miR166b-5p	Cranberry_cDNA_contig_269389_289751	3	-1	1	21	89	109	GGAAUGCUGUCUGGUUCGAGG	:::.: :.:.:::::::::.:	CCUUGCAUCGGACAGCAUUUC	Cleavage	unkonwn	1
Vco-miR166b-5p	Cranberry_cDNA_contig_341270_550420	3	-1	1	21	88	108	GGAAUGCUGUCUGGUUCGAGG	:::.: :.:.:::::::::.:	CCUUGCAUCGGACAGCAUUUC	Cleavage	unkonwn	1
Vco-miR166b-5p	Cranberry_cDNA_contig_288886_293192	3	-1	1	21	1255	1275	GGAAUGCUGUCUGGUUCGAGG	:.:. ::::::::::..:::.	CUUUCAACCAGACAGUGUUCU	Cleavage	unkonwn	1
Vco-miR166b-5p	Cranberry_cDNA_contig_1502637_20195	3	-1	1	21	149	169	GGAAUGCUGUCUGGUUCGAGG	:::.::::::::::::.	GGGAGAAUCAGACAGCAUUCU	Cleavage	unkonwn	1
Vco-miR166b-5p	Cranberry_cDNA_contig_185480_395866	3	-1	1	20	1	20	GGAAUGCUGUCUGGUUCGAG	:::.::::::::::::.	GGAGAAUCAGACAGCAUUCU	Cleavage	unkonwn	1
Vco-miR166b-5p	Cranberry_cDNA_contig_298530_294671	3	-1	1	21	126	146	GGAAUGCUGUCUGGUUCGAGG	::: .:::.:::::::::	UUACGAUUCAGGCAGCAUUCC	Cleavage	unkonwn	1
Vco-miR166b-5p	Cranberry_cDNA_contig_429035_6178	3.5	-1	1	21	437	457	GGAAUGCUGUCUGGUUCGAGG	:.:.:.:.::: .::::::::	CUUUGGAUCAGCUAGCAUUCC	Translation	unkonwn	1
Vco-miR166b-5p	Cranberry_cDNA_contig_416689_236962	3.5	-1	1	21	376	396	GGAAUGCUGUCUGGUUCGAGG	:::::::::::::: ::	GGAAGAACCAGACAGCAUACC	Cleavage	unkonwn	1
Vco-miR166b-5p	Cranberry_cDNA_contig_2160204_76140	3.5	-1	1	21	149	169	GGAAUGCUGUCUGGUUCGAGG	::::::::::::: ::..	UUCCGAACCAGACAGCUUUUU	Cleavage	unkonwn	1
Vco-miR166b-5p	Cranberry_cDNA_contig_180865_372332	3.5	-1	1	21	364	384	GGAAUGCUGUCUGGUUCGAGG	:.:::..: :.::::::::	UAUUGAAUUAUAUAGCAUUCC	Translation	unkonwn	1
Vco-miR166b-5p	Cranberry_cDNA_contig_436275_577527	3.5	-1	1	21	295	315	GGAAUGCUGUCUGGUUCGAGG	:.:::.::::.::. ::::	AAUUGAAUCAGAUAGUUUUCC	Cleavage	unkonwn	1
Vco-miR166b-5p	Cranberry_cDNA_contig_327193_486619	3.5	-1	1	21	346	366	GGAAUGCUGUCUGGUUCGAGG	:: :..:::.:::::::::	ACUGUAGUCAGGCAGCAUUCC	Cleavage	unkonwn	1
Vco-miR166b-5p	Cranberry_cDNA_contig_187188_402729	3.5	-1	1	21	243	263	GGAAUGCUGUCUGGUUCGAGG	: ::.:::::::.:::.:	AUGCAAAUCAGACAGUAUUUC	Cleavage	unkonwn	1
Vco-miR166b-5p	Cranberry_cDNA_contig_444644_617478	3.5	-1	1	19	1	19	GGAAUGCUGUCUGGUUCGA	::: .:.::::: ::::::	UCGUGCUAGACAACAUUCC	Cleavage	unkonwn	1
Vco-miR166b-5p	Cranberry_cDNA_contig_2167092_101383	3.5	-1	1	21	279	299	GGAAUGCUGUCUGGUUCGAGG	.:: : ..::::::::::.:	GUUCAACUUAGACAGCAUUUC	Cleavage	unkonwn	1
Vco-miR166b-5p	Cranberry_cDNA_contig_312214_309847	3.5	-1	1	21	1001	1021	GGAAUGCUGUCUGGUUCGAGG	.:: : ..::::::::::.:	GUUCAACUUAGACAGCAUUUC	Cleavage	unkonwn	1
Vco-miR166b-5p	Cranberry_cDNA_contig_237430_446058	3.5	-1	1	21	1076	1096	GGAAUGCUGUCUGGUUCGAGG	.:: : ..::::::::::.:	GUUCAACUUAGACAGCAUUUC	Cleavage	unkonwn	1
Vco-miR166b-5p	Cranberry_cDNA_contig_2174451_128595	4	-1	1	21	207	227	GGAAUGCUGUCUGGUUCGAGG	:.:.:::...:::.:.:::..	CUUUGAAUUGGACGGUAUUUU	Cleavage	unkonwn	1
Vco-miR166b-5p	Cranberry_cDNA_contig_240252_462721	4	-1	1	21	192	212	GGAAUGCUGUCUGGUUCGAGG	:::::::::: ::::::	UAUCGAACCAGAGAGCAUUGU	Cleavage	unkonwn	1
Vco-miR166b-5p	Cranberry_cDNA_contig_87722_261883	4	-1	1	21	133	153	GGAAUGCUGUCUGGUUCGAGG	::: :::..::::::::::	CCUGAAACUGGACAGCAUUCA	Cleavage	unkonwn	1
Vco-miR166b-5p	Cranberry_cDNA_contig_288061_203628	4	-1	1	21	719	739	GGAAUGCUGUCUGGUUCGAGG	::: :::..::::::::::	CCUGAAACUGGACAGCAUUCA	Cleavage	unkonwn	1
Vco-miR166b-5p	Cranberry_cDNA_contig_328561_495373	4	-1	1	21	880	900	GGAAUGCUGUCUGGUUCGAGG	::: :::..::::::::::	CCUGAAACUGGACAGCAUUCA	Cleavage	unkonwn	1
Vco-miR166b-5p	Cranberry_cDNA_contig_1950830_25895	4	-1	1	21	416	436	GGAAUGCUGUCUGGUUCGAGG	:.: :.::::::.::.:: ::	CUUAGGACCAGAUAGUAUCCC	Cleavage	unkonwn	1
Vco-miR166b-5p	Cranberry_cDNA_contig_184277_389941	4	-1	1	21	89	109	GGAAUGCUGUCUGGUUCGAGG	:.:. :::.:::.: ::::::	CUUUAAACUAGAUACCAUUCC	Cleavage	unkonwn	1
Vco-miR166b-5p	Cranberry_cDNA_contig_2126704_34241	4	-1	1	21	213	233	GGAAUGCUGUCUGGUUCGAGG	::::::.:::::::.:	GUCACAACCAGGCAGCAUUUC	Cleavage	unkonwn	1
Vco-miR166b-5p	Cranberry_cDNA_contig_185802_397125	4	-1	1	21	290	310	GGAAUGCUGUCUGGUUCGAGG	::::::.:::::::.:	GUCACAACCAGGCAGCAUUUC	Cleavage	unkonwn	1
Vco-miR166b-5p	Cranberry_cDNA_contig_2174907_130581	4	-1	1	21	30	50	GGAAUGCUGUCUGGUUCGAGG	::::::..::::::::	GGAUCAACCAGGUAGCAUUCC	Cleavage	unkonwn	1
Vco-miR166b-5p	Cranberry_cDNA_contig_2167933_1_104705	4	-1	1	21	905	925	GGAAUGCUGUCUGGUUCGAGG	::. :::.::..:::::::	ACUUUAACUAGGUAGCAUUCA	Cleavage	unkonwn	1
Vco-miR166b-5p	Cranberry_cDNA_contig_70969_971	4	-1	1	21	90	110	GGAAUGCUGUCUGGUUCGAGG	.:.:.:: :::.:::.::.:	AUUUGGACAAGAUAGCGUUUC	Cleavage	unkonwn	1
Vco-miR166b-5p	Cranberry_cDNA_contig_237827_449747	4	-1	1	21	1321	1341	GGAAUGCUGUCUGGUUCGAGG	:::::: :.::::::::	GCGAGAACCAAAUAGCAUUCC	Translation	unkonwn	1
Vco-miR166b-5p	Cranberry_cDNA_contig_206021_434552	4	-1	1	21	287	307	GGAAUGCUGUCUGGUUCGAGG	..:: :.:::::::::: :..	UUUCUAGCCAGACAGCAAUUU	Cleavage	unkonwn	1
Vco-miR166b-5p	Cranberry_cDNA_contig_354088_568721	4	-1	1	21	242	262	GGAAUGCUGUCUGGUUCGAGG	..:.::: ::::.::::: .:	UUUUGAAACAGAUAGCAUAUC	Cleavage	unkonwn	1
Vco-miR166b-5p	Cranberry_cDNA_contig_2180051_158489	4	-1	1	21	294	314	GGAAUGCUGUCUGGUUCGAGG	:.: ::: :::...::.::::	CUUGGAAGCAGGUGGCGUUCC	Cleavage	unkonwn	1
Vco-miR166b-5p	Cranberry_cDNA_contig_296590_204861	4	-1	1	21	375	395	GGAAUGCUGUCUGGUUCGAGG	:.: ::: :::...::.::::	CUUGGAAGCAGGUGGCGUUCC	Cleavage	unkonwn	1
Vco-miR166b-5p	Cranberry_cDNA_contig_444472_617138	4	-1	1	21	154	174	GGAAUGCUGUCUGGUUCGAGG	::: :::::::::::::..	CCUGUUACCAGACAGCAUUUU	Cleavage	unkonwn	1
Vco-miR166b-5p	Cranberry_cDNA_contig_181390_375306	4	-1	1	21	326	346	GGAAUGCUGUCUGGUUCGAGG	.::: .::.::.::::::.:	UCUCCUGCCGGAUAGCAUUUC	Cleavage	unkonwn	1
Vco-miR166b-5p	Cranberry_cDNA_contig_2180084_158620	4	-1	1	21	783	803	GGAAUGCUGUCUGGUUCGAGG	.::: .::.::.::::::.:	UCUCCUGCCGGAUAGCAUUUC	Cleavage	unkonwn	1
Vco-miR166b-5p	Cranberry_cDNA_contig_2177561_1_144760	4	-1	1	21	672	692	GGAAUGCUGUCUGGUUCGAGG	..:.::: :::.:: :::::.	UUUUGAAGCAGGCACCAUUCU	Cleavage	unkonwn	1
Vco-miR166b-5p	Cranberry_cDNA_contig_86471_261647	4	-1	1	21	144	164	GGAAUGCUGUCUGGUUCGAGG	:.::::: :: .:::::::	AGUUGAACCUGAAGGCAUUCC	Cleavage	unkonwn	1
Vco-miR166b-5p	Cranberry_cDNA_contig_2164343_91027	4	-1	1	21	91	111	GGAAUGCUGUCUGGUUCGAGG	.:.:: :: :::::.:::.:	AUUUGACCCUGACAGUAUUUC	Cleavage	unkonwn	1
Vco-miR166b-5p	Cranberry_cDNA_contig_249003_197944	4	-1	1	21	584	604	GGAAUGCUGUCUGGUUCGAGG	::: : :::::.::::: ::	GCUCCACCCAGAUAGCAUCCC	Cleavage	unkonwn	1
Vco-miR166b-5p	Cranberry_cDNA_contig_2161326_80296	4	-1	1	21	822	842	GGAAUGCUGUCUGGUUCGAGG	::. : ::::: ::::::::	ACUUAACCCAGAAAGCAUUCC	Cleavage	unkonwn	1
Vco-miR166b-5p	Cranberry_cDNA_contig_2177813_1_146167	4	-1	1	21	1	21	GGAAUGCUGUCUGGUUCGAGG	::: : :::::.::::: ::	GCUCCACCCAGAUAGCAUCCC	Cleavage	unkonwn	1
Vco-miR166b-5p	Cranberry_cDNA_contig_182042_378658	4	-1	1	21	649	669	GGAAUGCUGUCUGGUUCGAGG	.: :..::.:::::::::	GACUGUAUUAGGCAGCAUUCC	Cleavage	unkonwn	1
Vco-miR166b-5p	Cranberry_cDNA_contig_13895_251082	4	-1	1	21	261	281	GGAAUGCUGUCUGGUUCGAGG	::: ::::::.::.::..	CGACGACCCAGACGGCGUUUU	Cleavage	unkonwn	1
Vco-miR166b-5p	Cranberry_cDNA_contig_2157740_1_67545	4.5	-1	1	21	855	875	GGAAUGCUGUCUGGUUCGAGG	:::::.::: : :::.::::.	CCUCGGACCCGCCAGUAUUCU	Translation	unkonwn	1
Vco-miR166b-5p	Cranberry_cDNA_contig_2152724_49452	4.5	-1	1	21	432	452	GGAAUGCUGUCUGGUUCGAGG	::::: :.::: ..:.:::::	CCUCGCAUCAGUUGGUAUUCC	Translation	unkonwn	1
Vco-miR166b-5p	Cranberry_cDNA_contig_310107_300318	4.5	-1	1	21	444	464	GGAAUGCUGUCUGGUUCGAGG	:::. ..::: :.::::::::	CCUUAGGCCAAAUAGCAUUCC	Translation	unkonwn	1
Vco-miR166b-5p	Cranberry_cDNA_contig_239507_459770	4.5	-1	1	21	1994	2014	GGAAUGCUGUCUGGUUCGAGG	.::.::..:.:::: ::::..	UCUUGAGUCGGACAACAUUUU	Cleavage	unkonwn	1
Vco-miR166b-5p	Cranberry_cDNA_contig_2152207_47513	4.5	-1	1	21	2953	2973	GGAAUGCUGUCUGGUUCGAGG	:::. ..::: :.::::::::	CCUUAGGCCAAAUAGCAUUCC	Translation	unkonwn	1
Vco-miR166b-5p	Cranberry_cDNA_contig_365503_214583	4.5	-1	1	21	39	59	GGAAUGCUGUCUGGUUCGAGG	.::.: ::::::: ::::: :	UCUUGCACCAGACUGCAUUAC	Cleavage	unkonwn	1
Vco-miR166b-5p	Cranberry_cDNA_contig_222695_442714	4.5	-1	1	21	265	285	GGAAUGCUGUCUGGUUCGAGG	.:::: ::::::::: .: ::	UCUCGUACCAGACAGGGUACC	Cleavage	unkonwn	1
Vco-miR166b-5p	Cranberry_cDNA_contig_202461_431242	4.5	-1	1	21	260	280	GGAAUGCUGUCUGGUUCGAGG	:.:.:: . ::.:::::::.:	CUUUGAUUGAGGCAGCAUUUC	Cleavage	unkonwn	1
Vco-miR166b-5p	Cranberry_cDNA_contig_187706_404591	4.5	-1	1	21	234	254	GGAAUGCUGUCUGGUUCGAGG	.::.: ::::::: ::::: :	UCUUGCACCAGACUGCAUUAC	Cleavage	unkonwn	1
Vco-miR166b-5p	Cranberry_cDNA_contig_329686_502198	4.5	-1	1	21	508	528	GGAAUGCUGUCUGGUUCGAGG	.::.:. .:::.:: ::::::	UCUUGGCUCAGGCACCAUUCC	Cleavage	unkonwn	1
Vco-miR166b-5p	Cranberry_cDNA_contig_2168152_105456	4.5	-1	1	21	160	180	GGAAUGCUGUCUGGUUCGAGG	:::: :: ::::::::::..	CCUCUUACGAGACAGCAUUUU	Cleavage	unkonwn	1
Vco-miR166b-5p	Cranberry_cDNA_contig_280814_202617	4.5	-1	1	21	75	95	GGAAUGCUGUCUGGUUCGAGG	::: :.:.. .:::::::::	GCUCAAGCUGAGCAGCAUUCC	Translation	unkonwn	1
Vco-miR166b-5p	Cranberry_cDNA_contig_2172793_122283	4.5	-1	1	21	242	262	GGAAUGCUGUCUGGUUCGAGG	..::: :::::::.::: :.	UUUCGUACCAGACGGCAAUUA	Cleavage	unkonwn	1
Vco-miR166b-5p	Cranberry_cDNA_contig_186146_398587	4.5	-1	1	21	406	426	GGAAUGCUGUCUGGUUCGAGG	: :::::.::: :::: :::	GCGCGAACUAGAAAGCAAUCC	Cleavage	unkonwn	1
Vco-miR166b-5p	Cranberry_cDNA_contig_203073_431780	4.5	-1	1	21	47	67	GGAAUGCUGUCUGGUUCGAGG	..::::. ..::.:::::: :	UUUCGAGGUGGAUAGCAUUGC	Cleavage	unkonwn	1
Vco-miR166b-5p	Cranberry_cDNA_contig_435942_575140	4.5	-1	1	21	1331	1351	GGAAUGCUGUCUGGUUCGAGG	: .:::.::::.. ::::::	ACCUGAAUCAGAUGUCAUUCC	Cleavage	unkonwn	1
Vco-miR166b-5p	Cranberry_cDNA_contig_366612_571654	4.5	-1	1	21	91	111	GGAAUGCUGUCUGGUUCGAGG	:.:::::::::: :: ::	AAUUGAACCAGACAACACUCA	Cleavage	unkonwn	1
Vco-miR166b-5p	Cranberry_cDNA_contig_333910_526273	4.5	-1	1	21	104	124	GGAAUGCUGUCUGGUUCGAGG	.::::::::.::.:: .:	AAAUGAACCAGAUAGUAUCUC	Cleavage	unkonwn	1
Vco-miR166b-5p	Cranberry_cDNA_contig_1179270_15826	4.5	-1	1	21	406	426	GGAAUGCUGUCUGGUUCGAGG	:.:: . :::::.:::.::..	CUUCCGUCCAGAUAGCGUUUU	Cleavage	unkonwn	1
Vco-miR166b-5p	Cranberry_cDNA_contig_2159328_73187	4.5	-1	1	21	235	255	GGAAUGCUGUCUGGUUCGAGG	::.:.. ::.::::::::	GUACGGAUUUGAUAGCAUUCC	Cleavage	unkonwn	1
Vco-miR166b-5p	Cranberry_cDNA_contig_181769_377425	4.5	-1	1	21	432	452	GGAAUGCUGUCUGGUUCGAGG	:::::::.: :::::: :	GAUCGAACCGGCCAGCAUGCA	Translation	unkonwn	1
Vco-miR166b-5p	Cranberry_cDNA_contig_240096_462458	4.5	-1	1	21	324	344	GGAAUGCUGUCUGGUUCGAGG	..::::: :.:...:: ::::	UUUCGAAGCGGGUGGCCUUCC	Cleavage	unkonwn	1
Vco-miR166b-5p	Cranberry_cDNA_contig_173167_326186	4.5	-1	1	21	195	215	GGAAUGCUGUCUGGUUCGAGG	.: .: :.:::: ::::::::	UCGUGCAUCAGAGAGCAUUCC	Cleavage	unkonwn	1
Vco-miR166b-5p	Cranberry_cDNA_contig_332535_518403	4.5	-1	1	21	90	110	GGAAUGCUGUCUGGUUCGAGG	:.:::.:.:::.::: ::	AAUUGAAUCGGACGGCAAUCA	Cleavage	unkonwn	1
Vco-miR166b-5p	Cranberry_cDNA_contig_2152652_1_48995	4.5	-1	1	21	793	813	GGAAUGCUGUCUGGUUCGAGG	.:::: :::.::::::..	CAGUGAACAAGAUAGCAUUUU	Cleavage	unkonwn	1
Vco-miR166b-5p	Cranberry_cDNA_contig_18390_165140	4.5	-1	1	21	699	719	GGAAUGCUGUCUGGUUCGAGG	:::::::.: :::::: :	AAUCGAACCGGCCAGCAUGCA	Translation	unkonwn	1
Vco-miR166b-5p	Cranberry_cDNA_contig_128268_180506	4.5	-1	1	21	129	149	GGAAUGCUGUCUGGUUCGAGG	:::.:..:::.: :::::	UAUCGGAUUAGAUACCAUUCA	Cleavage	unkonwn	1
Vco-miR166b-5p	Cranberry_cDNA_contig_224578_283106	4.5	-1	1	21	185	205	GGAAUGCUGUCUGGUUCGAGG	::::..:::::: ::: .:	AAUCGAGUCAGACACCAUGUC	Cleavage	unkonwn	1
Vco-miR166b-5p	Cranberry_cDNA_contig_184829_392717	4.5	-1	1	21	268	288	GGAAUGCUGUCUGGUUCGAGG	:.:::..::::: : ::::	GGUUGAAUUAGACAACCUUCC	Cleavage	unkonwn	1
Vco-miR166b-5p	Cranberry_cDNA_contig_67330_259174	4.5	-1	1	21	221	241	GGAAUGCUGUCUGGUUCGAGG	:.::.:.::::::. ::..	AGUUGAGCUAGACAGUUUUUU	Cleavage	unkonwn	1
Vco-miR166b-5p	Cranberry_cDNA_contig_443365_614668	4.5	-1	1	21	221	241	GGAAUGCUGUCUGGUUCGAGG	:::.::: ::..:: ::::	GAUCGGACCCGAUGGCCUUCC	Cleavage	unkonwn	1
Vco-miR166b-5p	Cranberry_cDNA_contig_2175618_0_134082	4.5	-1	1	21	324	344	GGAAUGCUGUCUGGUUCGAGG	:.::.:.::::::. ::..	AGUUGAGCUAGACAGUUUUUU	Cleavage	unkonwn	1
Vco-miR166b-5p	Cranberry_cDNA_contig_292765_293795	4.5	-1	1	21	49	69	GGAAUGCUGUCUGGUUCGAGG	:.::::. :::: :::::.	UGUUGAACUUGACAACAUUCU	Cleavage	unkonwn	1
Vco-miR166b-5p	Cranberry_cDNA_contig_202903_431643	4.5	-1	1	21	181	201	GGAAUGCUGUCUGGUUCGAGG	::. .::::::.:.::::.	GCUUUUGCCAGACGGUAUUCU	Cleavage	unkonwn	1
Vco-miR166b-5p	Cranberry_cDNA_contig_191068_412635	5	-1	1	21	205	225	GGAAUGCUGUCUGGUUCGAGG	:::.:::::: .:::::::	CCUUGAACCAAUUAGCAUUCA	Translation	unkonwn	1
Vco-miR166b-5p	Cranberry_cDNA_contig_175255_339798	5	-1	1	21	21	41	GGAAUGCUGUCUGGUUCGAGG	:::.:::.:: .:: :::::.	CCUUGAAUCAAGCAUCAUUCU	Translation	unkonwn	1
Vco-miR166b-5p	Cranberry_cDNA_contig_2152832_49811	5	-1	1	21	127	147	GGAAUGCUGUCUGGUUCGAGG	:::.:::.:: .:: :::::.	CCUUGAAUCAAGCAUCAUUCU	Translation	unkonwn	1
Vco-miR166b-5p	Cranberry_cDNA_contig_354462_568999	5	-1	1	21	106	126	GGAAUGCUGUCUGGUUCGAGG	::::::. :: ::::::: :.	CCUCGAGACACACAGCAUACU	Translation	unkonwn	1
Vco-miR166b-5p	Cranberry_cDNA_contig_1449252_19505	5	-1	1	21	215	235	GGAAUGCUGUCUGGUUCGAGG	:::: ::.::::.: :::: :	CCUCUAAUCAGAUAACAUUGC	Cleavage	unkonwn	1
Vco-miR166b-5p	Cranberry_cDNA_contig_416621_236728	5	-1	1	21	526	546	GGAAUGCUGUCUGGUUCGAGG	:: .:::::::..::.:: .:	CCAUGAACCAGGUAGUAUGUC	Cleavage	unkonwn	1
Vco-miR166b-5p	Cranberry_cDNA_contig_331418_4867	5	-1	1	21	387	407	GGAAUGCUGUCUGGUUCGAGG	:.::::.:..::.: : ::::	CUUCGAGCUGGAUAUCUUUCC	Cleavage	unkonwn	1
Vco-miR166b-5p	Cranberry_cDNA_contig_2153775_53586	5	-1	1	21	38	58	GGAAUGCUGUCUGGUUCGAGG	.::::.::.:..::.:::	AUUCGAGCCGGGUAGUAUUGG	Cleavage	unkonwn	1
Vco-miR166b-5p	Cranberry_cDNA_contig_311528_306423	5	-1	1	21	470	490	GGAAUGCUGUCUGGUUCGAGG	:: .:::::::..::.:: .:	CCAUGAACCAGGUAGUAUGUC	Cleavage	unkonwn	1
Vco-miR166b-5p	Cranberry_cDNA_contig_240224_196759	5	-1	1	21	209	229	GGAAUGCUGUCUGGUUCGAGG	::::::::::::::	AUAACUUCCAGACAGCAUUCC	Cleavage	unkonwn	1
Vco-miR166b-5p	Cranberry_cDNA_contig_341287_550449	5	-1	1	21	224	244	GGAAUGCUGUCUGGUUCGAGG	::.:::.::::..: .::..	GCUUGAAUCAGAUGGAGUUUU	Cleavage	unkonwn	1
Vco-miR166b-5p	Cranberry_cDNA_contig_328614_495681	5	-1	1	21	550	570	GGAAUGCUGUCUGGUUCGAGG	::.:::.:::. : .:::::	GCUUGAAUCAGGGAAUAUUCC	Cleavage	unkonwn	1
Vco-miR166b-5p	Cranberry_cDNA_contig_131145_268570	5	-1	1	21	367	387	GGAAUGCUGUCUGGUUCGAGG	::::::::.:... ..:::.	ACUCGAACCGGGUGAUGUUCU	Cleavage	unkonwn	1
Vco-miR166b-5p	Cranberry_cDNA_contig_173407_327493	5	-1	1	21	611	631	GGAAUGCUGUCUGGUUCGAGG	::.:::.::::::: : :..	ACUUGAAUCAGACAGAACUUU	Cleavage	unkonwn	1
Vco-miR166b-5p	Cranberry_cDNA_contig_331777_514174	5	-1	1	21	962	982	GGAAUGCUGUCUGGUUCGAGG	::::::::.:... ..:::.	ACUCGAACCGGGUGAUGUUCU	Cleavage	unkonwn	1
Vco-miR166b-5p	Cranberry_cDNA_contig_2160327_76562	5	-1	1	21	275	295	GGAAUGCUGUCUGGUUCGAGG	:.:::.: : :::: :::::.	CUUCGGAGCCGACAACAUUCU	Cleavage	unkonwn	1
Vco-miR166b-5p	Cranberry_cDNA_contig_438948_593599	5	-1	1	21	148	168	GGAAUGCUGUCUGGUUCGAGG	:.:.::: :.::.: ::::..	CUUUGAAACGGAUAUCAUUUU	Cleavage	unkonwn	1
Vco-miR166b-5p	Cranberry_cDNA_contig_333465_523678	5	-1	1	21	70	90	GGAAUGCUGUCUGGUUCGAGG	.: .:...:::: ::::::.:	UCGUGGGUCAGAAAGCAUUUC	Cleavage	unkonwn	1
Vco-miR166b-5p	Cranberry_cDNA_contig_2111549_28681	5	-1	1	21	465	485	GGAAUGCUGUCUGGUUCGAGG	.:::::. :::: ::.:: ::	UCUCGAGACAGAGAGUAUCCC	Cleavage	unkonwn	1
Vco-miR166b-5p	Cranberry_cDNA_contig_2170588_113948	5	-1	1	21	364	384	GGAAUGCUGUCUGGUUCGAGG	:::. : .. :::::::::::	CCUUCAUUUUGACAGCAUUCC	Cleavage	unkonwn	1
Vco-miR166b-5p	Cranberry_cDNA_contig_211081_192428	5	-1	1	21	212	232	GGAAUGCUGUCUGGUUCGAGG	:.:.::: .::..::.: :::	CUUUGAAGUAGGUAGUACUCC	Cleavage	unkonwn	1
Vco-miR166b-5p	Cranberry_cDNA_contig_179741_366826	5	-1	1	21	849	869	GGAAUGCUGUCUGGUUCGAGG	:.:.::: .::..::.: :::	CUUUGAAGUAGGUAGUACUCC	Cleavage	unkonwn	1
Vco-miR166b-5p	Cranberry_cDNA_contig_178344_358877	5	-1	1	21	704	724	GGAAUGCUGUCUGGUUCGAGG	..:.:.:: .:: .:::::::	UUUUGGACAGGAAGGCAUUCC	Cleavage	unkonwn	1
Vco-miR166b-5p	Cranberry_cDNA_contig_2177786_146043	5	-1	1	21	1878	1898	GGAAUGCUGUCUGGUUCGAGG	.:::::: : :.:.::: :::	UCUCGAAACCGGCGGCAAUCC	Cleavage	unkonwn	1
Vco-miR166b-5p	Cranberry_cDNA_contig_328788_496682	5	-1	1	21	1917	1937	GGAAUGCUGUCUGGUUCGAGG	.:::::: : :.:.::: :::	UCUCGAAACCGGCGGCAAUCC	Cleavage	unkonwn	1
Vco-miR166b-5p	Cranberry_cDNA_contig_212757_439368	5	-1	1	21	36	56	GGAAUGCUGUCUGGUUCGAGG	:.:.:::.::::::.:	AGGAAAGCUAGAUAGCAUUUC	Cleavage	unkonwn	1
Vco-miR166b-5p	Cranberry_cDNA_contig_205291_433903	5	-1	1	21	253	273	GGAAUGCUGUCUGGUUCGAGG	:::: :: :::..::.:::	ACUCGUACGAGAUGGCGUUCG	Cleavage	unkonwn	1
Vco-miR166b-5p	Cranberry_cDNA_contig_329002_497919	5	-1	1	21	163	183	GGAAUGCUGUCUGGUUCGAGG	:::.::.:::.:::.:	UAAUAAACUAGGCAGUAUUUC	Cleavage	unkonwn	1
Vco-miR166b-5p	Cranberry_cDNA_contig_2155998_1_61636	5	-1	1	21	107	127	GGAAUGCUGUCUGGUUCGAGG	:.:.::::::..::::	CGCAUAGCUAGACAGUGUUCC	Cleavage	unkonwn	1
Vco-miR166b-5p	Cranberry_cDNA_contig_332628_518979	5	-1	1	21	454	476	GGAAUGCUGUCUGG--UUCGAGG	.:: ::: ::::: ::::::::	UCUGGAAUUCCAGAGAGCAUUCC	Cleavage	unkonwn	1
Vco-miR166b-5p	Cranberry_cDNA_contig_1624253_21666	5	-1	1	21	507	527	GGAAUGCUGUCUGGUUCGAGG	.::: :::::::::::	CACUGAAGCAGACAGCAUUGG	Cleavage	unkonwn	1
Vco-miR166b-5p	Cranberry_cDNA_contig_332069_515875	5	-1	1	21	16	36	GGAAUGCUGUCUGGUUCGAGG	::::. :::::.: :.:::	ACUCGGUCCAGAUAUCGUUCG	Cleavage	unkonwn	1
Vco-miR166b-5p	Cranberry_cDNA_contig_2174626_129326	5	-1	1	21	802	822	GGAAUGCUGUCUGGUUCGAGG	::.:::.:.:::::.:	AUGAAAAUCAGGCGGCAUUUC	Cleavage	unkonwn	1
Vco-miR166b-5p	Cranberry_cDNA_contig_2156030_61683	5	-1	1	21	507	527	GGAAUGCUGUCUGGUUCGAGG	: :::::::.::::::	AAACUAACCAGAUAGCAUUGA	Cleavage	unkonwn	1
Vco-miR166b-5p	Cranberry_cDNA_contig_240900_464079	5	-1	1	20	1	20	GGAAUGCUGUCUGGUUCGAG	::.:::.:::::::..	AAGAAAUCAGGCAGCAUUUU	Cleavage	unkonwn	1
Vco-miR166b-5p	Cranberry_cDNA_contig_2154025_1_54460	5	-1	1	21	107	129	GGAAUGCUGUCUGG--UUCGAGG	.:: ::: ::::: ::::::::	UCUGGAAUUCCAGAGAGCAUUCC	Cleavage	unkonwn	1
Vco-miR166b-5p	Cranberry_cDNA_contig_418561_243438	5	-1	1	21	781	801	GGAAUGCUGUCUGGUUCGAGG	:.:.::::::..::::	CGCAUAGCUAGACAGUGUUCC	Cleavage	unkonwn	1
Vco-miR166b-5p	Cranberry_cDNA_contig_175606_342409	5	-1	1	21	757	777	GGAAUGCUGUCUGGUUCGAGG	:.:.::::::..::::	CGCAUAGCUAGACAGUGUUCC	Cleavage	unkonwn	1
Vco-miR166b-5p	Cranberry_cDNA_contig_29902_323567	5	-1	1	21	180	200	GGAAUGCUGUCUGGUUCGAGG	::: ::::.: :::.: :::	ACUCCAACCGGCCAGUACUCC	Translation	unkonwn	1
Vco-miR166b-5p	Cranberry_cDNA_contig_305119_206187	5	-1	1	21	267	287	GGAAUGCUGUCUGGUUCGAGG	:: :::: ::::: .::::.	ACUGGAACAAGACAAUAUUCU	Cleavage	unkonwn	1
Vco-miR166b-5p	Cranberry_cDNA_contig_2155130_1_58288	5	-1	1	21	53	73	GGAAUGCUGUCUGGUUCGAGG	::: .:::: :.:::: :::	GCUCAGACCAUAUAGCAGUCC	Translation	unkonwn	1
Vco-miR166c-3p	Cranberry_cDNA_contig_194633_421282	3	-1	1	21	1466	1486	UGUCGGACCAGGCUUCAUUCC	::::::::::::::::::.	GGAAUGAAGCCUGGUCCGGAU	Cleavage	unkonwn	1
Vco-miR166c-3p	Cranberry_cDNA_contig_313268_315046	3	-1	1	21	1465	1485	UGUCGGACCAGGCUUCAUUCC	::::::::::::::::::.	GGAAUGAAGCCUGGUCCGGAU	Cleavage	unkonwn	1
Vco-miR166c-3p	Cranberry_cDNA_contig_241566_465612	3	-1	1	21	2	22	UGUCGGACCAGGCUUCAUUCC	:::.:::.::::::::.:: :	GGAGUGAGGCCUGGUCUGAAA	Cleavage	unkonwn	1
Vco-miR166c-3p	Cranberry_cDNA_contig_195168_422072	3	-1	1	21	138	158	UGUCGGACCAGGCUUCAUUCC	:::.:::.::::::::.:: :	GGAGUGAGGCCUGGUCUGAAA	Cleavage	unkonwn	1
Vco-miR166c-3p	Cranberry_cDNA_contig_2155865_1_61000	3	-1	1	21	386	406	UGUCGGACCAGGCUUCAUUCC	: ::::::::::::.:...	CCACUGAAGCCUGGUCUGGUG	Cleavage	unkonwn	1
Vco-miR166c-3p	Cranberry_cDNA_contig_180381_369845	3	-1	1	21	452	472	UGUCGGACCAGGCUUCAUUCC	:::: ::::::::.:.::	CAAAUGUUGCCUGGUCUGGCA	Cleavage	unkonwn	1
Vco-miR166c-3p	Cranberry_cDNA_contig_104458_264297	3.5	-1	1	21	882	902	UGUCGGACCAGGCUUCAUUCC	::.:::::::::::::::.	GGGAUGAAGCCUGGUCCGGAU	Cleavage	unkonwn	1
Vco-miR166c-3p	Cranberry_cDNA_contig_2180104_158726	3.5	-1	1	21	867	887	UGUCGGACCAGGCUUCAUUCC	::.:::::::::::::::.	GGGAUGAAGCCUGGUCCGGAU	Cleavage	unkonwn	1
Vco-miR166c-3p	Cranberry_cDNA_contig_2163410_87635	3.5	-1	1	21	860	880	UGUCGGACCAGGCUUCAUUCC	::::::::::: :::: :.::	GGAAUGAAGCCAGGUCAGGCA	Translation	unkonwn	1
Vco-miR166c-3p	Cranberry_cDNA_contig_70781_259621	3.5	-1	1	21	448	468	UGUCGGACCAGGCUUCAUUCC	:. :::::..:::::::.:.	AGGUUGAAGUUUGGUCCGGCG	Cleavage	unkonwn	1
Vco-miR166c-3p	Cranberry_cDNA_contig_205414_280247	3.5	-1	1	21	110	130	UGUCGGACCAGGCUUCAUUCC	:::.:::::::..::::	AGCUUGAGGCCUGGUUUGACA	Cleavage	unkonwn	1
Vco-miR166c-3p	Cranberry_cDNA_contig_2162831_85749	3.5	-1	1	21	449	469	UGUCGGACCAGGCUUCAUUCC	:. :::::..:::::::.:.	AGGUUGAAGUUUGGUCCGGCG	Cleavage	unkonwn	1
Vco-miR166c-3p	Cranberry_cDNA_contig_2173484_124990	3.5	-1	1	21	235	255	UGUCGGACCAGGCUUCAUUCC	:::.:::::::..::::	AGCUUGAGGCCUGGUUUGACA	Cleavage	unkonwn	1
Vco-miR166c-3p	Cranberry_cDNA_contig_440369_601789	3.5	-1	1	21	650	670	UGUCGGACCAGGCUUCAUUCC	:. :::::..:::::::.:.	AGGUUGAAGUUUGGUCCGGCG	Cleavage	unkonwn	1
Vco-miR166c-3p	Cranberry_cDNA_contig_343445_554588	3.5	-1	1	21	197	217	UGUCGGACCAGGCUUCAUUCC	.::.::::::::: ::::	ACUGUGGAGCCUGGUCAGACA	Cleavage	unkonwn	1
Vco-miR166c-3p	Cranberry_cDNA_contig_2178931_152418	3.5	-1	1	21	978	998	UGUCGGACCAGGCUUCAUUCC	: .:::.:::.::::.: :::	GCGAUGGAGCUUGGUUCCACA	Cleavage	unkonwn	2
Vco-miR166c-3p	Cranberry_cDNA_contig_2178409_0_149369	3.5	-1	1	21	284	304	UGUCGGACCAGGCUUCAUUCC	:: :: ::::: ::::::::	AGAUUGUAGCCUUGUCCGACA	Cleavage	unkonwn	1
Vco-miR166c-3p	Cranberry_cDNA_contig_259086_288289	3.5	-1	1	21	241	261	UGUCGGACCAGGCUUCAUUCC	: :. :: :::::::..::::	GUAGGGAUGCCUGGUUUGACA	Cleavage	unkonwn	1
Vco-miR166c-3p	Cranberry_cDNA_contig_436984_581760	4	-1	1	21	12	32	UGUCGGACCAGGCUUCAUUCC	:::.:::::.: :::.::::	GGAGUGAAGUCAGGUUCGACC	Translation	unkonwn	1
Vco-miR166c-3p	Cranberry_cDNA_contig_137231_2058	4	-1	1	21	33	53	UGUCGGACCAGGCUUCAUUCC	::.: ::::.::::..:..:	UGAGUAAAGCUUGGUUUGGUA	Cleavage	unkonwn	1
Vco-miR166c-3p	Cranberry_cDNA_contig_325595_476963	4	-1	1	21	101	121	UGUCGGACCAGGCUUCAUUCC	: .::::.:.::: ::::.:.	GAGAUGAGGUCUGAUCCGGCG	Cleavage	unkonwn	1
Vco-miR166c-3p	Cranberry_cDNA_contig_2175720_134803	4	-1	1	21	2005	2025	UGUCGGACCAGGCUUCAUUCC	::::::..::: :.::::	CUUAUGAAGUUUGGGCUGACA	Cleavage	unkonwn	1
Vco-miR166c-3p	Cranberry_cDNA_contig_2161676_81674	4	-1	1	21	169	189	UGUCGGACCAGGCUUCAUUCC	.:::.:::.::::..:: :	CAGAUGGAGCUUGGUUUGAAA	Cleavage	unkonwn	1
Vco-miR166c-3p	Cranberry_cDNA_contig_185994_397918	4	-1	1	21	10	29	UGUCGGACCAGGCUUCAUUCC	:::::.:.::: :::::::	AAAAUGAGGUCUG-UCCGACA	Cleavage	unkonwn	1
Vco-miR166c-3p	Cranberry_cDNA_contig_2180002_158133	4	-1	1	21	1673	1693	UGUCGGACCAGGCUUCAUUCC	: :::::: ::::::::.	ACCAAGAAGCCAGGUCCGACG	Translation	unkonwn	1
Vco-miR166c-3p	Cranberry_cDNA_contig_234870_443883	4.5	-1	1	21	219	239	UGUCGGACCAGGCUUCAUUCC	::.:::. ::.:::: ::::.	GGGAUGGUGCUUGGUACGACG	Cleavage	unkonwn	1
Vco-miR166c-3p	Cranberry_cDNA_contig_29154_323553	4.5	-1	1	21	185	205	UGUCGGACCAGGCUUCAUUCC	:::: :::::::::: .:: :	GGAAAGAAGCCUGGUGUGAGA	Cleavage	unkonwn	1
Vco-miR166c-3p	Cranberry_cDNA_contig_2165220_94612	4.5	-1	1	21	813	833	UGUCGGACCAGGCUUCAUUCC	:::: :.:::. ::::.::.:	GGAACGGAGCUCGGUCUGAUA	Translation	unkonwn	1
Vco-miR166c-3p	Cranberry_cDNA_contig_2178931_152418	4.5	-1	1	21	1359	1379	UGUCGGACCAGGCUUCAUUCC	:::: ..::: ::::::::	CGAAUUGGGCCGGGUCCGACU	Translation	unkonwn	2
Vco-miR166c-3p	Cranberry_cDNA_contig_283763_203052	4.5	-1	1	21	683	703	UGUCGGACCAGGCUUCAUUCC	::::::::::::: ::	GAUUUGAAGCCUGGUCCAACU	Cleavage	unkonwn	1
Vco-miR166c-3p	Cranberry_cDNA_contig_2178653_150803	4.5	-1	1	21	1178	1198	UGUCGGACCAGGCUUCAUUCC	::::::::::::: ::	GAUUUGAAGCCUGGUCCAACU	Cleavage	unkonwn	1
Vco-miR166c-3p	Cranberry_cDNA_contig_443669_615450	4.5	-1	1	21	205	225	UGUCGGACCAGGCUUCAUUCC	: .::::::::: ::..::.	GAGAUGAAGCCUUGUUUGAUC	Cleavage	unkonwn	1
Vco-miR166c-3p	Cranberry_cDNA_contig_313684_316826	4.5	-1	1	21	649	669	UGUCGGACCAGGCUUCAUUCC	.::.::.:::::..:..:	UCUGUGGAGUCUGGUUUGGUA	Cleavage	unkonwn	1
Vco-miR166c-3p	Cranberry_cDNA_contig_133663_268919	4.5	-1	1	21	1124	1144	UGUCGGACCAGGCUUCAUUCC	::::::::::: :: ::.	AAUAUGAAGCCUGGGCCCACG	Cleavage	unkonwn	1
Vco-miR166c-3p	Cranberry_cDNA_contig_2168723_1_107362	4.5	-1	1	21	673	693	UGUCGGACCAGGCUUCAUUCC	::::::::::: :: ::.	AAUAUGAAGCCUGGGCCCACG	Cleavage	unkonwn	1
Vco-miR166c-3p	Cranberry_cDNA_contig_182147_379237	4.5	-1	1	21	116	136	UGUCGGACCAGGCUUCAUUCC	: : :::::.::::.:::.	UGCAAGAAGCUUGGUUCGAUU	Cleavage	unkonwn	1
Vco-miR166c-3p	Cranberry_cDNA_contig_15839_251415	4.5	-1	1	21	818	838	UGUCGGACCAGGCUUCAUUCC	..:::::..::: ..::::	CUGGUGAAGUUUGGGUUGACA	Cleavage	unkonwn	1
Vco-miR166c-3p	Cranberry_cDNA_contig_1795546_24029	4.5	-1	1	21	190	210	UGUCGGACCAGGCUUCAUUCC	: ::::: :. :::::.:::	GUAAUGAUGUAUGGUCUGACU	Translation	unkonwn	1
Vco-miR166c-3p	Cranberry_cDNA_contig_248245_197844	4.5	-1	1	21	169	189	UGUCGGACCAGGCUUCAUUCC	: .. :::::.::::.::...	GUGGAGAAGCUUGGUUCGGUG	Cleavage	unkonwn	1
Vco-miR166c-3p	Cranberry_cDNA_contig_29369_253679	4.5	-1	1	21	189	209	UGUCGGACCAGGCUUCAUUCC	:::: :..: ::::::::	UCCAUGAUGUUUAGUCCGACA	Cleavage	unkonwn	1
Vco-miR166c-3p	Cranberry_cDNA_contig_24521_166073	4.5	-1	1	21	50	70	UGUCGGACCAGGCUUCAUUCC	: :: :.::..::::..:.:.	GUAAAGGAGUUUGGUUUGGCG	Cleavage	unkonwn	1
Vco-miR166c-3p	Cranberry_cDNA_contig_2159228_2_72838	4.5	-1	1	21	345	365	UGUCGGACCAGGCUUCAUUCC	:::: ::.:::::: :.:	CCCAUGAUGCUUGGUCCAAUA	Cleavage	unkonwn	1
Vco-miR166c-3p	Cranberry_cDNA_contig_2178375_149198	4.5	-1	1	21	63	83	UGUCGGACCAGGCUUCAUUCC	: :: :.::..::::..:.:.	GUAAAGGAGUUUGGUUUGGCG	Cleavage	unkonwn	1
Vco-miR166c-3p	Cranberry_cDNA_contig_194041_420290	4.5	-1	1	21	162	182	UGUCGGACCAGGCUUCAUUCC	: :: :.::..::::..:.:.	GUAAAGGAGUUUGGUUUGGCG	Cleavage	unkonwn	1
Vco-miR166c-3p	Cranberry_cDNA_contig_75431_172886	4.5	-1	1	21	613	633	UGUCGGACCAGGCUUCAUUCC	:: ::: .:::::.::::	UCCAUCAAGGUUGGUCUGACA	Cleavage	unkonwn	1
Vco-miR166c-3p	Cranberry_cDNA_contig_350608_212737	4.5	-1	1	21	865	886	UGUCGGACCAGGCUU-CAUUCC	:.:: :.:::: ::::::::	UAAGUGCAGGCCUCGUCCGACA	Cleavage	unkonwn	1
Vco-miR166c-3p	Cranberry_cDNA_contig_175042_338162	4.5	-1	1	21	577	597	UGUCGGACCAGGCUUCAUUCC	::::: : :::::..:::	UAAAUGAUGGCUGGUUUGACU	Cleavage	unkonwn	1
Vco-miR166c-3p	Cranberry_cDNA_contig_436817_580769	5	-1	1	21	981	1001	UGUCGGACCAGGCUUCAUUCC	:::.:::: :::: ::::.:	GGAGUGAAUCCUGUUCCGGCC	Cleavage	unkonwn	1
Vco-miR166c-3p	Cranberry_cDNA_contig_89973_262362	5	-1	1	21	946	966	UGUCGGACCAGGCUUCAUUCC	:::.:::: :::: ::::.:	GGAGUGAAUCCUGUUCCGGCC	Cleavage	unkonwn	1
Vco-miR166c-3p	Cranberry_cDNA_contig_241317_464985	5	-1	1	21	323	343	UGUCGGACCAGGCUUCAUUCC	::::::.: :.:: ::.::.:	GGAAUGGACCUUGCUCUGAUA	Cleavage	unkonwn	1
Vco-miR166c-3p	Cranberry_cDNA_contig_182910_383257	5	-1	1	21	578	598	UGUCGGACCAGGCUUCAUUCC	::::::::::.:: ..:.::	GGAAUGAAGCUUGUGUUGGCA	Cleavage	unkonwn	1
Vco-miR166c-3p	Cranberry_cDNA_contig_2158990_71932	5	-1	1	21	609	629	UGUCGGACCAGGCUUCAUUCC	: ::: ::::::::::::	GUAAUAAAGCCUGGUCCGUUU	Cleavage	unkonwn	1
Vco-miR166c-3p	Cranberry_cDNA_contig_1059_162595	5	-1	1	21	220	240	UGUCGGACCAGGCUUCAUUCC	:.:::.. ::::::.:::.	CGGAUGGGCCCUGGUUCGAUU	Cleavage	unkonwn	1
Vco-miR166c-3p	Cranberry_cDNA_contig_175648_342767	5	-1	1	21	120	140	UGUCGGACCAGGCUUCAUUCC	:: :::::::::::::	AUAAGGAAGCCUGGUCCGUGU	Cleavage	unkonwn	1
Vco-miR166c-3p	Cranberry_cDNA_contig_2156709_1_63762	5	-1	1	21	639	659	UGUCGGACCAGGCUUCAUUCC	:.:::.. ::::::.:::.	CGGAUGGGCCCUGGUUCGAUU	Cleavage	unkonwn	1
Vco-miR166c-3p	Cranberry_cDNA_contig_2159023_72055	5	-1	1	21	334	354	UGUCGGACCAGGCUUCAUUCC	::.:.::::::::::	UUUGGGAGGUCUGGUCCGACC	Cleavage	unkonwn	1
Vco-miR166c-3p	Cranberry_cDNA_contig_2151018_42665	5	-1	1	21	740	761	UGUCGGACCAGG-CUUCAUUCC	:::::: :.::::::::::	CCAAUGAACACUUGGUCCGACA	Cleavage	unkonwn	1
Vco-miR166c-3p	Cranberry_cDNA_contig_416963_238095	5	-1	1	21	1226	1247	UGUCGGACCAGG-CUUCAUUCC	:::::: :.::::::::::	CCAAUGAACACUUGGUCCGACA	Cleavage	unkonwn	1
Vco-miR166c-3p	Cranberry_cDNA_contig_327323_487441	5	-1	1	21	5	25	UGUCGGACCAGGCUUCAUUCC	::: :: .::.::::..:..:	GGAUUGCGGCUUGGUUUGGUA	Cleavage	unkonwn	1
Vco-miR166c-3p	Cranberry_cDNA_contig_2168439_106335	5	-1	1	21	1626	1646	UGUCGGACCAGGCUUCAUUCC	:::. :::::: ::.::::.	GGAGGUAAGCCUCGUUCGACG	Cleavage	unkonwn	1
Vco-miR166c-3p	Cranberry_cDNA_contig_301149_295027	5	-1	1	21	373	393	UGUCGGACCAGGCUUCAUUCC	:::: :::::: :::: ::	AGAAUUAAGCCUAGUCCUACC	Cleavage	unkonwn	1
Vco-miR166c-3p	Cranberry_cDNA_contig_441712_608515	5	-1	1	21	645	665	UGUCGGACCAGGCUUCAUUCC	:::: :::::::.:::	CCUUUGAACCCUGGUCUGACC	Cleavage	unkonwn	1
Vco-miR166c-3p	Cranberry_cDNA_contig_2153767_53521	5	-1	1	21	533	553	UGUCGGACCAGGCUUCAUUCC	:::: :::::: :::: ::	AGAAUUAAGCCUAGUCCUACC	Cleavage	unkonwn	1
Vco-miR166c-3p	Cranberry_cDNA_contig_346207_559416	5	-1	1	21	164	184	UGUCGGACCAGGCUUCAUUCC	:.:: :: :::: ::.::::	AGGAUCAAACCUGCUCUGACA	Cleavage	unkonwn	1
Vco-miR166c-3p	Cranberry_cDNA_contig_341386_550655	5	-1	1	21	223	243	UGUCGGACCAGGCUUCAUUCC	.::::::::: :.:::.	CUCGUGAAGCCUGAUUCGAUU	Cleavage	unkonwn	1
Vco-miR166c-3p	Cranberry_cDNA_contig_197264_425062	5	-1	1	21	29	49	UGUCGGACCAGGCUUCAUUCC	:::: :::: :::::::..	AGAAUCAAGCGGGGUCCGAUG	Translation	unkonwn	1
Vco-miR166c-3p	Cranberry_cDNA_contig_415331_0_232781	5	-1	1	21	454	474	UGUCGGACCAGGCUUCAUUCC	.:::::..::::..:.:	CUUGUGAAGUUUGGUUUGGCU	Cleavage	unkonwn	1
Vco-miR166c-3p	Cranberry_cDNA_contig_178540_360020	5	-1	1	21	638	658	UGUCGGACCAGGCUUCAUUCC	: ::::: :: ::::.:.::	UGUAUGAAACCAGGUCUGGCA	Translation	unkonwn	1
Vco-miR166c-3p	Cranberry_cDNA_contig_440757_603905	5	-1	1	21	620	640	UGUCGGACCAGGCUUCAUUCC	::.::.:::: :.::::	UGUCUGGAGUCUGGACUGACA	Cleavage	unkonwn	1
Vco-miR166c-3p	Cranberry_cDNA_contig_180613_371036	5	-1	1	21	422	442	UGUCGGACCAGGCUUCAUUCC	:::: .::::::.:.::	UCUCUGAAAUCUGGUCUGGCA	Cleavage	unkonwn	1
Vco-miR166c-3p	Cranberry_cDNA_contig_324863_471691	5	-1	1	21	814	834	UGUCGGACCAGGCUUCAUUCC	::: :::::.:: :..::..	AGAAAGAAGCUUGUUUUGAUG	Cleavage	unkonwn	1
Vco-miR166c-3p	Cranberry_cDNA_contig_2177673_145552	5	-1	1	21	857	877	UGUCGGACCAGGCUUCAUUCC	::: :::::.:: :..::..	AGAAAGAAGCUUGUUUUGAUG	Cleavage	unkonwn	1
Vco-miR166c-3p	Cranberry_cDNA_contig_176372_347373	5	-1	1	21	591	611	UGUCGGACCAGGCUUCAUUCC	::::::::::: ..:.:	UCUAUGAAGCCUGGAUUGGCU	Cleavage	unkonwn	1
Vco-miR166c-3p	Cranberry_cDNA_contig_237401_445820	5	-1	1	21	1589	1609	UGUCGGACCAGGCUUCAUUCC	:.:: ::::.::::.: ..:	AGGAUUAAGCUUGGUUCAGUA	Cleavage	unkonwn	1
Vco-miR166c-3p	Cranberry_cDNA_contig_2180418_160803	5	-1	1	21	1510	1530	UGUCGGACCAGGCUUCAUUCC	:.:: ::::.::::.: ..:	AGGAUUAAGCUUGGUUCAGUA	Cleavage	unkonwn	1
Vco-miR166c-3p	Cranberry_cDNA_contig_203629_432316	5	-1	1	21	82	102	UGUCGGACCAGGCUUCAUUCC	::::::: :: :..::::	UUCAUGAAGCAUGUUUUGACA	Translation	unkonwn	1
Vco-miR166c-3p	Cranberry_cDNA_contig_2151232_43589	5	-1	1	21	289	309	UGUCGGACCAGGCUUCAUUCC	::::::: :::::. :.:	UUCAUGAAGCAUGGUCUCAUA	Translation	unkonwn	1
Vco-miR166c-3p	Cranberry_cDNA_contig_235836_196008	5	-1	1	21	379	399	UGUCGGACCAGGCUUCAUUCC	:::::::::: :. ::.:	CUCAUGAAGCCUGCUUGGAUA	Cleavage	unkonwn	1
Vco-miR166c-3p	Cranberry_cDNA_contig_1404603_18892	5	-1	1	21	555	575	UGUCGGACCAGGCUUCAUUCC	:::::::::: :. ::.:	CUCAUGAAGCCUGCUUGGAUA	Cleavage	unkonwn	1
Vco-miR166c-3p	Cranberry_cDNA_contig_441963_609398	5	-1	1	21	348	368	UGUCGGACCAGGCUUCAUUCC	:::.: :.::::..:.::	CAUAUGGAUCUUGGUUUGGCA	Cleavage	unkonwn	1
Vco-miR166c-3p	Cranberry_cDNA_contig_2163977_89737	5	-1	1	21	667	687	UGUCGGACCAGGCUUCAUUCC	: ..::..:..:::: ::::.	GCGGUGGGGUUUGGUGCGACG	Cleavage	unkonwn	1
Vco-miR166c-3p	Cranberry_cDNA_contig_150324_183576	5	-1	1	21	594	614	UGUCGGACCAGGCUUCAUUCC	: ..:::: .:::::.::...	GAGGUGAAUUCUGGUUCGGUG	Cleavage	unkonwn	1
Vco-miR166c-3p	Cranberry_cDNA_contig_415035_231685	5	-1	1	21	1345	1365	UGUCGGACCAGGCUUCAUUCC	: ..::..:..:::: ::::.	GCGGUGGGGUUUGGUGCGACG	Cleavage	unkonwn	1
Vco-miR166c-3p	Cranberry_cDNA_contig_174793_336177	5	-1	1	21	152	172	UGUCGGACCAGGCUUCAUUCC	.::..:..:: :::::::	GUCGUGGGGUUUGUUCCGACA	Cleavage	unkonwn	1
Vco-miR166c-3p	Cranberry_cDNA_contig_438970_593788	5	-1	1	21	1802	1822	UGUCGGACCAGGCUUCAUUCC	: ..::..:..:::: ::::.	GCGGUGGGGUUUGGUGCGACG	Cleavage	unkonwn	1
Vco-miR166c-5p	Cranberry_cDNA_contig_239507_459770	2	-1	1	21	1992	2012	AAUGUUGUCUGGUUCGAGAUC	: :::.::..:.:::::::::	GUUCUUGAGUCGGACAACAUU	Cleavage	unkonwn	1
Vco-miR166c-5p	Cranberry_cDNA_contig_188281_406445	2.5	-1	1	21	232	252	AAUGUUGUCUGGUUCGAGAUC	:::.:::::.:::..::.:::	GAUUUCGAAUCAGGUAAUAUU	Cleavage	unkonwn	1
Vco-miR166c-5p	Cranberry_cDNA_contig_2121193_32449	2.5	-1	1	21	570	590	AAUGUUGUCUGGUUCGAGAUC	:::. :::::::::::::	ACUCUUCAACCAGACAACAUG	Cleavage	unkonwn	1
Vco-miR166c-5p	Cranberry_cDNA_contig_2168824_107613	3	-1	1	21	1834	1854	AAUGUUGUCUGGUUCGAGAUC	::: :: :::::::::::::	GAUAUCAAACCAGACAACAUA	Cleavage	unkonwn	1
Vco-miR166c-5p	Cranberry_cDNA_contig_173683_329139	3	-1	1	21	1977	1997	AAUGUUGUCUGGUUCGAGAUC	::: :: :::::::::::::	GAUAUCAAACCAGACAACAUA	Cleavage	unkonwn	1
Vco-miR166c-5p	Cranberry_cDNA_contig_187898_405184	3	-1	1	21	246	266	AAUGUUGUCUGGUUCGAGAUC	::: : :::::::::::::	CAUCACAAACCAGACAACAUA	Cleavage	unkonwn	1
Vco-miR166c-5p	Cranberry_cDNA_contig_2107067_27994	3	-1	1	21	407	427	AAUGUUGUCUGGUUCGAGAUC	.:: .::..:::::.:::::	UGUCCUGAGUCAGACGACAUU	Cleavage	unkonwn	1
Vco-miR166c-5p	Cranberry_cDNA_contig_1449252_19505	3	-1	1	21	213	233	AAUGUUGUCUGGUUCGAGAUC	::: ::.::::.::::::	AUCCUCUAAUCAGAUAACAUU	Cleavage	unkonwn	1
Vco-miR166c-5p	Cranberry_cDNA_contig_240252_462721	3	-1	1	21	190	210	AAUGUUGUCUGGUUCGAGAUC	: :::::::::: :.::::	UUUAUCGAACCAGAGAGCAUU	Cleavage	unkonwn	1
Vco-miR166c-5p	Cranberry_cDNA_contig_2164051_89998	3.5	-1	1	21	121	141	AAUGUUGUCUGGUUCGAGAUC	::.:.:.::::::::::	GUACUUGGAUCAGACAACAUG	Cleavage	unkonwn	1
Vco-miR166c-5p	Cranberry_cDNA_contig_335966_535249	3.5	-1	1	21	103	123	AAUGUUGUCUGGUUCGAGAUC	:.::::.:. :::::.:::	UCUUUCGAGCUUGACAAUAUU	Translation	unkonwn	1
Vco-miR166c-5p	Cranberry_cDNA_contig_185806_397134	3.5	-1	1	21	201	221	AAUGUUGUCUGGUUCGAGAUC	:.:.:.:.:.::..:::::	CUUUUUGGAUCGGAUGACAUU	Cleavage	unkonwn	1
Vco-miR166c-5p	Cranberry_cDNA_contig_222097_193915	3.5	-1	1	21	34	54	AAUGUUGUCUGGUUCGAGAUC	: :::.: :::::.::::: :	GUUCUUGCACCAGGCAACAAU	Cleavage	unkonwn	1
Vco-miR166c-5p	Cranberry_cDNA_contig_365503_214583	3.5	-1	1	21	37	57	AAUGUUGUCUGGUUCGAGAUC	:::.: ::::::: .::::	CUUCUUGCACCAGACUGCAUU	Cleavage	unkonwn	1
Vco-miR166c-5p	Cranberry_cDNA_contig_186137_398551	3.5	-1	1	21	257	277	AAUGUUGUCUGGUUCGAGAUC	::: ::: .::::.:::::	CCUCUGGAAAUAGACGACAUU	Cleavage	unkonwn	1
Vco-miR166c-5p	Cranberry_cDNA_contig_332149_516295	3.5	-1	1	21	185	205	AAUGUUGUCUGGUUCGAGAUC	:.:: ::...:::::.:::	CUUUUCAAAUUGGACAAUAUU	Cleavage	unkonwn	1
Vco-miR166c-5p	Cranberry_cDNA_contig_187706_404591	3.5	-1	1	21	232	252	AAUGUUGUCUGGUUCGAGAUC	:::.: ::::::: .::::	CUUCUUGCACCAGACUGCAUU	Cleavage	unkonwn	1
Vco-miR166c-5p	Cranberry_cDNA_contig_292765_293795	3.5	-1	1	21	47	67	AAUGUUGUCUGGUUCGAGAUC	: :.::::. :::::::::	AUUGUUGAACUUGACAACAUU	Translation	unkonwn	1
Vco-miR166c-5p	Cranberry_cDNA_contig_2178009_147061	3.5	-1	1	21	2183	2203	AAUGUUGUCUGGUUCGAGAUC	:::. ::.:.:::::..::	UUUCUUAAAUCGGACAAUGUU	Cleavage	unkonwn	1
Vco-miR166c-5p	Cranberry_cDNA_contig_174951_337421	3.5	-1	1	21	735	755	AAUGUUGUCUGGUUCGAGAUC	:: .::::::::.:: :::	ACUCCUGAACCAGAUAAGAUU	Cleavage	unkonwn	1
Vco-miR166c-5p	Cranberry_cDNA_contig_334243_528148	3.5	-1	1	21	240	260	AAUGUUGUCUGGUUCGAGAUC	.:. : :::.::::.:::::	AGUUGCUAACUAGACGACAUU	Cleavage	unkonwn	1
Vco-miR166c-5p	Cranberry_cDNA_contig_234999_443910	4	-1	1	21	32	52	AAUGUUGUCUGGUUCGAGAUC	:: :::::.:.:: :::.:::	GAGCUCGAGCUAGCCAAUAUU	Cleavage	unkonwn	1
Vco-miR166c-5p	Cranberry_cDNA_contig_131145_268570	4	-1	1	21	365	385	AAUGUUGUCUGGUUCGAGAUC	:: ::::::::.:...:..::	GAACUCGAACCGGGUGAUGUU	Cleavage	unkonwn	1
Vco-miR166c-5p	Cranberry_cDNA_contig_439427_596313	4	-1	1	21	877	897	AAUGUUGUCUGGUUCGAGAUC	:.:::.::::. ::..:.:::	GGUCUUGAACUUGAUGAUAUU	Translation	unkonwn	1
Vco-miR166c-5p	Cranberry_cDNA_contig_331777_514174	4	-1	1	21	960	980	AAUGUUGUCUGGUUCGAGAUC	:: ::::::::.:...:..::	GAACUCGAACCGGGUGAUGUU	Cleavage	unkonwn	1
Vco-miR166c-5p	Cranberry_cDNA_contig_2162412_84230	4	-1	1	21	867	887	AAUGUUGUCUGGUUCGAGAUC	::.:.:.::..:.::::::	CAUUUUGGACUGGGCAACAUC	Cleavage	unkonwn	1
Vco-miR166c-5p	Cranberry_cDNA_contig_417874_241090	4	-1	1	21	573	593	AAUGUUGUCUGGUUCGAGAUC	:.:. .::::::::..::::	GGUUGUGAACCAGAUGACAUA	Cleavage	unkonwn	1
Vco-miR166c-5p	Cranberry_cDNA_contig_305119_206187	4	-1	1	21	265	285	AAUGUUGUCUGGUUCGAGAUC	:: :: :::: ::::::.:::	GAACUGGAACAAGACAAUAUU	Translation	unkonwn	1
Vco-miR166c-5p	Cranberry_cDNA_contig_176132_345735	4	-1	1	21	853	873	AAUGUUGUCUGGUUCGAGAUC	::: :: ::.:: ::::::::	GAUAUCAAAUCAAACAACAUU	Cleavage	unkonwn	1
Vco-miR166c-5p	Cranberry_cDNA_contig_314816_0_322082	4	-1	1	21	663	683	AAUGUUGUCUGGUUCGAGAUC	:. .:.:::...:::::.:::	GGAUUUGAAUUGGACAAUAUU	Cleavage	unkonwn	1
Vco-miR166c-5p	Cranberry_cDNA_contig_279677_291599	4	-1	1	21	161	181	AAUGUUGUCUGGUUCGAGAUC	.:::::::..::.::: ::	UGUCUCGAAUUAGGCAAAAUC	Cleavage	unkonwn	1
Vco-miR166c-5p	Cranberry_cDNA_contig_366612_571654	4	-1	1	21	89	109	AAUGUUGUCUGGUUCGAGAUC	:.::::::::::::: :	CCAAUUGAACCAGACAACACU	Cleavage	unkonwn	1
Vco-miR166c-5p	Cranberry_cDNA_contig_2176574_139517	4	-1	1	21	269	289	AAUGUUGUCUGGUUCGAGAUC	.:::.::: :::::::. ::	CGUCUUGAAACAGACAAUUUU	Cleavage	unkonwn	1
Vco-miR166c-5p	Cranberry_cDNA_contig_326042_479876	4	-1	1	21	1266	1286	AAUGUUGUCUGGUUCGAGAUC	:. ::: .::::::::.:::	GGACUCAGACCAGACAGCAUA	Cleavage	unkonwn	1
Vco-miR166c-5p	Cranberry_cDNA_contig_2127328_34438	4	-1	1	21	139	159	AAUGUUGUCUGGUUCGAGAUC	: :.:.:::::.:.::.:: :	GUUUUUGAACCGGGCAGCACU	Cleavage	unkonwn	1
Vco-miR166c-5p	Cranberry_cDNA_contig_419670_247216	4	-1	1	21	1081	1101	AAUGUUGUCUGGUUCGAGAUC	: :.:.:..:.:::::: :::	GCUUUUGGGCUAGACAAAAUU	Cleavage	unkonwn	1
Vco-miR166c-5p	Cranberry_cDNA_contig_180025_368183	4	-1	1	21	174	194	AAUGUUGUCUGGUUCGAGAUC	:.:.::::..:: .:::::	UUUUUUGAACUGGAAGACAUU	Cleavage	unkonwn	1
Vco-miR166c-5p	Cranberry_cDNA_contig_178533_359951	4	-1	1	21	261	281	AAUGUUGUCUGGUUCGAGAUC	.: :::::::: :.:::::	UGUAUCGAACCAUAUAACAUG	Cleavage	unkonwn	1
Vco-miR166c-5p	Cranberry_cDNA_contig_330735_508018	4	-1	1	21	4	24	AAUGUUGUCUGGUUCGAGAUC	.:.:. .:::.::::::::	AGUUUUCGACCGGACAACAUC	Cleavage	unkonwn	1
Vco-miR166c-5p	Cranberry_cDNA_contig_418603_1_243723	4	-1	1	21	918	938	AAUGUUGUCUGGUUCGAGAUC	: ::::::::::::::	GGGAUAGAACCAGACAACAUG	Cleavage	unkonwn	1
Vco-miR166c-5p	Cranberry_cDNA_contig_206021_434552	4	-1	1	21	285	305	AAUGUUGUCUGGUUCGAGAUC	.:.:: :.:::::::.:: :	UGUUUCUAGCCAGACAGCAAU	Cleavage	unkonwn	1
Vco-miR166c-5p	Cranberry_cDNA_contig_334918_531382	4	-1	1	21	386	406	AAUGUUGUCUGGUUCGAGAUC	::.: : .:.::::::.:::	AAUUUGGUGCUAGACAAUAUU	Cleavage	unkonwn	1
Vco-miR166c-5p	Cranberry_cDNA_contig_341270_550420	4	-1	1	21	86	106	AAUGUUGUCUGGUUCGAGAUC	::.: :.:.::::.::::	UCCCUUGCAUCGGACAGCAUU	Cleavage	unkonwn	1
Vco-miR166c-5p	Cranberry_cDNA_contig_269389_289751	4	-1	1	21	87	107	AAUGUUGUCUGGUUCGAGAUC	::.: :.:.::::.::::	UCCCUUGCAUCGGACAGCAUU	Cleavage	unkonwn	1
Vco-miR166c-5p	Cranberry_cDNA_contig_137335_181781	4	-1	1	21	272	292	AAUGUUGUCUGGUUCGAGAUC	:.: : ::.::::::.::::	GGUAUGUAAUCAGACAGCAUU	Cleavage	unkonwn	1
Vco-miR166c-5p	Cranberry_cDNA_contig_281149_291873	4	-1	1	21	280	300	AAUGUUGUCUGGUUCGAGAUC	: .:.::.:::::::.::	CCCCGUGGACUAGACAACGUU	Cleavage	unkonwn	1
Vco-miR166c-5p	Cranberry_cDNA_contig_210761_438050	4	-1	1	21	66	86	AAUGUUGUCUGGUUCGAGAUC	: :.:::.:::..:::::	UCUGUUGAAUCAGGUAACAUG	Cleavage	unkonwn	1
Vco-miR166c-5p	Cranberry_cDNA_contig_413819_5993	4	-1	1	21	487	506	AAUGUUGUCUGGUUCGAGAUC	:::: ::..:::.:::.:::	UAUCU-GAGUCAGGCAAUAUU	Cleavage	unkonwn	1
Vco-miR166c-5p	Cranberry_cDNA_contig_195142_422031	4	-1	1	21	114	134	AAUGUUGUCUGGUUCGAGAUC	:::.: :::::::: :::	CUUCUUGUACCAGACAUCAUC	Cleavage	unkonwn	1
Vco-miR166c-5p	Cranberry_cDNA_contig_374012_215720	4.5	-1	1	21	742	762	AAUGUUGUCUGGUUCGAGAUC	:::.:.:::.::: ::::::	GAUUUUGAAUCAGCAAACAUU	Cleavage	unkonwn	1
Vco-miR166c-5p	Cranberry_cDNA_contig_240318_462858	4.5	-1	1	21	226	246	AAUGUUGUCUGGUUCGAGAUC	:::::: ::.::::: .:::	GAUCUCAAAUCAGACUGCAUA	Cleavage	unkonwn	1
Vco-miR166c-5p	Cranberry_cDNA_contig_181218_374485	4.5	-1	1	21	230	250	AAUGUUGUCUGGUUCGAGAUC	:::::: : :..:::::..::	GAUCUCCACCUGGACAAUGUU	Cleavage	unkonwn	1
Vco-miR166c-5p	Cranberry_cDNA_contig_314101_318975	4.5	-1	1	21	408	428	AAUGUUGUCUGGUUCGAGAUC	::::.::: : ::::::::	CAUCUUGAAACUGACAACAUA	Translation	unkonwn	1
Vco-miR166c-5p	Cranberry_cDNA_contig_2116445_30345	4.5	-1	1	21	597	617	AAUGUUGUCUGGUUCGAGAUC	:::::::::.: :::: ::	AAUCUCGAACUAAACAAGAUC	Cleavage	unkonwn	1
Vco-miR166c-5p	Cranberry_cDNA_contig_325200_474115	4.5	-1	1	21	1095	1115	AAUGUUGUCUGGUUCGAGAUC	::.:.:::..:::.::..:	AAUUUUGAAUUAGAUAAUGUA	Cleavage	unkonwn	1
Vco-miR166c-5p	Cranberry_cDNA_contig_332753_519693	4.5	-1	1	21	979	999	AAUGUUGUCUGGUUCGAGAUC	.:::.:: : .:::::.:::	UGUCUUGACCAGGACAAUAUU	Translation	unkonwn	1
Vco-miR166c-5p	Cranberry_cDNA_contig_2165839_96791	4.5	-1	1	21	362	382	AAUGUUGUCUGGUUCGAGAUC	:: .: ::.:::::.:::::	GAAUUAGAGCCAGAUAACAUG	Cleavage	unkonwn	1
Vco-miR166c-5p	Cranberry_cDNA_contig_2175979_1_136147	4.5	-1	1	21	336	356	AAUGUUGUCUGGUUCGAGAUC	::.:::.: .::: ::::::	AAUUUCGGAAUAGAAAACAUU	Cleavage	unkonwn	1
Vco-miR166c-5p	Cranberry_cDNA_contig_84465_261389	4.5	-1	1	21	301	321	AAUGUUGUCUGGUUCGAGAUC	:::::::::.:::::	AUUUGAGAACCAGACGACAUU	Cleavage	unkonwn	1
Vco-miR166c-5p	Cranberry_cDNA_contig_185248_394798	4.5	-1	1	21	100	120	AAUGUUGUCUGGUUCGAGAUC	:.::: :::..::. ::.:::	GGUCUAGAAUUAGGGAAUAUU	Cleavage	unkonwn	1
Vco-miR166c-5p	Cranberry_cDNA_contig_418743_244260	4.5	-1	1	21	579	599	AAUGUUGUCUGGUUCGAGAUC	::: :: :.::::::::. ::	GAUAUCAAGCCAGACAAUUUU	Cleavage	unkonwn	1
Vco-miR166c-5p	Cranberry_cDNA_contig_2160204_76140	4.5	-1	1	21	145	167	AAUGUUGUCUGGUUCG--AGAUC	:::: :::::::::::.: ::	CAUCUUCCGAACCAGACAGCUUU	Cleavage	unkonwn	1
Vco-miR166c-5p	Cranberry_cDNA_contig_437025_581994	4.5	-1	1	21	950	970	AAUGUUGUCUGGUUCGAGAUC	:: ::: ::::::: ::..::	GACCUCAAACCAGAGAAUGUU	Cleavage	unkonwn	1
Vco-miR166c-5p	Cranberry_cDNA_contig_418635_243848	4.5	-1	1	21	135	155	AAUGUUGUCUGGUUCGAGAUC	:: : ::::.:::..::..::	GAACCCGAAUCAGGUAAUGUU	Cleavage	unkonwn	1
Vco-miR166c-5p	Cranberry_cDNA_contig_222695_442714	4.5	-1	1	21	263	283	AAUGUUGUCUGGUUCGAGAUC	:::::: ::::::::. .:	AAUCUCGUACCAGACAGGGUA	Cleavage	unkonwn	1
Vco-miR166c-5p	Cranberry_cDNA_contig_181526_376187	4.5	-1	1	21	393	413	AAUGUUGUCUGGUUCGAGAUC	::.:: :: ::::.:::::	UAUUUCUAAACAGAUAACAUG	Cleavage	unkonwn	1
Vco-miR166c-5p	Cranberry_cDNA_contig_2161456_80636	4.5	-1	1	21	293	313	AAUGUUGUCUGGUUCGAGAUC	::.:: .:::: :::::::	AAUUUCAGACCAAACAACAUC	Cleavage	unkonwn	1
Vco-miR166c-5p	Cranberry_cDNA_contig_2175257_132153	4.5	-1	1	21	453	473	AAUGUUGUCUGGUUCGAGAUC	::::: :.::: :::.:::	AAUCUCCAGCCAAACAGCAUG	Cleavage	unkonwn	1
Vco-miR166c-5p	Cranberry_cDNA_contig_312992_313786	4.5	-1	1	21	214	234	AAUGUUGUCUGGUUCGAGAUC	::.:: .:::: :::::::	AAUUUCAGACCAAACAACAUC	Cleavage	unkonwn	1
Vco-miR166c-5p	Cranberry_cDNA_contig_410705_222901	4.5	-1	1	21	128	148	AAUGUUGUCUGGUUCGAGAUC	::::::. :::.:::::	GGAAUCGAACUCGACGACAUU	Translation	unkonwn	1
Vco-miR166c-5p	Cranberry_cDNA_contig_443927_615991	4.5	-1	1	21	252	272	AAUGUUGUCUGGUUCGAGAUC	::.::::::: ::::.:	ACACUUGAACCAGUCAACGUG	Cleavage	unkonwn	1
Vco-miR166c-5p	Cranberry_cDNA_contig_12517_164195	4.5	-1	1	21	64	84	AAUGUUGUCUGGUUCGAGAUC	::.:: : ::::::: ::::	CAUUUCAACCCAGACAUCAUU	Cleavage	unkonwn	1
Vco-miR166c-5p	Cranberry_cDNA_contig_139084_181944	4.5	-1	1	21	76	96	AAUGUUGUCUGGUUCGAGAUC	::::.: .: :::..:::::	CAUCUUGUGCAAGAUGACAUU	Translation	unkonwn	1
Vco-miR166c-5p	Cranberry_cDNA_contig_2168498_106554	4.5	-1	1	21	38	58	AAUGUUGUCUGGUUCGAGAUC	::.:: : ::::::: ::::	CAUUUCAACCCAGACAUCAUU	Cleavage	unkonwn	1
Vco-miR166c-5p	Cranberry_cDNA_contig_54006_170026	4.5	-1	1	21	209	229	AAUGUUGUCUGGUUCGAGAUC	:: :.:.:.:.::: :::::	CAUAUUGGAUCGGACCACAUU	Cleavage	unkonwn	1
Vco-miR166c-5p	Cranberry_cDNA_contig_298530_294671	4.5	-1	1	21	124	144	AAUGUUGUCUGGUUCGAGAUC	::. ::: .:::.::.::::	AAUUACGAUUCAGGCAGCAUU	Cleavage	unkonwn	1
Vco-miR166c-5p	Cranberry_cDNA_contig_2162506_84560	4.5	-1	1	21	99	119	AAUGUUGUCUGGUUCGAGAUC	::::. ...:: ::::::::	UAUCUUUGGUCAAACAACAUU	Cleavage	unkonwn	1
Vco-miR166c-5p	Cranberry_cDNA_contig_206114_434642	4.5	-1	1	21	225	245	AAUGUUGUCUGGUUCGAGAUC	::::. : :::::::: :::	UAUCUUAACCCAGACAAAAUU	Cleavage	unkonwn	1
Vco-miR166c-5p	Cranberry_cDNA_contig_188950_408117	4.5	-1	1	21	109	129	AAUGUUGUCUGGUUCGAGAUC	::::. ::.:.:.:: ::::	CAUCUUCAAUCGGGCAUCAUU	Cleavage	unkonwn	1
Vco-miR166c-5p	Cranberry_cDNA_contig_2164694_92368	4.5	-1	1	21	241	261	AAUGUUGUCUGGUUCGAGAUC	::::.: .: :::..:::::	CAUCUUGUGCAAGAUGACAUU	Translation	unkonwn	1
Vco-miR166c-5p	Cranberry_cDNA_contig_238916_456840	4.5	-1	1	21	122	142	AAUGUUGUCUGGUUCGAGAUC	: ::::..:::::::::	AUUAUCGAGUCAGACAACAAG	Cleavage	unkonwn	1
Vco-miR166c-5p	Cranberry_cDNA_contig_2135810_37271	4.5	-1	1	21	346	366	AAUGUUGUCUGGUUCGAGAUC	.:::.:..:..:::::.: :	CGUCUUGGGCUGGACAAUACU	Cleavage	unkonwn	1
Vco-miR166c-5p	Cranberry_cDNA_contig_2150549_40844	4.5	-1	1	21	636	656	AAUGUUGUCUGGUUCGAGAUC	::::: .:::.:.:::.: :	CAUCUCCGACCGGGCAAUAAU	Cleavage	unkonwn	1
Vco-miR166c-5p	Cranberry_cDNA_contig_1623148_21645	4.5	-1	1	21	258	278	AAUGUUGUCUGGUUCGAGAUC	: :::.::::::::. ..::	GUUCUUGAACCAGAUUGUAUA	Cleavage	unkonwn	1
Vco-miR166c-5p	Cranberry_cDNA_contig_174435_334083	4.5	-1	1	21	434	454	AAUGUUGUCUGGUUCGAGAUC	.:::.:..:..:::::.: :	CGUCUUGGGCUGGACAAUACU	Cleavage	unkonwn	1
Vco-miR166c-5p	Cranberry_cDNA_contig_2164422_91336	4.5	-1	1	21	724	744	AAUGUUGUCUGGUUCGAGAUC	::.::::::: ::::.:	ACACUUGAACCAGUCAACGUG	Cleavage	unkonwn	1
Vco-miR166c-5p	Cranberry_cDNA_contig_324736_470727	4.5	-1	1	21	606	626	AAUGUUGUCUGGUUCGAGAUC	: :.:.:::::.:::.: ::	GUUUUUGAACCGGACGAAAUC	Cleavage	unkonwn	1
Vco-miR166c-5p	Cranberry_cDNA_contig_311102_304416	4.5	-1	1	21	127	147	AAUGUUGUCUGGUUCGAGAUC	::::: ::.: ::: :::::	CAUCUCAAAUCUGACCACAUU	Translation	unkonwn	1
Vco-miR166c-5p	Cranberry_cDNA_contig_354088_568721	4.5	-1	1	21	240	260	AAUGUUGUCUGGUUCGAGAUC	:.:.::: ::::.:.:::	ACUUUUGAAACAGAUAGCAUA	Cleavage	unkonwn	1
Vco-miR166c-5p	Cranberry_cDNA_contig_241350_465155	4.5	-1	1	21	236	256	AAUGUUGUCUGGUUCGAGAUC	:::::::::.: :: :::	AUUCUCGAACCGGCCACCAUC	Cleavage	unkonwn	1
Vco-miR166c-5p	Cranberry_cDNA_contig_330380_506238	5	-1	1	21	336	356	AAUGUUGUCUGGUUCGAGAUC	:::.:.::...::: ::..::	GAUUUUGAGUUAGAAAAUGUU	Cleavage	unkonwn	1
Vco-miR166c-5p	Cranberry_cDNA_contig_185539_396120	5	-1	1	21	630	650	AAUGUUGUCUGGUUCGAGAUC	:.:.:: :..:::::::::	GGUUUCAAGUCAGACAACAGA	Cleavage	unkonwn	1
Vco-miR166c-5p	Cranberry_cDNA_contig_497796_6971	5	-1	1	21	456	476	AAUGUUGUCUGGUUCGAGAUC	:::::. ::.:::: ::.::	GAUCUUAAAUCAGAAAAUAUA	Cleavage	unkonwn	1
Vco-miR166c-5p	Cranberry_cDNA_contig_311128_304515	5	-1	1	21	190	210	AAUGUUGUCUGGUUCGAGAUC	:.:.:.::: :::::::::	GGUUUUGAAGGAGACAACAUG	Translation	unkonwn	1
Vco-miR166c-5p	Cranberry_cDNA_contig_241374_196944	5	-1	1	21	415	435	AAUGUUGUCUGGUUCGAGAUC	:::. .:: .::::::::::	GAUUGUGACUCAGACAACAUC	Cleavage	unkonwn	1
Vco-miR166c-5p	Cranberry_cDNA_contig_227485_443246	5	-1	1	21	119	139	AAUGUUGUCUGGUUCGAGAUC	:: ::.::: .:::::::: :	GAGCUUGAAGUAGACAACACU	Cleavage	unkonwn	1
Vco-miR166c-5p	Cranberry_cDNA_contig_2165646_95943	5	-1	1	21	163	186	AAUGUUGUCUGGUU---CGAGAUC	::: ::: .::.::::::::::	GAUAUCGUAGGACUAGACAACAUU	Cleavage	unkonwn	1
Vco-miR166c-5p	Cranberry_cDNA_contig_2161021_79310	5	-1	1	21	423	443	AAUGUUGUCUGGUUCGAGAUC	:::.: :::::: ::: .:::	GAUUUGGAACCAAACAUUAUU	Cleavage	unkonwn	1
Vco-miR166c-5p	Cranberry_cDNA_contig_227445_283512	5	-1	1	21	338	361	AAUGUUGUCUGGUU---CGAGAUC	::: ::: .::.::::::::::	GAUAUCGUAGGACUAGACAACAUU	Cleavage	unkonwn	1
Vco-miR166c-5p	Cranberry_cDNA_contig_314277_319669	5	-1	1	21	540	560	AAUGUUGUCUGGUUCGAGAUC	:.:.:.::::. :.:: ::::	GGUUUUGAACUUGGCAUCAUU	Translation	unkonwn	1
Vco-miR166c-5p	Cranberry_cDNA_contig_107218_264866	5	-1	1	21	685	705	AAUGUUGUCUGGUUCGAGAUC	:.:::::.:...: :::: ::	GGUCUCGGAUUGGUCAACUUU	Cleavage	unkonwn	1
Vco-miR166c-5p	Cranberry_cDNA_contig_341261_550397	5	-1	1	21	527	547	AAUGUUGUCUGGUUCGAGAUC	:::.: :::::: ::: .:::	GAUUUGGAACCAAACAUUAUU	Cleavage	unkonwn	1
Vco-miR166c-5p	Cranberry_cDNA_contig_2179082_153243	5	-1	1	21	722	742	AAUGUUGUCUGGUUCGAGAUC	:.:::::.:...: :::: ::	GGUCUCGGAUUGGUCAACUUU	Cleavage	unkonwn	1
Vco-miR166c-5p	Cranberry_cDNA_contig_175408_340996	5	-1	1	21	503	523	AAUGUUGUCUGGUUCGAGAUC	:.:::::.:...: :::: ::	GGUCUCGGAUUGGUCAACUUU	Cleavage	unkonwn	1
Vco-miR166c-5p	Cranberry_cDNA_contig_2162297_83743	5	-1	1	21	496	516	AAUGUUGUCUGGUUCGAGAUC	:.:.:.:::::.: :.::: :	GGUUUUGAACCGGCCGACACU	Cleavage	unkonwn	1
Vco-miR166c-5p	Cranberry_cDNA_contig_310280_0_300958	5	-1	1	21	52	72	AAUGUUGUCUGGUUCGAGAUC	:::: ::.:::: :: :.:::	GAUCCCGGACCAAACCAUAUU	Cleavage	unkonwn	1
Vco-miR166c-5p	Cranberry_cDNA_contig_2158608_70474	5	-1	1	21	270	290	AAUGUUGUCUGGUUCGAGAUC	:::::: :: :: ..::::::	GAUCUCAAAGCAAGUAACAUU	Cleavage	unkonwn	1
Vco-miR166c-5p	Cranberry_cDNA_contig_441791_608776	5	-1	1	21	23	43	AAUGUUGUCUGGUUCGAGAUC	::.:.::::.: ..:::::	AAUUUUGAACUAUGUAACAUA	Cleavage	unkonwn	1
Vco-miR166c-5p	Cranberry_cDNA_contig_237615_448027	5	-1	1	21	223	243	AAUGUUGUCUGGUUCGAGAUC	: ::::::: .:::::.::	GUUCUCGAAAUAGACAGCAGA	Cleavage	unkonwn	1
Vco-miR166c-5p	Cranberry_cDNA_contig_1624253_21666	5	-1	1	21	504	525	AAUGUUGUCUGGUUC-GAGAUC	:::: : ::: ::::::.::::	GAUCACUGAAGCAGACAGCAUU	Cleavage	unkonwn	1
Vco-miR166c-5p	Cranberry_cDNA_contig_2180121_158885	5	-1	1	21	113	133	AAUGUUGUCUGGUUCGAGAUC	:.:.:.: ..::::::.:.:	GGUUUUGUGUCAGACAGCGUA	Cleavage	unkonwn	1
Vco-miR166c-5p	Cranberry_cDNA_contig_975163_13443	5	-1	1	21	390	410	AAUGUUGUCUGGUUCGAGAUC	::::::::::::::	AUUAAUCAACCAGACAACAUU	Cleavage	unkonwn	1
Vco-miR166c-5p	Cranberry_cDNA_contig_314754_321692	5	-1	1	21	248	268	AAUGUUGUCUGGUUCGAGAUC	:.:.:.::.:::::::.	UCUUUUGGACUAGACAACGGC	Cleavage	unkonwn	1
Vco-miR166c-5p	Cranberry_cDNA_contig_436501_578861	5	-1	1	21	632	652	AAUGUUGUCUGGUUCGAGAUC	:.:.: ::::. :::::.::	GGUUUAGAACUCGACAAUAUC	Translation	unkonwn	1
Vco-miR166c-5p	Cranberry_cDNA_contig_288886_293192	5	-1	1	21	1252	1273	AAUGUUGUCUGGUU-CGAGAUC	:::::. :::::::::...::	GAUCUUUCAACCAGACAGUGUU	Cleavage	unkonwn	1
Vco-miR166c-5p	Cranberry_cDNA_contig_2171430_117102	5	-1	1	21	1268	1288	AAUGUUGUCUGGUUCGAGAUC	:.:.: ::::. :::::.::	GGUUUAGAACUCGACAAUAUC	Translation	unkonwn	1
Vco-miR166c-5p	Cranberry_cDNA_contig_2171436_117146	5	-1	1	21	1368	1388	AAUGUUGUCUGGUUCGAGAUC	:.:.: ::::. :::::.::	GGUUUAGAACUCGACAAUAUC	Translation	unkonwn	1
Vco-miR166c-5p	Cranberry_cDNA_contig_324696_470242	5	-1	1	21	775	795	AAUGUUGUCUGGUUCGAGAUC	:. .:.:::::.::.::..:	GGCUUUGAACCGGAUAAUGUG	Cleavage	unkonwn	1
Vco-miR166c-5p	Cranberry_cDNA_contig_173248_326545	5	-1	1	21	700	720	AAUGUUGUCUGGUUCGAGAUC	:.: :.:.:::::: ::.::	GGUAUUGGACCAGAAAAUAUG	Cleavage	unkonwn	1
Vco-miR166c-5p	Cranberry_cDNA_contig_447278_621713	5	-1	1	21	261	281	AAUGUUGUCUGGUUCGAGAUC	:: . ::::::: :::..:::	GAAUACGAACCAAACAGUAUU	Cleavage	unkonwn	1
Vco-miR166c-5p	Cranberry_cDNA_contig_1502637_20195	5	-1	1	21	147	167	AAUGUUGUCUGGUUCGAGAUC	:::.::::::.::::	CAGGGAGAAUCAGACAGCAUU	Cleavage	unkonwn	1
Vco-miR166c-5p	Cranberry_cDNA_contig_2123270_33036	5	-1	1	21	123	143	AAUGUUGUCUGGUUCGAGAUC	:::.: ::::::: ::..::	GAUUUGAAACCAGAGAAUGUU	Cleavage	unkonwn	1
Vco-miR166c-5p	Cranberry_cDNA_contig_417038_238334	5	-1	1	21	217	236	AAUGUUGUCUGGUUCGAGAUC	:::.:: ::::: :::::::	GAUUUC-AACCAAACAACAUC	Cleavage	unkonwn	1
Vco-miR166d-3p	Cranberry_cDNA_contig_194633_421282	0.5	-1	1	21	1464	1484	UCGGACCAGGCUUCAUUCCUC	::::::::::::::::::.	CUGGAAUGAAGCCUGGUCCGG	Cleavage	unkonwn	1
Vco-miR166d-3p	Cranberry_cDNA_contig_313268_315046	0.5	-1	1	21	1463	1483	UCGGACCAGGCUUCAUUCCUC	::::::::::::::::::.	CUGGAAUGAAGCCUGGUCCGG	Cleavage	unkonwn	1
Vco-miR166d-3p	Cranberry_cDNA_contig_104458_264297	1	-1	1	21	880	900	UCGGACCAGGCUUCAUUCCUC	::.:::::::::::::::.	UUGGGAUGAAGCCUGGUCCGG	Cleavage	unkonwn	1
Vco-miR166d-3p	Cranberry_cDNA_contig_2180104_158726	1	-1	1	21	865	885	UCGGACCAGGCUUCAUUCCUC	::.:::::::::::::::.	UUGGGAUGAAGCCUGGUCCGG	Cleavage	unkonwn	1
Vco-miR166d-3p	Cranberry_cDNA_contig_195168_422072	1.5	-1	1	21	136	156	UCGGACCAGGCUUCAUUCCUC	::::.:::.::::::::.::	UAGGAGUGAGGCCUGGUCUGA	Cleavage	unkonwn	1
Vco-miR166d-3p	Cranberry_cDNA_contig_241566_465612	1.5	-1	1	20	1	20	UCGGACCAGGCUUCAUUCCU	:::.:::.::::::::.::	UGGAGUGAGGCCUGGUCUGA	Cleavage	unkonwn	1
Vco-miR166d-3p	Cranberry_cDNA_contig_29154_323553	3	-1	1	21	183	203	UCGGACCAGGCUUCAUUCCUC	:.:::: :::::::::: .::	GGGGAAAGAAGCCUGGUGUGA	Cleavage	unkonwn	1
Vco-miR166d-3p	Cranberry_cDNA_contig_436984_581760	3	-1	1	21	10	30	UCGGACCAGGCUUCAUUCCUC	:::.:::::.: :::.:::	CCGGAGUGAAGUCAGGUUCGA	Cleavage	unkonwn	1
Vco-miR166d-3p	Cranberry_cDNA_contig_2158990_71932	3	-1	1	21	607	627	UCGGACCAGGCUUCAUUCCUC	.: ::: ::::::::::::	UGGUAAUAAAGCCUGGUCCGU	Cleavage	unkonwn	1
Vco-miR166d-3p	Cranberry_cDNA_contig_2163410_87635	3.5	-1	1	21	858	878	UCGGACCAGGCUUCAUUCCUC	:.::::::::::: :::: :.	GGGGAAUGAAGCCAGGUCAGG	Cleavage	unkonwn	1
Vco-miR166d-3p	Cranberry_cDNA_contig_418870_244694	3.5	-1	1	21	948	968	UCGGACCAGGCUUCAUUCCUC	: ::: :::::::::: :.:.	GUGGACUGAAGCCUGGACUGG	Cleavage	unkonwn	1
Vco-miR166d-3p	Cranberry_cDNA_contig_185442_395634	4	-1	1	21	320	340	UCGGACCAGGCUUCAUUCCUC	:: ::::::::.: :::::	UAGCAAUGAAGCUUUGUCCGU	Cleavage	unkonwn	1
Vco-miR166d-3p	Cranberry_cDNA_contig_179220_363903	4	-1	1	21	634	654	UCGGACCAGGCUUCAUUCCUC	: ::..::.:::::: :..::	GUGGGGUGGAGCCUGAUUUGA	Cleavage	unkonwn	1
Vco-miR166d-3p	Cranberry_cDNA_contig_175648_342767	4	-1	1	21	118	138	UCGGACCAGGCUUCAUUCCUC	:: :::::::::::::	AAAUAAGGAAGCCUGGUCCGU	Cleavage	unkonwn	1
Vco-miR166d-3p	Cranberry_cDNA_contig_2132022_35840	4	-1	1	21	160	180	UCGGACCAGGCUUCAUUCCUC	:::.:::: :::: ::.::	ACGGAGUGAAUCCUGAUCUGA	Translation	unkonwn	1
Vco-miR166d-3p	Cranberry_cDNA_contig_436817_580769	4	-1	1	21	979	999	UCGGACCAGGCUUCAUUCCUC	:::.:::: :::: ::::.	UUGGAGUGAAUCCUGUUCCGG	Translation	unkonwn	1
Vco-miR166d-3p	Cranberry_cDNA_contig_175295_340112	4	-1	1	21	134	154	UCGGACCAGGCUUCAUUCCUC	:::.:::: :::: ::.::	ACGGAGUGAAUCCUGAUCUGA	Translation	unkonwn	1
Vco-miR166d-3p	Cranberry_cDNA_contig_443669_615450	4	-1	1	21	203	223	UCGGACCAGGCUUCAUUCCUC	.: .::::::::: ::..::	CGGAGAUGAAGCCUUGUUUGA	Cleavage	unkonwn	1
Vco-miR166d-3p	Cranberry_cDNA_contig_89973_262362	4	-1	1	21	944	964	UCGGACCAGGCUUCAUUCCUC	:::.:::: :::: ::::.	UUGGAGUGAAUCCUGUUCCGG	Translation	unkonwn	1
Vco-miR166d-3p	Cranberry_cDNA_contig_226449_283353	4	-1	1	21	257	277	UCGGACCAGGCUUCAUUCCUC	.::: :::: ::::: ::::	UGGGAUUGAAACCUGGGCCGA	Translation	unkonwn	1
Vco-miR166d-3p	Cranberry_cDNA_contig_2155865_1_61000	4	-1	1	21	384	404	UCGGACCAGGCUUCAUUCCUC	: ::::::::::::.:.	AUCCACUGAAGCCUGGUCUGG	Cleavage	unkonwn	1
Vco-miR166d-3p	Cranberry_cDNA_contig_2168963_108053	4	-1	1	21	594	614	UCGGACCAGGCUUCAUUCCUC	: ::::: ::::. :::.::.	GUGGAAUUAAGCUGGGUUCGG	Cleavage	unkonwn	1
Vco-miR166d-3p	Cranberry_cDNA_contig_70781_259621	4	-1	1	21	446	466	UCGGACCAGGCUUCAUUCCUC	:. :::::..:::::::.	UUAGGUUGAAGUUUGGUCCGG	Cleavage	unkonwn	1
Vco-miR166d-3p	Cranberry_cDNA_contig_2162831_85749	4	-1	1	21	447	467	UCGGACCAGGCUUCAUUCCUC	:. :::::..:::::::.	UUAGGUUGAAGUUUGGUCCGG	Cleavage	unkonwn	1
Vco-miR166d-3p	Cranberry_cDNA_contig_440369_601789	4	-1	1	21	648	668	UCGGACCAGGCUUCAUUCCUC	:. :::::..:::::::.	UUAGGUUGAAGUUUGGUCCGG	Cleavage	unkonwn	1
Vco-miR166d-3p	Cranberry_cDNA_contig_82267_173804	4	-1	1	21	1418	1438	UCGGACCAGGCUUCAUUCCUC	: ::::: ::::. :::.::.	GUGGAAUUAAGCUGGGUUCGG	Cleavage	unkonwn	1
Vco-miR166d-3p	Cranberry_cDNA_contig_2165220_94612	4	-1	1	21	811	831	UCGGACCAGGCUUCAUUCCUC	:::: :.:::. ::::.::	AUGGAACGGAGCUCGGUCUGA	Cleavage	unkonwn	1
Vco-miR166d-3p	Cranberry_cDNA_contig_182147_379237	4	-1	1	21	114	134	UCGGACCAGGCUUCAUUCCUC	: : : :::::.::::.:::	AAUGCAAGAAGCUUGGUUCGA	Cleavage	unkonwn	1
Vco-miR166d-3p	Cranberry_cDNA_contig_209922_192317	4	-1	1	21	17	37	UCGGACCAGGCUUCAUUCCUC	: :: :: :.:..::::.:::	GUGGUAUCAGGUUUGGUUCGA	Cleavage	unkonwn	1
Vco-miR166d-3p	Cranberry_cDNA_contig_234870_443883	4.5	-1	1	21	217	237	UCGGACCAGGCUUCAUUCCUC	::::.:::. ::.:::: :::	GAGGGAUGGUGCUUGGUACGA	Cleavage	unkonwn	1
Vco-miR166d-3p	Cranberry_cDNA_contig_327475_488475	4.5	-1	1	21	325	345	UCGGACCAGGCUUCAUUCCUC	:::::::.:::.::::..	AAGGAAUGGAGCUUGGUUUCU	Cleavage	unkonwn	1
Vco-miR166d-3p	Cranberry_cDNA_contig_359243_213850	4.5	-1	1	21	151	171	UCGGACCAGGCUUCAUUCCUC	:::::: :::: .::::..:.	GAGGAAAGAAGAUUGGUUUGG	Translation	unkonwn	1
Vco-miR166d-3p	Cranberry_cDNA_contig_14601_164578	4.5	-1	1	21	229	249	UCGGACCAGGCUUCAUUCCUC	:::::. ::.:..::::..:.	GAGGAGAGAGGUUUGGUUUGG	Cleavage	unkonwn	1
Vco-miR166d-3p	Cranberry_cDNA_contig_312357_310642	4.5	-1	1	21	857	877	UCGGACCAGGCUUCAUUCCUC	:::::. ::.:..::::..:.	GAGGAGAGAGGUUUGGUUUGG	Cleavage	unkonwn	1
Vco-miR166d-3p	Cranberry_cDNA_contig_330295_505749	4.5	-1	1	21	1167	1187	UCGGACCAGGCUUCAUUCCUC	:::::: :::: .::::..:.	GAGGAAAGAAGAUUGGUUUGG	Translation	unkonwn	1
Vco-miR166d-3p	Cranberry_cDNA_contig_435814_574338	4.5	-1	1	21	1333	1353	UCGGACCAGGCUUCAUUCCUC	:.::::::.:::. : ::.::	GGGGAAUGGAGCUAGUUCUGA	Cleavage	unkonwn	1
Vco-miR166d-3p	Cranberry_cDNA_contig_283763_203052	4.5	-1	1	21	680	701	UCGGACCAGGCUUC-AUUCCUC	::::: : :::::::::::: :	GAGGAUUUGAAGCCUGGUCCAA	Cleavage	unkonwn	1
Vco-miR166d-3p	Cranberry_cDNA_contig_1216899_16398	4.5	-1	1	21	32	52	UCGGACCAGGCUUCAUUCCUC	::::::: :::.: ::..::	UAGGAAUGCAGCUUUGUUUGA	Cleavage	unkonwn	1
Vco-miR166d-3p	Cranberry_cDNA_contig_2178653_150803	4.5	-1	1	21	1175	1196	UCGGACCAGGCUUC-AUUCCUC	::::: : :::::::::::: :	GAGGAUUUGAAGCCUGGUCCAA	Cleavage	unkonwn	1
Vco-miR166d-3p	Cranberry_cDNA_contig_186046_398185	4.5	-1	1	21	446	466	UCGGACCAGGCUUCAUUCCUC	:.::::: :.::: :::..:.	GGGGAAUAAGGCCCGGUUUGG	Cleavage	unkonwn	1
Vco-miR166d-3p	Cranberry_cDNA_contig_2168439_106335	4.5	-1	1	21	1624	1644	UCGGACCAGGCUUCAUUCCUC	:::::. :::::: ::.:::	GAGGAGGUAAGCCUCGUUCGA	Cleavage	unkonwn	1
Vco-miR166d-3p	Cranberry_cDNA_contig_112242_265526	4.5	-1	1	21	116	136	UCGGACCAGGCUUCAUUCCUC	.:::::::: ::::::.:	UGGGAAUGAAAGCUGGUCUGU	Translation	unkonwn	1
Vco-miR166d-3p	Cranberry_cDNA_contig_2164749_1_92680	4.5	-1	1	21	64	84	UCGGACCAGGCUUCAUUCCUC	.:::::::: ::::::.:	UGGGAAUGAAAGCUGGUCUGU	Translation	unkonwn	1
Vco-miR166d-3p	Cranberry_cDNA_contig_1059_162595	4.5	-1	1	21	218	238	UCGGACCAGGCUUCAUUCCUC	: :.:::.. ::::::.:::	AACGGAUGGGCCCUGGUUCGA	Translation	unkonwn	1
Vco-miR166d-3p	Cranberry_cDNA_contig_2161676_81674	4.5	-1	1	21	167	187	UCGGACCAGGCUUCAUUCCUC	.:::.:::.::::..::	AUCAGAUGGAGCUUGGUUUGA	Cleavage	unkonwn	1
Vco-miR166d-3p	Cranberry_cDNA_contig_185671_396588	4.5	-1	1	21	141	161	UCGGACCAGGCUUCAUUCCUC	.::.::: :::::: :.::.	UGGGGAUGCAGCCUGCUUCGG	Cleavage	unkonwn	1
Vco-miR166d-3p	Cranberry_cDNA_contig_2156709_1_63762	4.5	-1	1	21	637	657	UCGGACCAGGCUUCAUUCCUC	: :.:::.. ::::::.:::	AACGGAUGGGCCCUGGUUCGA	Translation	unkonwn	1
Vco-miR166d-3p	Cranberry_cDNA_contig_2178931_152418	4.5	-1	1	21	976	996	UCGGACCAGGCUUCAUUCCUC	:: .:::.:::.::::.: :	AAGCGAUGGAGCUUGGUUCCA	Cleavage	unkonwn	2
Vco-miR166d-3p	Cranberry_cDNA_contig_2178931_152418	4.5	-1	1	21	1357	1377	UCGGACCAGGCUUCAUUCCUC	:::: ..::: :::::::	UCCGAAUUGGGCCGGGUCCGA	Cleavage	unkonwn	2
Vco-miR166d-3p	Cranberry_cDNA_contig_418273_242500	4.5	-1	1	21	243	263	UCGGACCAGGCUUCAUUCCUC	:::. ::..:..::::..::	UAGGGUUGGGGUUUGGUUUGA	Cleavage	unkonwn	1
Vco-miR166d-3p	Cranberry_cDNA_contig_787348_10873	4.5	-1	1	21	94	114	UCGGACCAGGCUUCAUUCCUC	: ::::::::::.: ::.:.	GUGGAAUGAAGCUUUCUCUGG	Cleavage	unkonwn	1
Vco-miR166d-3p	Cranberry_cDNA_contig_241317_464985	4.5	-1	1	21	321	341	UCGGACCAGGCUUCAUUCCUC	: ::::::.: :.:: ::.::	GUGGAAUGGACCUUGCUCUGA	Translation	unkonwn	1
Vco-miR166d-3p	Cranberry_cDNA_contig_239650_460470	4.5	-1	1	21	964	984	UCGGACCAGGCUUCAUUCCUC	:..::::::.:: :.:::	UGUGGGUGAAGCUUGUUUCGA	Cleavage	unkonwn	1
Vco-miR166d-3p	Cranberry_cDNA_contig_5261_249704	4.5	-1	1	21	345	365	UCGGACCAGGCUUCAUUCCUC	:::. : ::::: ::::::.	AAGGGCUCAAGCCAGGUCCGG	Cleavage	unkonwn	1
Vco-miR166d-3p	Cranberry_cDNA_contig_180575_370808	4.5	-1	1	21	292	312	UCGGACCAGGCUUCAUUCCUC	:: :: ::.::.:: :::::	AAGAAAAGAGGCUUGCUCCGA	Cleavage	unkonwn	1
Vco-miR166d-3p	Cranberry_cDNA_contig_15169_251279	4.5	-1	1	21	545	565	UCGGACCAGGCUUCAUUCCUC	:: :: :::::::: ::.:.	UAGCAAGGAAGCCUGUUCUGG	Cleavage	unkonwn	1
Vco-miR166d-3p	Cranberry_cDNA_contig_439207_595190	4.5	-1	1	21	1140	1160	UCGGACCAGGCUUCAUUCCUC	.::::: ..:.:::::. ::	UGGGAAUUGGGUCUGGUUGGA	Cleavage	unkonwn	1
Vco-miR166d-3p	Cranberry_cDNA_contig_137231_2058	4.5	-1	1	21	31	51	UCGGACCAGGCUUCAUUCCUC	::.: ::::.::::..:.	UCUGAGUAAAGCUUGGUUUGG	Cleavage	unkonwn	1
Vco-miR166d-3p	Cranberry_cDNA_contig_325595_476963	5	-1	1	21	98	119	UCGGACCAGGCUUCAU-UCCUC	::::: ::::.:.::: ::::.	GAGGAGAUGAGGUCUGAUCCGG	Cleavage	unkonwn	1
Vco-miR166d-3p	Cranberry_cDNA_contig_39644_255115	5	-1	1	21	283	303	UCGGACCAGGCUUCAUUCCUC	:::::: ::.:::: : .:::	GAGGAAGGAGGCCUUGAUCGA	Cleavage	unkonwn	1
Vco-miR166d-3p	Cranberry_cDNA_contig_1795546_24029	5	-1	1	21	188	208	UCGGACCAGGCUUCAUUCCUC	::: ::::: :. :::::.::	GAGUAAUGAUGUAUGGUCUGA	Cleavage	unkonwn	1
Vco-miR166d-3p	Cranberry_cDNA_contig_79937_260820	5	-1	1	21	969	989	UCGGACCAGGCUUCAUUCCUC	:.::.::::: .: :::.::.	GGGGGAUGAAAUCGGGUUCGG	Translation	unkonwn	1
Vco-miR166d-3p	Cranberry_cDNA_contig_150141_183543	5	-1	1	21	1244	1266	UCGGACCAGGCUUC--AUUCCUC	:::::: ::::::::: ::::	GAGGAAGUCGAAGCCUGGGCCGA	Cleavage	unkonwn	1
Vco-miR166d-3p	Cranberry_cDNA_contig_176832_349980	5	-1	1	21	338	358	UCGGACCAGGCUUCAUUCCUC	::::.:: ::: ::::.::	AAGGAGUGCAGCGUGGUUCGU	Cleavage	unkonwn	1
Vco-miR166d-3p	Cranberry_cDNA_contig_188790_407749	5	-1	1	21	392	412	UCGGACCAGGCUUCAUUCCUC	:::: ::.: :::::::::	GAGGCCUGGACCCUGGUCCGC	Translation	unkonwn	1
Vco-miR166d-3p	Cranberry_cDNA_contig_335632_533882	5	-1	1	21	200	220	UCGGACCAGGCUUCAUUCCUC	:::::::.: :::::.:	AUGGAAUGAGGGCUGGUUCAG	Translation	unkonwn	1
Vco-miR166d-3p	Cranberry_cDNA_contig_438042_588288	5	-1	1	21	997	1017	UCGGACCAGGCUUCAUUCCUC	::::.::::: : :::..:.	UAGGAGUGAAGACCGGUUUGG	Translation	unkonwn	1
Vco-miR166d-3p	Cranberry_cDNA_contig_42733_255515	5	-1	1	21	2340	2360	UCGGACCAGGCUUCAUUCCUC	::::.::::: : :::..:.	UAGGAGUGAAGACCGGUUUGG	Translation	unkonwn	1
Vco-miR166d-3p	Cranberry_cDNA_contig_2178391_149243	5	-1	1	21	2407	2427	UCGGACCAGGCUUCAUUCCUC	::::.::::: : :::..:.	UAGGAGUGAAGACCGGUUUGG	Translation	unkonwn	1
Vco-miR166d-3p	Cranberry_cDNA_contig_1044374_14193	5	-1	1	21	231	251	UCGGACCAGGCUUCAUUCCUC	:.: ..::.::..::::..:.	GGGCGGUGGAGUUUGGUUUGG	Cleavage	unkonwn	1
Vco-miR166d-3p	Cranberry_cDNA_contig_1328784_17818	5	-1	1	21	248	268	UCGGACCAGGCUUCAUUCCUC	:.:: ::::::.: : ::.::	GGGGUAUGAAGUCAGAUCUGA	Cleavage	unkonwn	1
Vco-miR166d-3p	Cranberry_cDNA_contig_197933_425920	5	-1	1	21	458	478	UCGGACCAGGCUUCAUUCCUC	:.:: ::::::.: : ::.::	GGGGUAUGAAGUCAGAUCUGA	Cleavage	unkonwn	1
Vco-miR166d-3p	Cranberry_cDNA_contig_311997_308750	5	-1	1	21	979	999	UCGGACCAGGCUUCAUUCCUC	::: :::::.:::::::	UAGGCUUGAAGUCUGGUCCUG	Cleavage	unkonwn	1
Vco-miR166d-3p	Cranberry_cDNA_contig_118873_266582	5	-1	1	21	122	142	UCGGACCAGGCUUCAUUCCUC	:::::: . :::::::..:	CAGGAAUAGUGCCUGGUUUGU	Cleavage	unkonwn	1
Vco-miR166d-3p	Cranberry_cDNA_contig_33562_167408	5	-1	1	21	219	239	UCGGACCAGGCUUCAUUCCUC	:::::: . :::::::..:	CAGGAAUAGUGCCUGGUUUGU	Cleavage	unkonwn	1
Vco-miR166d-3p	Cranberry_cDNA_contig_338588_211293	5	-1	1	21	166	186	UCGGACCAGGCUUCAUUCCUC	: ::::::. ..::::..::	CAAGAAUGAGUUUUGGUUUGA	Translation	unkonwn	1
Vco-miR166d-3p	Cranberry_cDNA_contig_3967_249516	5	-1	1	21	33	53	UCGGACCAGGCUUCAUUCCUC	:: :.:::::..: ::.::.	AAGUAGUGAAGUUUCGUUCGG	Cleavage	unkonwn	1
Vco-miR166d-3p	Cranberry_cDNA_contig_330609_507279	5	-1	1	21	189	209	UCGGACCAGGCUUCAUUCCUC	: :::::::: .:::::. :	AACGAAUGAAGGUUGGUCUUA	Translation	unkonwn	1
Vco-miR166d-3p	Cranberry_cDNA_contig_185496_395959	5	-1	1	21	584	604	UCGGACCAGGCUUCAUUCCUC	:: .:::.. .::::::.::	UAGAGAUGGGUUCUGGUCUGA	Translation	unkonwn	1
Vco-miR166d-3p	Cranberry_cDNA_contig_437070_582209	5	-1	1	21	6	26	UCGGACCAGGCUUCAUUCCUC	:: .:::.::.. ::::.::	AAGUGAUGGAGUUGGGUCUGA	Cleavage	unkonwn	1
Vco-miR166d-3p	Cranberry_cDNA_contig_2180166_2_159174	5	-1	1	21	790	810	UCGGACCAGGCUUCAUUCCUC	: :::::::: .:::::. :	AACGAAUGAAGGUUGGUCUUA	Translation	unkonwn	1
Vco-miR166d-3p	Cranberry_cDNA_contig_331647_513458	5	-1	1	21	429	449	UCGGACCAGGCUUCAUUCCUC	..::::::::: :.:::	GCUUGGUGAAGCCUGUUUCGA	Cleavage	unkonwn	1
Vco-miR166d-3p	Cranberry_cDNA_contig_417714_240577	5	-1	1	21	1909	1929	UCGGACCAGGCUUCAUUCCUC	: :::.::..::.::: :.:	GCGGAGUGGGGCUUGGACUGC	Cleavage	unkonwn	1
Vco-miR166d-3p	Cranberry_cDNA_contig_2170708_114448	5	-1	1	21	38	58	UCGGACCAGGCUUCAUUCCUC	:.: :: ::: :::::: :::	GGGAAAGGAAACCUGGUACGA	Translation	unkonwn	1
Vco-miR166d-3p	Cranberry_cDNA_contig_175238_339705	5	-1	1	21	861	881	UCGGACCAGGCUUCAUUCCUC	:.: : :::: :::::::: :	GGGCACUGAAACCUGGUCCCA	Translation	unkonwn	1
Vco-miR166d-3p	Cranberry_cDNA_contig_146070_182946	5	-1	1	21	805	825	UCGGACCAGGCUUCAUUCCUC	:.: : :::: :::::::: :	GGGCACUGAAACCUGGUCCCA	Translation	unkonwn	1
Vco-miR166d-5p	Cranberry_cDNA_contig_444644_617478	2	-1	1	19	1	19	GGGAUGUUGUCUGGCUCGA	::: ::.:::::::::.::	UCGUGCUAGACAACAUUCC	Cleavage	unkonwn	1
Vco-miR166d-5p	Cranberry_cDNA_contig_239507_459770	3	-1	1	21	1994	2014	GGGAUGUUGUCUGGCUCGAUG	:.:::.:.::::::::...	UCUUGAGUCGGACAACAUUUU	Cleavage	unkonwn	1
Vco-miR166d-5p	Cranberry_cDNA_contig_249003_197944	3	-1	1	21	584	604	GGGAUGUUGUCUGGCUCGAUG	:: : :::::.:.::::::	GCUCCACCCAGAUAGCAUCCC	Cleavage	unkonwn	1
Vco-miR166d-5p	Cranberry_cDNA_contig_2177813_1_146167	3	-1	1	21	1	21	GGGAUGUUGUCUGGCUCGAUG	:: : :::::.:.::::::	GCUCCACCCAGAUAGCAUCCC	Cleavage	unkonwn	1
Vco-miR166d-5p	Cranberry_cDNA_contig_173585_328516	3.5	-1	1	21	1223	1243	GGGAUGUUGUCUGGCUCGAUG	:::. ::::::: :::::::.	CAUUAAGCCAGAAAACAUCCU	Cleavage	unkonwn	1
Vco-miR166d-5p	Cranberry_cDNA_contig_155635_272136	3.5	-1	1	21	283	303	GGGAUGUUGUCUGGCUCGAUG	:: : :::::::..::::::.	CAGCCAGCCAGAUGACAUCCU	Cleavage	unkonwn	1
Vco-miR166d-5p	Cranberry_cDNA_contig_2164900_93261	3.5	-1	1	21	136	156	GGGAUGUUGUCUGGCUCGAUG	:: : :::::::..::::::.	CAGCCAGCCAGAUGACAUCCU	Cleavage	unkonwn	1
Vco-miR166d-5p	Cranberry_cDNA_contig_2175849_135431	3.5	-1	1	21	812	832	GGGAUGUUGUCUGGCUCGAUG	:: : ::::::: ::::::::	CACCAAGCCAGAAAACAUCCC	Cleavage	unkonwn	1
Vco-miR166d-5p	Cranberry_cDNA_contig_191312_413653	3.5	-1	1	21	164	184	GGGAUGUUGUCUGGCUCGAUG	: :::::.::: ::::::.:	AAGCGAGCUAGAGAACAUCUC	Cleavage	unkonwn	1
Vco-miR166d-5p	Cranberry_cDNA_contig_441334_606941	3.5	-1	1	21	371	391	GGGAUGUUGUCUGGCUCGAUG	:. :::: :::: ::::::::	CGGCGAGGCAGAAAACAUCCC	Cleavage	unkonwn	1
Vco-miR166d-5p	Cranberry_cDNA_contig_1644412_21931	3.5	-1	1	21	190	210	GGGAUGUUGUCUGGCUCGAUG	:. :::: :::: ::::::::	CGGCGAGGCAGAAAACAUCCC	Cleavage	unkonwn	1
Vco-miR166d-5p	Cranberry_cDNA_contig_196704_424357	3.5	-1	1	21	640	660	GGGAUGUUGUCUGGCUCGAUG	.:::: .:.::.::..::::	AGUCGAAUCGGAUAAUGUCCC	Cleavage	unkonwn	1
Vco-miR166d-5p	Cranberry_cDNA_contig_414569_229972	3.5	-1	1	21	528	548	GGGAUGUUGUCUGGCUCGAUG	.:::: ...::::::::.:.	GGUCGAUUUGGACAACAUUCU	Cleavage	unkonwn	1
Vco-miR166d-5p	Cranberry_cDNA_contig_177253_352464	3.5	-1	1	21	106	126	GGGAUGUUGUCUGGCUCGAUG	: :::..::::.::::::	AUACCAGCUGGACAGCAUCCC	Cleavage	unkonwn	1
Vco-miR166d-5p	Cranberry_cDNA_contig_2180522_161446	3.5	-1	1	21	672	692	GGGAUGUUGUCUGGCUCGAUG	::. ::::.:::::::.:	UUACGGUCCAGGCAACAUCUC	Cleavage	unkonwn	1
Vco-miR166d-5p	Cranberry_cDNA_contig_419111_245415	3.5	-1	1	21	813	833	GGGAUGUUGUCUGGCUCGAUG	::. ::::.:::::::.:	UUACGGUCCAGGCAACAUCUC	Cleavage	unkonwn	1
Vco-miR166d-5p	Cranberry_cDNA_contig_184893_393061	3.5	-1	1	21	273	293	GGGAUGUUGUCUGGCUCGAUG	:::: :::::::.:: ::.	ACUCGACCCAGACAGCAACCU	Cleavage	unkonwn	2
Vco-miR166d-5p	Cranberry_cDNA_contig_2111549_28681	3.5	-1	1	21	465	485	GGGAUGUUGUCUGGCUCGAUG	::::: :::: :..:::::	UCUCGAGACAGAGAGUAUCCC	Cleavage	unkonwn	1
Vco-miR166d-5p	Cranberry_cDNA_contig_218871_193538	4	-1	1	21	978	998	GGGAUGUUGUCUGGCUCGAUG	:::.:::::::..: ::::..	CAUUGAGCCAGGUAUCAUCUU	Cleavage	unkonwn	1
Vco-miR166d-5p	Cranberry_cDNA_contig_176239_346353	4	-1	1	21	799	819	GGGAUGUUGUCUGGCUCGAUG	:::.::: ..::::::.:::	CAUUGAGAUGGACAACGUCCG	Cleavage	unkonwn	1
Vco-miR166d-5p	Cranberry_cDNA_contig_353365_568199	4	-1	1	21	327	347	GGGAUGUUGUCUGGCUCGAUG	.:::::::.: ::::::::.	UAUCGAGCUAUUCAACAUCCU	Translation	unkonwn	1
Vco-miR166d-5p	Cranberry_cDNA_contig_332753_519693	4	-1	1	21	859	879	GGGAUGUUGUCUGGCUCGAUG	:: .::::..::.::.::.::	CAAUGAGCUGGAUAAUAUUCC	Cleavage	unkonwn	1
Vco-miR166d-5p	Cranberry_cDNA_contig_176188_346149	4	-1	1	21	321	341	GGGAUGUUGUCUGGCUCGAUG	::: :::: ::.::::::.:.	CAUGGAGCAAGGCAACAUUCU	Cleavage	unkonwn	1
Vco-miR166d-5p	Cranberry_cDNA_contig_173874_330769	4	-1	1	21	729	749	GGGAUGUUGUCUGGCUCGAUG	:::.:: : ::::::::::..	CAUUGAUCGAGACAACAUCUU	Cleavage	unkonwn	1
Vco-miR166d-5p	Cranberry_cDNA_contig_224578_283106	4	-1	1	21	185	205	GGGAUGUUGUCUGGCUCGAUG	::::::.:::::: ::: .:	AAUCGAGUCAGACACCAUGUC	Cleavage	unkonwn	1
Vco-miR166d-5p	Cranberry_cDNA_contig_182468_381011	4	-1	1	21	249	269	GGGAUGUUGUCUGGCUCGAUG	:::::::::::::::	GAGUUUGCCAGACAACAUCCC	Cleavage	unkonwn	1
Vco-miR166d-5p	Cranberry_cDNA_contig_418743_244260	4	-1	1	21	581	601	GGGAUGUUGUCUGGCUCGAUG	.::: ::::::::::. :.:.	UAUCAAGCCAGACAAUUUUCU	Cleavage	unkonwn	1
Vco-miR166d-5p	Cranberry_cDNA_contig_175157_339132	4	-1	1	21	653	673	GGGAUGUUGUCUGGCUCGAUG	.:: ::::..::::: ::::.	UAUGGAGCUGGACAAGAUCCU	Cleavage	unkonwn	1
Vco-miR166d-5p	Cranberry_cDNA_contig_335205_532611	4	-1	1	21	667	687	GGGAUGUUGUCUGGCUCGAUG	:::: :: :.::: :::::::	CAUCCAGACGGACCACAUCCC	Cleavage	unkonwn	1
Vco-miR166d-5p	Cranberry_cDNA_contig_190880_411803	4	-1	1	21	610	630	GGGAUGUUGUCUGGCUCGAUG	.::. ::::::::::. :::.	UAUUAAGCCAGACAAUUUCCU	Cleavage	unkonwn	1
Vco-miR166d-5p	Cranberry_cDNA_contig_2133774_36677	4	-1	1	21	148	168	GGGAUGUUGUCUGGCUCGAUG	:: :::::: .::::::::	GAUGGAGCCAUGCAACAUCCA	Translation	unkonwn	1
Vco-miR166d-5p	Cranberry_cDNA_contig_334406_528965	4	-1	1	21	774	794	GGGAUGUUGUCUGGCUCGAUG	:: :::::: .::::::::	GAUGGAGCCAUGCAACAUCCA	Translation	unkonwn	1
Vco-miR166d-5p	Cranberry_cDNA_contig_1517875_20403	4	-1	1	21	269	289	GGGAUGUUGUCUGGCUCGAUG	: ::::::::.::. ::::.	AAGCGAGCCAGGCAGGAUCCU	Cleavage	unkonwn	1
Vco-miR166d-5p	Cranberry_cDNA_contig_450113_625160	4	-1	1	21	230	250	GGGAUGUUGUCUGGCUCGAUG	::: ::.::::::: :::..	AAUCAAGUCAGACAAAAUCUU	Cleavage	unkonwn	1
Vco-miR166d-5p	Cranberry_cDNA_contig_2175585_1_133954	4	-1	1	21	269	289	GGGAUGUUGUCUGGCUCGAUG	::.:: .:::.::::: :::	GAUUGAUUCAGGCAACAACCC	Cleavage	unkonwn	1
Vco-miR166d-5p	Cranberry_cDNA_contig_2110976_28414	4	-1	1	21	207	227	GGGAUGUUGUCUGGCUCGAUG	::.:: .:::.::::: :::	GAUUGAUUCAGGCAACACCCC	Cleavage	unkonwn	1
Vco-miR166d-5p	Cranberry_cDNA_contig_435904_574957	4	-1	1	21	560	580	GGGAUGUUGUCUGGCUCGAUG	: :.:.:::.:...::::::	CCUUGGGCCGGGUGACAUCCA	Cleavage	unkonwn	1
Vco-miR166d-5p	Cranberry_cDNA_contig_347946_5091	4	-1	1	21	429	449	GGGAUGUUGUCUGGCUCGAUG	: :.:.:::.:...::::::	CCUUGGGCCGGGUGACAUCCA	Cleavage	unkonwn	1
Vco-miR166d-5p	Cranberry_cDNA_contig_437540_585201	4	-1	1	21	526	546	GGGAUGUUGUCUGGCUCGAUG	::: ::: :::..:.:::::	GAUCCAGCAAGAUGAUAUCCC	Cleavage	unkonwn	1
Vco-miR166d-5p	Cranberry_cDNA_contig_190295_410724	4	-1	1	21	178	198	GGGAUGUUGUCUGGCUCGAUG	.:::::::.:.::: :::	UUGUGAGCCAGGCGACAGCCC	Cleavage	unkonwn	1
Vco-miR166d-5p	Cranberry_cDNA_contig_234999_443910	4	-1	1	21	34	54	GGGAUGUUGUCUGGCUCGAUG	::::::.:: :::.::.:	GCUCGAGCUAGCCAAUAUUCG	Translation	unkonwn	1
Vco-miR166d-5p	Cranberry_cDNA_contig_304558_206124	4	-1	1	21	254	274	GGGAUGUUGUCUGGCUCGAUG	:.:::: ::::.:::: :::	CGUCGAUGCAGAUAACAGCCC	Cleavage	unkonwn	1
Vco-miR166d-5p	Cranberry_cDNA_contig_2161727_2_81827	4	-1	1	21	533	553	GGGAUGUUGUCUGGCUCGAUG	:.:::: ::::.:::: :::	CGUCGAUGCAGAUAACAGCCC	Cleavage	unkonwn	1
Vco-miR166d-5p	Cranberry_cDNA_contig_419670_247216	4	-1	1	21	1083	1103	GGGAUGUUGUCUGGCUCGAUG	:.:.::.:::::: ::.:.	UUUUGGGCUAGACAAAAUUCU	Cleavage	unkonwn	1
Vco-miR166d-5p	Cranberry_cDNA_contig_298530_294671	4	-1	1	21	126	146	GGGAUGUUGUCUGGCUCGAUG	::: .:::.::.:::.::	UUACGAUUCAGGCAGCAUUCC	Cleavage	unkonwn	1
Vco-miR166d-5p	Cranberry_cDNA_contig_816262_11288	4	-1	1	21	309	329	GGGAUGUUGUCUGGCUCGAUG	: :: :::.:: :::.::.::	CUUCAAGCUAGUCAAUAUUCC	Translation	unkonwn	1
Vco-miR166d-5p	Cranberry_cDNA_contig_241374_196944	4	-1	1	21	417	437	GGGAUGUUGUCUGGCUCGAUG	.:: .:::::::::::..	UUGUGACUCAGACAACAUCUU	Cleavage	unkonwn	1
Vco-miR166d-5p	Cranberry_cDNA_contig_165858_185814	4	-1	1	21	2025	2045	GGGAUGUUGUCUGGCUCGAUG	: :.:. .::: :::::::::	CUUUGGAUCAGCCAACAUCCC	Translation	unkonwn	1
Vco-miR166d-5p	Cranberry_cDNA_contig_191475_414245	4	-1	1	21	303	323	GGGAUGUUGUCUGGCUCGAUG	:.::: .::::::.:: ::	AUUUGAGGUAGACAAUAUACC	Cleavage	unkonwn	1
Vco-miR166d-5p	Cranberry_cDNA_contig_2165520_1_95687	4	-1	1	21	103	123	GGGAUGUUGUCUGGCUCGAUG	:: ::::: :::: :::::	UUUCCAGCCACACAAAAUCCC	Translation	unkonwn	1
Vco-miR166d-5p	Cranberry_cDNA_contig_1080851_14744	4	-1	1	21	377	397	GGGAUGUUGUCUGGCUCGAUG	:.::: ..:.:::.::.::	UUUUGAGAUGGGCAAUAUUCC	Cleavage	unkonwn	1
Vco-miR166d-5p	Cranberry_cDNA_contig_420038_248699	4	-1	1	21	862	882	GGGAUGUUGUCUGGCUCGAUG	:::: .::::::.:: :.:	UUUCGAUUCAGACAGCAGCUC	Cleavage	unkonwn	1
Vco-miR166d-5p	Cranberry_cDNA_contig_181215_374426	4	-1	1	21	910	930	GGGAUGUUGUCUGGCUCGAUG	:: ::::: :::: :::::	UUUCCAGCCACACAAAAUCCC	Translation	unkonwn	2
Vco-miR166d-5p	Cranberry_cDNA_contig_442697_612290	4.5	-1	1	21	199	219	GGGAUGUUGUCUGGCUCGAUG	:::: ::: :::.:::::: :	CAUCUAGCAAGAUAACAUCAC	Cleavage	unkonwn	1
Vco-miR166d-5p	Cranberry_cDNA_contig_438869_593112	4.5	-1	1	21	480	499	GGGAUGUUGUCUGGCUCGAUG	:.:::::: :: :::::::::	CGUCGAGC-AGCCAACAUCCC	Translation	unkonwn	1
Vco-miR166d-5p	Cranberry_cDNA_contig_327365_487690	4.5	-1	1	21	1	21	GGGAUGUUGUCUGGCUCGAUG	::::::. ::::.::::.:	GAUCGAGUGUGACAGCAUCUC	Cleavage	unkonwn	1
Vco-miR166d-5p	Cranberry_cDNA_contig_325917_479267	4.5	-1	1	21	973	993	GGGAUGUUGUCUGGCUCGAUG	:::::::. ::. :.:::::	AAUCGAGCUCGAUUAUAUCCC	Cleavage	unkonwn	1
Vco-miR166d-5p	Cranberry_cDNA_contig_2168293_105918	4.5	-1	1	21	335	355	GGGAUGUUGUCUGGCUCGAUG	::::::. ::::.::::.:	GAUCGAGUGUGACAGCAUCUC	Cleavage	unkonwn	1
Vco-miR166d-5p	Cranberry_cDNA_contig_416802_237405	4.5	-1	1	21	966	986	GGGAUGUUGUCUGGCUCGAUG	:::::::. ::. :.:::::	AAUCGAGCUCGAUUAUAUCCC	Cleavage	unkonwn	1
Vco-miR166d-5p	Cranberry_cDNA_contig_1310696_17651	4.5	-1	1	21	258	278	GGGAUGUUGUCUGGCUCGAUG	::: ::::::: :::::.:.	CAUAAAGCCAGAGAACAUUCU	Cleavage	unkonwn	1
Vco-miR166d-5p	Cranberry_cDNA_contig_238156_285156	4.5	-1	1	21	479	499	GGGAUGUUGUCUGGCUCGAUG	:.::::: :: .: :::::::	CGUCGAGACACGCCACAUCCC	Translation	unkonwn	1
Vco-miR166d-5p	Cranberry_cDNA_contig_193945_420151	4.5	-1	1	21	1123	1143	GGGAUGUUGUCUGGCUCGAUG	::: ::::::: :::::.:.	CAUAAAGCCAGAGAACAUUCU	Cleavage	unkonwn	1
Vco-miR166d-5p	Cranberry_cDNA_contig_173701_329295	4.5	-1	1	21	1614	1634	GGGAUGUUGUCUGGCUCGAUG	::: ::::::: :::::.:.	CAUAAAGCCAGAGAACAUUCU	Cleavage	unkonwn	1
Vco-miR166d-5p	Cranberry_cDNA_contig_2166884_100617	4.5	-1	1	21	1845	1865	GGGAUGUUGUCUGGCUCGAUG	:: : ::::: :.:::::::.	CAGCAAGCCAUAUAACAUCCU	Translation	unkonwn	1
Vco-miR166d-5p	Cranberry_cDNA_contig_366612_571654	4.5	-1	1	21	91	111	GGGAUGUUGUCUGGCUCGAUG	::.:: :::::::::: .:	AAUUGAACCAGACAACACUCA	Cleavage	unkonwn	1
Vco-miR166d-5p	Cranberry_cDNA_contig_2082032_27703	4.5	-1	1	21	253	273	GGGAUGUUGUCUGGCUCGAUG	:::.:::.::.:::::	GCAGAAGCUAGAUAAUAUCCC	Cleavage	unkonwn	1
Vco-miR166d-5p	Cranberry_cDNA_contig_2173423_124704	4.5	-1	1	21	267	289	GGGAUGUUGUCUGGC--UCGAUG	..:::: ::.: ::::::::::	UGUCGAUGGCUACACAACAUCCC	Translation	unkonwn	1
Vco-miR166d-5p	Cranberry_cDNA_contig_185914_189008	4.5	-1	1	21	112	131	GGGAUGUUGUCUGGCUCGAUG	::::: :: :::.::.:::::	CAUCG-GCAAGAUAAUAUCCC	Cleavage	unkonwn	1
Vco-miR166d-5p	Cranberry_cDNA_contig_70746_259591	4.5	-1	1	21	295	314	GGGAUGUUGUCUGGCUCGAUG	::::: :: :::.::.:::::	CAUCG-GCAAGAUAAUAUCCC	Cleavage	unkonwn	1
Vco-miR166d-5p	Cranberry_cDNA_contig_207330_435590	4.5	-1	1	21	193	213	GGGAUGUUGUCUGGCUCGAUG	::.:: .:.:.::::: :::	AAUUGAUUCGGGCAACACCCC	Cleavage	unkonwn	1
Vco-miR166d-5p	Cranberry_cDNA_contig_160336_272979	4.5	-1	1	21	210	230	GGGAUGUUGUCUGGCUCGAUG	::::::::. :::::.:	ACCAGAGCCAGAUCACAUCUC	Cleavage	unkonwn	1
Vco-miR166d-5p	Cranberry_cDNA_contig_2107067_27994	4.5	-1	1	21	409	429	GGGAUGUUGUCUGGCUCGAUG	.:::.:::::.::::..	UCCUGAGUCAGACGACAUUUG	Cleavage	unkonwn	1
Vco-miR166d-5p	Cranberry_cDNA_contig_206900_2948	4.5	-1	1	21	203	223	GGGAUGUUGUCUGGCUCGAUG	.:::::.::.::.:::.	GUCUGAGCCGGAUAAUAUCUG	Cleavage	unkonwn	1
Vco-miR166d-5p	Cranberry_cDNA_contig_238793_455972	4.5	-1	1	21	699	719	GGGAUGUUGUCUGGCUCGAUG	::. :::..::.:::::...	AAUUCAGCUGGAUAACAUUUU	Cleavage	unkonwn	1
Vco-miR166d-5p	Cranberry_cDNA_contig_437557_585322	4.5	-1	1	21	927	947	GGGAUGUUGUCUGGCUCGAUG	.: : ::.:::.::.:::::	UAACAAGUCAGGCAGCAUCCA	Cleavage	unkonwn	1
Vco-miR166d-5p	Cranberry_cDNA_contig_313940_318294	4.5	-1	1	21	894	914	GGGAUGUUGUCUGGCUCGAUG	.: : ::.:::.::.:::::	UAACAAGUCAGGCAGCAUCCA	Cleavage	unkonwn	1
Vco-miR166d-5p	Cranberry_cDNA_contig_330235_505459	4.5	-1	1	21	222	242	GGGAUGUUGUCUGGCUCGAUG	..:.:: :::: ::::.:::	UGUUGAUCCAGCCAACGUCCA	Translation	unkonwn	1
Vco-miR166d-5p	Cranberry_cDNA_contig_325486_476110	4.5	-1	1	21	436	456	GGGAUGUUGUCUGGCUCGAUG	:: : :::.::::::::	UGCCGUGACAGGCAACAUCCA	Cleavage	unkonwn	1
Vco-miR166d-5p	Cranberry_cDNA_contig_437524_585092	4.5	-1	1	21	452	472	GGGAUGUUGUCUGGCUCGAUG	.::.:: :::::: .:::::	UAUUGAAACAGACACUAUCCC	Cleavage	unkonwn	1
Vco-miR166d-5p	Cranberry_cDNA_contig_292765_293795	4.5	-1	1	21	49	69	GGGAUGUUGUCUGGCUCGAUG	..:.:: :. ::::::::.:.	UGUUGAACUUGACAACAUUCU	Cleavage	unkonwn	1
Vco-miR166d-5p	Cranberry_cDNA_contig_298310_4321	4.5	-1	1	21	1131	1151	GGGAUGUUGUCUGGCUCGAUG	.:: ::::::::::.:: :.	UAUAAAGCCAGACAAUAUGCU	Cleavage	unkonwn	1
Vco-miR166d-5p	Cranberry_cDNA_contig_141988_182408	4.5	-1	1	21	26	46	GGGAUGUUGUCUGGCUCGAUG	:.:.::::::..:.: ::.	GUUUGGGCCAGAUGAUAACCU	Cleavage	unkonwn	1
Vco-miR166d-5p	Cranberry_cDNA_contig_2153712_2_53181	4.5	-1	1	21	32	52	GGGAUGUUGUCUGGCUCGAUG	.: :.::..:::::.:::.	GGUGGGGCUGGACAAUAUCUA	Cleavage	unkonwn	1
Vco-miR166d-5p	Cranberry_cDNA_contig_82171_261098	4.5	-1	1	21	140	160	GGGAUGUUGUCUGGCUCGAUG	:.:.:. ::.::::::..:	GUUUGGGUGAGGCAACAUUUC	Cleavage	unkonwn	1
Vco-miR166d-5p	Cranberry_cDNA_contig_179529_365625	4.5	-1	1	21	731	751	GGGAUGUUGUCUGGCUCGAUG	: : ::.:::.:::::::.	AACCUAGUCAGGCAACAUCUA	Cleavage	unkonwn	1
Vco-miR166d-5p	Cranberry_cDNA_contig_329138_498632	5	-1	1	21	516	536	GGGAUGUUGUCUGGCUCGAUG	:::.:.::..::::: ::...	CAUUGGGCUGGACAAAAUUUU	Cleavage	unkonwn	1
Vco-miR166d-5p	Cranberry_cDNA_contig_2119218_31583	5	-1	1	21	481	500	GGGAUGUUGUCUGGCUCGAUG	:::.:::::: :::::::.:	CAUUGAGCCA-ACAACAUUCA	Translation	unkonwn	1
Vco-miR166d-5p	Cranberry_cDNA_contig_410215_222301	5	-1	1	21	642	661	GGGAUGUUGUCUGGCUCGAUG	:::.::::.: :::::::.:.	CAUUGAGCUA-ACAACAUUCU	Translation	unkonwn	1
Vco-miR166d-5p	Cranberry_cDNA_contig_178891_362007	5	-1	1	21	202	223	GGGAUGUUGUCUGGCU-CGAUG	::::: ::.. ::::::::::.	CAUCGCAGUUUGACAACAUCCU	Cleavage	unkonwn	1
Vco-miR166d-5p	Cranberry_cDNA_contig_413925_227685	5	-1	1	21	1233	1253	GGGAUGUUGUCUGGCUCGAUG	:::. :::..::.::..:::	CAUUCAGCUGGAUAAUGUCCG	Cleavage	unkonwn	1
Vco-miR166d-5p	Cranberry_cDNA_contig_2157552_66782	5	-1	1	21	274	294	GGGAUGUUGUCUGGCUCGAUG	:::.:: .:::::::..:..	CAUUGACUCAGACAAUGUUUG	Cleavage	unkonwn	1
Vco-miR166d-5p	Cranberry_cDNA_contig_239903_461696	5	-1	1	21	250	270	GGGAUGUUGUCUGGCUCGAUG	:::.: ::::::: :: :.::	CAUUGUGCCAGACUACUUUCC	Cleavage	unkonwn	1
Vco-miR166d-5p	Cranberry_cDNA_contig_157206_184495	5	-1	1	21	58	78	GGGAUGUUGUCUGGCUCGAUG	:::::: . :::::::: ::.	CAUCGAUUGAGACAACAACCU	Cleavage	unkonwn	1
Vco-miR166d-5p	Cranberry_cDNA_contig_2170568_113842	5	-1	1	21	413	433	GGGAUGUUGUCUGGCUCGAUG	:::.: ::::::: :: :.::	CAUUGUGCCAGACUACUUUCC	Cleavage	unkonwn	1
Vco-miR166d-5p	Cranberry_cDNA_contig_239739_460969	5	-1	1	21	527	547	GGGAUGUUGUCUGGCUCGAUG	:.:.:::: ::::.:.: ::.	CGUUGAGCAAGACGAUACCCU	Cleavage	unkonwn	1
Vco-miR166d-5p	Cranberry_cDNA_contig_1254840_16947	5	-1	1	21	348	368	GGGAUGUUGUCUGGCUCGAUG	:: ::::.: ::::::::.:	CACCGAGUCCAACAACAUCUC	Translation	unkonwn	1
Vco-miR166d-5p	Cranberry_cDNA_contig_414685_0_230381	5	-1	1	21	99	119	GGGAUGUUGUCUGGCUCGAUG	.:.:::...::::.::::	AGUUGAGUUGGACAGCAUCGA	Cleavage	unkonwn	1
Vco-miR166d-5p	Cranberry_cDNA_contig_2174394_1_128465	5	-1	1	21	441	461	GGGAUGUUGUCUGGCUCGAUG	:::::: . :::::::: ::.	CAUCGAUUGAGACAACAACCU	Cleavage	unkonwn	1
Vco-miR166d-5p	Cranberry_cDNA_contig_174476_334335	5	-1	1	21	675	695	GGGAUGUUGUCUGGCUCGAUG	:::.: ::::::..: .::.:	CAUUGUGCCAGAUGAAGUCUC	Cleavage	unkonwn	1
Vco-miR166d-5p	Cranberry_cDNA_contig_324317_209182	5	-1	1	21	2232	2252	GGGAUGUUGUCUGGCUCGAUG	:::. ::::.:: :::::...	CAUUCAGCCGGAAAACAUUUU	Cleavage	unkonwn	1
Vco-miR166d-5p	Cranberry_cDNA_contig_184893_393061	5	-1	1	21	116	136	GGGAUGUUGUCUGGCUCGAUG	:: :: ::::..:::.:::.	CAGGGAACCAGGUAACGUCCU	Cleavage	unkonwn	2
Vco-miR166d-5p	Cranberry_cDNA_contig_385713_217499	5	-1	1	21	553	572	GGGAUGUUGUCUGGCUCGAUG	.::.:::::: :::::: :::	UAUUGAGCCA-ACAACAGCCC	Translation	unkonwn	1
Vco-miR166d-5p	Cranberry_cDNA_contig_2167042_101200	5	-1	1	21	309	329	GGGAUGUUGUCUGGCUCGAUG	::::::.:.:.::.:. ::	AAUCGAGUCGGGCAGCGGCCG	Cleavage	unkonwn	1
Vco-miR166d-5p	Cranberry_cDNA_contig_1644290_21915	5	-1	1	21	117	137	GGGAUGUUGUCUGGCUCGAUG	::.:::.:: :: :::::..	AAUUGAGUCAAACCACAUCUU	Translation	unkonwn	1
Vco-miR166d-5p	Cranberry_cDNA_contig_2176174_137202	5	-1	1	21	17	37	GGGAUGUUGUCUGGCUCGAUG	::.::::. ::.:::::. :	AAUUGAGCUCGAUAACAUUAC	Cleavage	unkonwn	1
Vco-miR166d-5p	Cranberry_cDNA_contig_413819_5993	5	-1	1	21	487	508	GGGAUGUUGUCUGGCUC-GAUG	.::: :::.:::.:::.::...	UAUCUGAGUCAGGCAAUAUUUU	Cleavage	unkonwn	1
Vco-miR166d-5p	Cranberry_cDNA_contig_2163841_89239	5	-1	1	21	284	304	GGGAUGUUGUCUGGCUCGAUG	:::: : ::::::.:..:: :	CAUCCACCCAGACGAUGUCGC	Cleavage	unkonwn	1
Vco-miR166d-5p	Cranberry_cDNA_contig_2138524_38310	5	-1	1	21	309	329	GGGAUGUUGUCUGGCUCGAUG	.::: :::.: ::::::::.	UAUCAAGCUAUUCAACAUCCU	Translation	unkonwn	1
Vco-miR166d-5p	Cranberry_cDNA_contig_334085_527249	5	-1	1	21	381	401	GGGAUGUUGUCUGGCUCGAUG	:::.:::.:::::::	CAAAAAGCUAGAUAACAUCCA	Cleavage	unkonwn	1
Vco-miR166d-5p	Cranberry_cDNA_contig_236086_284879	5	-1	1	21	203	223	GGGAUGUUGUCUGGCUCGAUG	:.::::: :::::.:. :::	CGUCGAGACAGACGAUCCCCC	Cleavage	unkonwn	1
Vco-miR166d-5p	Cranberry_cDNA_contig_11703_164132	5	-1	1	21	740	760	GGGAUGUUGUCUGGCUCGAUG	.::: :::::::.:. :: ::	UAUCAAGCCAGAUAGAAUACC	Cleavage	unkonwn	1
Vco-miR166d-5p	Cranberry_cDNA_contig_239718_460802	5	-1	1	21	296	316	GGGAUGUUGUCUGGCUCGAUG	.::: :::.: ::::::::.	UAUCAAGCUAUUCAACAUCCU	Translation	unkonwn	1
Vco-miR166d-5p	Cranberry_cDNA_contig_313879_317897	5	-1	1	21	261	281	GGGAUGUUGUCUGGCUCGAUG	:::.:::.:::::::	CAAAAAGCUAGAUAACAUCCA	Cleavage	unkonwn	1
Vco-miR166d-5p	Cranberry_cDNA_contig_314691_321370	5	-1	1	21	476	496	GGGAUGUUGUCUGGCUCGAUG	.::: ::.:: .::::::...	UAUCAAGUCAAGCAACAUUUU	Translation	unkonwn	1
Vco-miR166d-5p	Cranberry_cDNA_contig_2179438_155056	5	-1	1	21	806	826	GGGAUGUUGUCUGGCUCGAUG	:: .:. :::::::. :::::	CACUGGCCCAGACAGGAUCCC	Cleavage	unkonwn	1
Vco-miR166d-5p	Cranberry_cDNA_contig_2161022_79320	5	-1	1	21	670	690	GGGAUGUUGUCUGGCUCGAUG	:::: :: : :.:::.::::.	CAUCAAGGCCGGCAAUAUCCU	Cleavage	unkonwn	1
Vco-miR166d-5p	Cranberry_cDNA_contig_189306_277387	5	-1	1	21	488	508	GGGAUGUUGUCUGGCUCGAUG	:::::: .::: ::.::::.	CAUCGAAGUAGAAAAUAUCCU	Cleavage	unkonwn	1
Vco-miR166d-5p	Cranberry_cDNA_contig_336804_538148	5	-1	1	21	514	534	GGGAUGUUGUCUGGCUCGAUG	:::::: .::: ::.::::.	CAUCGAAGUAGAAAAUAUCCU	Cleavage	unkonwn	1
Vco-miR166d-5p	Cranberry_cDNA_contig_435761_573969	5	-1	1	21	884	904	GGGAUGUUGUCUGGCUCGAUG	:::::: :.: :::.::::.	CAUCGACACGGUCAAUAUCCU	Translation	unkonwn	1
Vco-miR166d-5p	Cranberry_cDNA_contig_173759_329864	5	-1	1	21	1347	1367	GGGAUGUUGUCUGGCUCGAUG	::: :: :::::..:.::: :	CAUAGAACCAGAUGAUAUCAC	Cleavage	unkonwn	1
Vco-miR166d-5p	Cranberry_cDNA_contig_331047_210219	5	-1	1	21	157	177	GGGAUGUUGUCUGGCUCGAUG	::: :.::::::::::	AUCCGACCUAGACAACAUCGU	Cleavage	unkonwn	1
Vco-miR166d-5p	Cranberry_cDNA_contig_75430_172877	5	-1	1	21	53	73	GGGAUGUUGUCUGGCUCGAUG	::.:: :..:: :::::::	GAUUGACCUGGAAAACAUCCA	Cleavage	unkonwn	1
Vco-miR166d-5p	Cranberry_cDNA_contig_327193_486619	5	-1	1	21	346	366	GGGAUGUUGUCUGGCUCGAUG	::.:::.::.:::.::	ACUGUAGUCAGGCAGCAUUCC	Cleavage	unkonwn	1
Vco-miR166d-5p	Cranberry_cDNA_contig_2172556_121435	5	-1	1	21	46	66	GGGAUGUUGUCUGGCUCGAUG	::.:: :..:: :::::::	GAUUGACCUGGAAAACAUCCA	Cleavage	unkonwn	1
Vco-miR166d-5p	Cranberry_cDNA_contig_2175118_0_131607	5	-1	1	21	190	210	GGGAUGUUGUCUGGCUCGAUG	::: :.::::::::::	AUCCGACCUAGACAACAUCGU	Cleavage	unkonwn	1
Vco-miR166d-5p	Cranberry_cDNA_contig_331880_514772	5	-1	1	21	17	37	GGGAUGUUGUCUGGCUCGAUG	.:::.:: ::::: ::::.	GGUCGGGCAAGACAUCAUCUA	Cleavage	unkonwn	1
Vco-miR166d-5p	Cranberry_cDNA_contig_218852_282194	5	-1	1	21	891	910	GGGAUGUUGUCUGGCUCGAUG	::::: :.: :::.:::::.:	CAUCG-GUCCGACGACAUCUC	Cleavage	unkonwn	1
Vco-miR166d-5p	Cranberry_cDNA_contig_186981_401891	5	-1	1	21	777	796	GGGAUGUUGUCUGGCUCGAUG	:::: ::::::..::.: :::	CAUC-AGCCAGGUAAUACCCC	Cleavage	unkonwn	1
Vco-miR166d-5p	Cranberry_cDNA_contig_179779_367010	5	-1	1	21	751	770	GGGAUGUUGUCUGGCUCGAUG	:::: ::: ::..::.:::::	CAUC-AGCAAGGUAAUAUCCC	Cleavage	unkonwn	1
Vco-miR166d-5p	Cranberry_cDNA_contig_181215_374426	5	-1	1	21	636	656	GGGAUGUUGUCUGGCUCGAUG	::: .:::.:::.: :::	UUCCGAAUCAGGCAAUAACCC	Cleavage	unkonwn	2
Vco-miR166d-5p	Cranberry_cDNA_contig_2152721_49423	5	-1	1	21	1080	1100	GGGAUGUUGUCUGGCUCGAUG	:::::::.::.:::..	AAAGUAGCCAGAUAAUAUCUU	Cleavage	unkonwn	1
Vco-miR166d-5p	Cranberry_cDNA_contig_174428_334021	5	-1	1	21	1462	1481	GGGAUGUUGUCUGGCUCGAUG	:::.:: ::.::. :::::::	CAUUGA-CCGGAUCACAUCCC	Cleavage	unkonwn	1
Vco-miR166d-5p	Cranberry_cDNA_contig_410705_222901	5	-1	1	21	130	150	GGGAUGUUGUCUGGCUCGAUG	::::: :. :::.::::...	AAUCGAACUCGACGACAUUUU	Cleavage	unkonwn	1
Vco-miR166e-3p	Cranberry_cDNA_contig_194633_421282	3	-1	1	21	1466	1486	UCUCGGACCAGGCUUCAUUCU	.:::::::::::::::::.	GGAAUGAAGCCUGGUCCGGAU	Cleavage	unkonwn	1
Vco-miR166e-3p	Cranberry_cDNA_contig_313268_315046	3	-1	1	21	1465	1485	UCUCGGACCAGGCUUCAUUCU	.:::::::::::::::::.	GGAAUGAAGCCUGGUCCGGAU	Cleavage	unkonwn	1
Vco-miR166e-3p	Cranberry_cDNA_contig_241566_465612	3	-1	1	21	2	22	UCUCGGACCAGGCUUCAUUCU	.::.:::.::::::::.:: :	GGAGUGAGGCCUGGUCUGAAA	Cleavage	unkonwn	1
Vco-miR166e-3p	Cranberry_cDNA_contig_195168_422072	3	-1	1	21	138	158	UCUCGGACCAGGCUUCAUUCU	.::.:::.::::::::.:: :	GGAGUGAGGCCUGGUCUGAAA	Cleavage	unkonwn	1
Vco-miR166e-3p	Cranberry_cDNA_contig_29154_323553	3	-1	1	21	185	205	UCUCGGACCAGGCUUCAUUCU	.::: :::::::::: .::::	GGAAAGAAGCCUGGUGUGAGA	Cleavage	unkonwn	1
Vco-miR166e-3p	Cranberry_cDNA_contig_104458_264297	3.5	-1	1	21	882	902	UCUCGGACCAGGCUUCAUUCU	.:.:::::::::::::::.	GGGAUGAAGCCUGGUCCGGAU	Cleavage	unkonwn	1
Vco-miR166e-3p	Cranberry_cDNA_contig_2180104_158726	3.5	-1	1	21	867	887	UCUCGGACCAGGCUUCAUUCU	.:.:::::::::::::::.	GGGAUGAAGCCUGGUCCGGAU	Cleavage	unkonwn	1
Vco-miR166e-3p	Cranberry_cDNA_contig_175648_342767	3.5	-1	1	21	120	140	UCUCGGACCAGGCUUCAUUCU	: :: ::::::::::::: :	AUAAGGAAGCCUGGUCCGUGU	Cleavage	unkonwn	1
Vco-miR166e-3p	Cranberry_cDNA_contig_416140_235201	3.5	-1	1	21	154	174	UCUCGGACCAGGCUUCAUUCU	:: :::..:::::.::::	CAUAUUAAGUUUGGUCUGAGA	Cleavage	unkonwn	1
Vco-miR166e-3p	Cranberry_cDNA_contig_240567_463341	4	-1	1	21	873	893	UCUCGGACCAGGCUUCAUUCU	::: :::.:::::::.. :::	AGAUUGAGGCCUGGUUUUAGA	Cleavage	unkonwn	1
Vco-miR166e-3p	Cranberry_cDNA_contig_183003_383729	4	-1	1	21	310	330	UCUCGGACCAGGCUUCAUUCU	:::.::..:::::: :::	ACCAUGGAGUUUGGUCCAAGA	Cleavage	unkonwn	1
Vco-miR166e-3p	Cranberry_cDNA_contig_331647_513458	4	-1	1	21	431	451	UCUCGGACCAGGCUUCAUUCU	..::::::::: :.::::	UUGGUGAAGCCUGUUUCGAGC	Cleavage	unkonwn	1
Vco-miR166e-3p	Cranberry_cDNA_contig_2161676_81674	4	-1	1	21	169	189	UCUCGGACCAGGCUUCAUUCU	.:::.:::.::::..:: :	CAGAUGGAGCUUGGUUUGAAA	Cleavage	unkonwn	1
Vco-miR166e-3p	Cranberry_cDNA_contig_180871_372404	4	-1	1	21	703	723	UCUCGGACCAGGCUUCAUUCU	:.::.: :.:::::.:::.	UUAGUGGAACUUGGUCUGAGG	Cleavage	unkonwn	1
Vco-miR166e-3p	Cranberry_cDNA_contig_331960_515210	4	-1	1	21	148	168	UCUCGGACCAGGCUUCAUUCU	:: ::: : .::::::::::	CGACUGAUGAUUGGUCCGAGA	Cleavage	unkonwn	1
Vco-miR166e-3p	Cranberry_cDNA_contig_2167513_0_103035	4	-1	1	21	124	144	UCUCGGACCAGGCUUCAUUCU	::: :.:::::: ..::::	UAAAUCAGGCCUGGAUUGAGA	Cleavage	unkonwn	1
Vco-miR166e-3p	Cranberry_cDNA_contig_206633_280399	4	-1	1	21	320	340	UCUCGGACCAGGCUUCAUUCU	::::: :::: ::..:::.	GCAAUGACGCCUUGUUUGAGG	Cleavage	unkonwn	1
Vco-miR166e-3p	Cranberry_cDNA_contig_2178634_150705	4	-1	1	21	684	704	UCUCGGACCAGGCUUCAUUCU	.: ::::::::::.: .::	GAGAGGAAGCCUGGUUCUGGA	Cleavage	unkonwn	1
Vco-miR166e-3p	Cranberry_cDNA_contig_2137885_37989	4	-1	1	21	574	594	UCUCGGACCAGGCUUCAUUCU	: ::.:::.::::..:.:.	UUAUUGGAGCUUGGUUUGGGG	Cleavage	unkonwn	1
Vco-miR166e-3p	Cranberry_cDNA_contig_2177132_2_142513	4.5	-1	1	21	270	290	UCUCGGACCAGGCUUCAUUCU	::.:::.::.::: :: :::	UGAGUGAGGCUUGGACCCAGA	Cleavage	unkonwn	1
Vco-miR166e-3p	Cranberry_cDNA_contig_2170295_112869	4.5	-1	1	21	689	710	UCUCGGACCA-GGCUUCAUUCU	..::::::: :::::.::::	CAGGUGAAGCCAUGGUCUGAGA	Translation	unkonwn	1
Vco-miR166e-3p	Cranberry_cDNA_contig_307571_296909	4.5	-1	1	21	240	260	UCUCGGACCAGGCUUCAUUCU	:::::..::::.::.:.	UAUUUGAAGUUUGGUUCGGGG	Cleavage	unkonwn	1
Vco-miR166e-3p	Cranberry_cDNA_contig_2155865_1_61000	4.5	-1	1	21	386	406	UCUCGGACCAGGCUUCAUUCU	: ::::::::::::.:.	CCACUGAAGCCUGGUCUGGUG	Cleavage	unkonwn	1
Vco-miR166e-3p	Cranberry_cDNA_contig_191705_415087	4.5	-1	1	21	177	197	UCUCGGACCAGGCUUCAUUCU	: :::::. : ::::..::::	AAAAUGAGUCGUGGUUUGAGA	Translation	unkonwn	1
Vco-miR166e-3p	Cranberry_cDNA_contig_174659_335313	4.5	-1	1	21	382	402	UCUCGGACCAGGCUUCAUUCU	:::::::. ::::..:.:	GAAAUGAAGUAUGGUUUGGGU	Translation	unkonwn	1
Vco-miR166e-3p	Cranberry_cDNA_contig_2168248_105779	4.5	-1	1	21	25	45	UCUCGGACCAGGCUUCAUUCU	::::.:::. :::..:::	UAAAUGGAGCUGGGUUUGAGC	Translation	unkonwn	1
Vco-miR166e-3p	Cranberry_cDNA_contig_347916_562120	4.5	-1	1	21	230	250	UCUCGGACCAGGCUUCAUUCU	..::.::..:::::: ::.	UCGGUGGAGUUUGGUCCCAGG	Cleavage	unkonwn	1
Vco-miR166e-3p	Cranberry_cDNA_contig_308183_206687	4.5	-1	1	21	500	520	UCUCGGACCAGGCUUCAUUCU	:.::.:::.:: :..:.::	CAAGUGGAGCUUGUUUUGGGA	Cleavage	unkonwn	1
Vco-miR166e-3p	Cranberry_cDNA_contig_340096_547884	4.5	-1	1	21	106	126	UCUCGGACCAGGCUUCAUUCU	:.::.:::.:: :..:.::	CAAGUGGAGCUUGUUUUGGGA	Cleavage	unkonwn	1
Vco-miR166e-3p	Cranberry_cDNA_contig_191152_412985	4.5	-1	1	21	563	583	UCUCGGACCAGGCUUCAUUCU	:::::.: .: ::.:::::	UUAAUGAGGGUUCGUUCGAGA	Cleavage	unkonwn	1
Vco-miR166e-3p	Cranberry_cDNA_contig_2172606_121591	4.5	-1	1	21	510	530	UCUCGGACCAGGCUUCAUUCU	:.::.:::.:: :..:.::	CAAGUGGAGCUUGUUUUGGGA	Cleavage	unkonwn	1
Vco-miR166e-3p	Cranberry_cDNA_contig_436519_578922	4.5	-1	1	21	519	539	UCUCGGACCAGGCUUCAUUCU	.::::::..:: : :::::	UUGAUGAAGUUUGCUACGAGA	Cleavage	unkonwn	1
Vco-miR166e-3p	Cranberry_cDNA_contig_237850_449943	4.5	-1	1	21	1076	1096	UCUCGGACCAGGCUUCAUUCU	.::::::.: :::. ::::	CUGAUGAAGUCAGGUUGGAGA	Translation	unkonwn	1
Vco-miR166e-3p	Cranberry_cDNA_contig_87148_261801	4.5	-1	1	21	236	255	UCUCGGACCAGGCUUCAUUCU	..:::::.::::::: :::	CCGGUGAAGUCUGGUCC-AGA	Cleavage	unkonwn	1
Vco-miR166e-3p	Cranberry_cDNA_contig_2170789_114745	4.5	-1	1	21	273	292	UCUCGGACCAGGCUUCAUUCU	:::::: .:::::..::::	CUAAUGAA-UCUGGUUUGAGA	Cleavage	unkonwn	1
Vco-miR166e-3p	Cranberry_cDNA_contig_435552_572251	4.5	-1	1	21	1946	1966	UCUCGGACCAGGCUUCAUUCU	: : :::: :.:::::.:::	ACACUGAAUCUUGGUCUGAGC	Cleavage	unkonwn	1
Vco-miR166e-3p	Cranberry_cDNA_contig_313387_315687	4.5	-1	1	21	373	393	UCUCGGACCAGGCUUCAUUCU	::: :::.:: :.:::::	UUCAUGUAGCUUGCUUCGAGA	Cleavage	unkonwn	1
Vco-miR166e-3p	Cranberry_cDNA_contig_338533_543823	4.5	-1	1	21	486	506	UCUCGGACCAGGCUUCAUUCU	::: :::.:: :.:::::	UUCAUGUAGCUUGCUUCGAGA	Cleavage	unkonwn	1
Vco-miR166e-3p	Cranberry_cDNA_contig_179877_367536	5	-1	1	21	205	225	UCUCGGACCAGGCUUCAUUCU	:::.::. : ::::::.:.:.	AGAGUGGUGGCUGGUCUGGGG	Cleavage	unkonwn	1
Vco-miR166e-3p	Cranberry_cDNA_contig_2158990_71932	5	-1	1	21	609	629	UCUCGGACCAGGCUUCAUUCU	::: ::::::::::::	GUAAUAAAGCCUGGUCCGUUU	Cleavage	unkonwn	1
Vco-miR166e-3p	Cranberry_cDNA_contig_330876_508848	5	-1	1	21	340	360	UCUCGGACCAGGCUUCAUUCU	::: : ::::: :::.::::	AGACUAAAGCCCGGUUCGAGC	Translation	unkonwn	1
Vco-miR166e-3p	Cranberry_cDNA_contig_238796_456004	5	-1	1	21	535	555	UCUCGGACCAGGCUUCAUUCU	:.:::.::: : ::..::::	CGGAUGGAGCAUUGUUUGAGA	Translation	unkonwn	1
Vco-miR166e-3p	Cranberry_cDNA_contig_182517_381309	5	-1	1	21	3	23	UCUCGGACCAGGCUUCAUUCU	::::::.:..::::: ::.	CGAAUGAGGUUUGGUCGAAGG	Cleavage	unkonwn	1
Vco-miR166e-3p	Cranberry_cDNA_contig_2155384_59168	5	-1	1	21	179	199	UCUCGGACCAGGCUUCAUUCU	.:::::. .:::::..:.::	GGAAUGGUCUCUGGUUUGGGA	Cleavage	unkonwn	1
Vco-miR166e-3p	Cranberry_cDNA_contig_304683_206153	5	-1	1	21	224	244	UCUCGGACCAGGCUUCAUUCU	:::: :::..:: :.:::::	AGAAGAAAGUUUGAUUCGAGA	Cleavage	unkonwn	1
Vco-miR166e-3p	Cranberry_cDNA_contig_334588_529878	5	-1	1	21	366	386	UCUCGGACCAGGCUUCAUUCU	:::: :::.:::: .::.::	AGAACCAAGUCUGGCUCGGGA	Cleavage	unkonwn	1
Vco-miR166e-3p	Cranberry_cDNA_contig_309895_206961	5	-1	1	21	361	381	UCUCGGACCAGGCUUCAUUCU	.:::: ::: .: :::.::::	GGAAUAAAGAUUUGUCUGAGA	Cleavage	unkonwn	1
Vco-miR166e-3p	Cranberry_cDNA_contig_205414_280247	5	-1	1	21	110	130	UCUCGGACCAGGCUUCAUUCU	:: :::.:::::::..:: :	AGCUUGAGGCCUGGUUUGACA	Cleavage	unkonwn	1
Vco-miR166e-3p	Cranberry_cDNA_contig_2173484_124990	5	-1	1	21	235	255	UCUCGGACCAGGCUUCAUUCU	:: :::.:::::::..:: :	AGCUUGAGGCCUGGUUUGACA	Cleavage	unkonwn	1
Vco-miR166e-3p	Cranberry_cDNA_contig_439207_595190	5	-1	1	21	1142	1162	UCUCGGACCAGGCUUCAUUCU	.:::: ..:.:::::. :::.	GGAAUUGGGUCUGGUUGGAGG	Cleavage	unkonwn	1
Vco-miR166e-3p	Cranberry_cDNA_contig_2178409_0_149369	5	-1	1	21	284	304	UCUCGGACCAGGCUUCAUUCU	::: :: ::::: :::::: :	AGAUUGUAGCCUUGUCCGACA	Cleavage	unkonwn	1
Vco-miR166e-3p	Cranberry_cDNA_contig_324428_468128	5	-1	1	21	1363	1383	UCUCGGACCAGGCUUCAUUCU	.:::: .::: :::::. :::	GGAAUAGAGCAUGGUCUAAGA	Translation	unkonwn	1
Vco-miR166e-3p	Cranberry_cDNA_contig_150141_183543	5	-1	1	21	1248	1268	UCUCGGACCAGGCUUCAUUCU	::::::::: :::::.	AAGUCGAAGCCUGGGCCGAGG	Cleavage	unkonwn	1
Vco-miR166e-3p	Cranberry_cDNA_contig_159323_272806	5	-1	1	21	1418	1438	UCUCGGACCAGGCUUCAUUCU	::::.::: :::::::	CGGUGGAAGUCUGCUCCGAGA	Cleavage	unkonwn	1
Vco-miR166e-3p	Cranberry_cDNA_contig_413066_226773	5	-1	1	21	2232	2252	UCUCGGACCAGGCUUCAUUCU	::::.::: :::::::	CGGUGGAAGUCUGCUCCGAGA	Cleavage	unkonwn	1
Vco-miR166e-3p	Cranberry_cDNA_contig_137231_2058	5	-1	1	21	33	53	UCUCGGACCAGGCUUCAUUCU	::.: ::::.::::..:. :	UGAGUAAAGCUUGGUUUGGUA	Cleavage	unkonwn	1
Vco-miR166e-3p	Cranberry_cDNA_contig_191800_415403	5	-1	1	21	173	193	UCUCGGACCAGGCUUCAUUCU	: :.::::::: :::. :::	AAAGUGAAGCCGGGUUGGAGC	Translation	unkonwn	1
Vco-miR166e-3p	Cranberry_cDNA_contig_116586_266307	5	-1	1	21	204	224	UCUCGGACCAGGCUUCAUUCU	:::::::::::: :::	GCUUUGAAGCCUGGUCGCAGA	Cleavage	unkonwn	1
Vco-miR166e-3p	Cranberry_cDNA_contig_2152343_47985	5	-1	1	21	457	477	UCUCGGACCAGGCUUCAUUCU	::: ::.::: : ::::::.	UGAAAGAGGCCCGAUCCGAGG	Translation	unkonwn	1
Vco-miR166e-3p	Cranberry_cDNA_contig_418567_243500	5	-1	1	21	353	373	UCUCGGACCAGGCUUCAUUCU	:::.::.:::::. :::	ACCAUGGAGUCUGGUUGGAGU	Cleavage	unkonwn	1
Vco-miR166e-3p	Cranberry_cDNA_contig_324527_468988	5	-1	1	21	802	822	UCUCGGACCAGGCUUCAUUCU	::::: ::::::: :::	AAGCUGAAGACUGGUCCAAGA	Cleavage	unkonwn	1
Vco-miR166e-3p	Cranberry_cDNA_contig_359225_571005	5	-1	1	21	161	181	UCUCGGACCAGGCUUCAUUCU	::::::.:::::. :::	CAUAUGAAGUCUGGUUAUAGA	Cleavage	unkonwn	1
Vco-miR166e-3p	Cranberry_cDNA_contig_1044374_14193	5	-1	1	21	233	253	UCUCGGACCAGGCUUCAUUCU	..::.::..::::..:.:	GCGGUGGAGUUUGGUUUGGGU	Cleavage	unkonwn	1
Vco-miR166e-3p	Cranberry_cDNA_contig_441134_605924	5	-1	1	21	166	186	UCUCGGACCAGGCUUCAUUCU	: :::::.::.: ::.:: :.	ACAAUGAGGCUUAGUUCGUGG	Cleavage	unkonwn	1
Vco-miR166e-3p	Cranberry_cDNA_contig_187298_403047	5	-1	1	21	368	388	UCUCGGACCAGGCUUCAUUCU	::::: ::::::.:::.	CAUAUGAACACUGGUCUGAGG	Cleavage	unkonwn	1
Vco-miR166e-3p	Cranberry_cDNA_contig_343445_554588	5	-1	1	21	197	217	UCUCGGACCAGGCUUCAUUCU	.::.::::::::: :: :	ACUGUGGAGCCUGGUCAGACA	Cleavage	unkonwn	1
Vco-miR166e-3p	Cranberry_cDNA_contig_314240_319451	5	-1	1	21	554	574	UCUCGGACCAGGCUUCAUUCU	: ..:::::::: : .::::.	AAGGUGAAGCCUUGCUCGAGG	Cleavage	unkonwn	1
Vco-miR166e-3p	Cranberry_cDNA_contig_338159_542621	5	-1	1	21	324	344	UCUCGGACCAGGCUUCAUUCU	.::. :: ::.:::::: .::	GGAGGGAUGCUUGGUCCUGGA	Cleavage	unkonwn	1
Vco-miR166e-3p	Cranberry_cDNA_contig_2178931_152418	5	-1	1	21	978	998	UCUCGGACCAGGCUUCAUUCU	.:::.:::.::::.: : :	GCGAUGGAGCUUGGUUCCACA	Cleavage	unkonwn	1
Vco-miR166e-3p	Cranberry_cDNA_contig_2173346_124377	5	-1	1	21	490	510	UCUCGGACCAGGCUUCAUUCU	.::..::.:::::.: ::	CUUGUGGGGCUUGGUCUGUGA	Cleavage	unkonwn	1
Vco-miR166e-5p	Cranberry_cDNA_contig_327193_486619	3	-1	1	21	346	366	GGAAUGCUGUCUGGCUCGAGG	:: ::.:::.:::::::::	ACUGUAGUCAGGCAGCAUUCC	Cleavage	unkonwn	1
Vco-miR166e-5p	Cranberry_cDNA_contig_298530_294671	3	-1	1	21	126	146	GGAAUGCUGUCUGGCUCGAGG	::: .:::.:::::::::	UUACGAUUCAGGCAGCAUUCC	Cleavage	unkonwn	1
Vco-miR166e-5p	Cranberry_cDNA_contig_444644_617478	3	-1	1	19	1	19	GGAAUGCUGUCUGGCUCGA	::: ::.::::: ::::::	UCGUGCUAGACAACAUUCC	Cleavage	unkonwn	1
Vco-miR166e-5p	Cranberry_cDNA_contig_206021_434552	3.5	-1	1	21	287	307	GGAAUGCUGUCUGGCUCGAGG	..:: :::::::::::: :..	UUUCUAGCCAGACAGCAAUUU	Cleavage	unkonwn	1
Vco-miR166e-5p	Cranberry_cDNA_contig_181390_375306	3.5	-1	1	21	326	346	GGAAUGCUGUCUGGCUCGAGG	.::: :::.::.::::::.:	UCUCCUGCCGGAUAGCAUUUC	Cleavage	unkonwn	1
Vco-miR166e-5p	Cranberry_cDNA_contig_2180084_158620	3.5	-1	1	21	783	803	GGAAUGCUGUCUGGCUCGAGG	.::: :::.::.::::::.:	UCUCCUGCCGGAUAGCAUUUC	Cleavage	unkonwn	1
Vco-miR166e-5p	Cranberry_cDNA_contig_2167092_101383	3.5	-1	1	21	279	299	GGAAUGCUGUCUGGCUCGAGG	.:: : ..::::::::::.:	GUUCAACUUAGACAGCAUUUC	Cleavage	unkonwn	1
Vco-miR166e-5p	Cranberry_cDNA_contig_312214_309847	3.5	-1	1	21	1001	1021	GGAAUGCUGUCUGGCUCGAGG	.:: : ..::::::::::.:	GUUCAACUUAGACAGCAUUUC	Cleavage	unkonwn	1
Vco-miR166e-5p	Cranberry_cDNA_contig_237430_446058	3.5	-1	1	21	1076	1096	GGAAUGCUGUCUGGCUCGAGG	.:: : ..::::::::::.:	GUUCAACUUAGACAGCAUUUC	Cleavage	unkonwn	1
Vco-miR166e-5p	Cranberry_cDNA_contig_310107_300318	4	-1	1	21	444	464	GGAAUGCUGUCUGGCUCGAGG	:::. .:::: :.::::::::	CCUUAGGCCAAAUAGCAUUCC	Translation	unkonwn	1
Vco-miR166e-5p	Cranberry_cDNA_contig_239507_459770	4	-1	1	21	1994	2014	GGAAUGCUGUCUGGCUCGAGG	.::.:::.:.:::: ::::..	UCUUGAGUCGGACAACAUUUU	Cleavage	unkonwn	1
Vco-miR166e-5p	Cranberry_cDNA_contig_2152207_47513	4	-1	1	21	2953	2973	GGAAUGCUGUCUGGCUCGAGG	:::. .:::: :.::::::::	CCUUAGGCCAAAUAGCAUUCC	Translation	unkonwn	1
Vco-miR166e-5p	Cranberry_cDNA_contig_269389_289751	4	-1	1	21	89	109	GGAAUGCUGUCUGGCUCGAGG	:::.: .:.:::::::::.:	CCUUGCAUCGGACAGCAUUUC	Cleavage	unkonwn	1
Vco-miR166e-5p	Cranberry_cDNA_contig_341270_550420	4	-1	1	21	88	108	GGAAUGCUGUCUGGCUCGAGG	:::.: .:.:::::::::.:	CCUUGCAUCGGACAGCAUUUC	Cleavage	unkonwn	1
Vco-miR166e-5p	Cranberry_cDNA_contig_280814_202617	4	-1	1	21	75	95	GGAAUGCUGUCUGGCUCGAGG	::: :::.. .:::::::::	GCUCAAGCUGAGCAGCAUUCC	Translation	unkonwn	1
Vco-miR166e-5p	Cranberry_cDNA_contig_203073_431780	4	-1	1	21	47	67	GGAAUGCUGUCUGGCUCGAGG	..::::: ..::.:::::: :	UUUCGAGGUGGAUAGCAUUGC	Cleavage	unkonwn	1
Vco-miR166e-5p	Cranberry_cDNA_contig_288886_293192	4	-1	1	21	1255	1275	GGAAUGCUGUCUGGCUCGAGG	:.:. : ::::::::..:::.	CUUUCAACCAGACAGUGUUCU	Cleavage	unkonwn	1
Vco-miR166e-5p	Cranberry_cDNA_contig_224578_283106	4	-1	1	21	185	205	GGAAUGCUGUCUGGCUCGAGG	:::::.:::::: ::: .:	AAUCGAGUCAGACACCAUGUC	Cleavage	unkonwn	1
Vco-miR166e-5p	Cranberry_cDNA_contig_67330_259174	4	-1	1	21	221	241	GGAAUGCUGUCUGGCUCGAGG	:.::::.::::::. ::..	AGUUGAGCUAGACAGUUUUUU	Cleavage	unkonwn	1
Vco-miR166e-5p	Cranberry_cDNA_contig_2175618_0_134082	4	-1	1	21	324	344	GGAAUGCUGUCUGGCUCGAGG	:.::::.::::::. ::..	AGUUGAGCUAGACAGUUUUUU	Cleavage	unkonwn	1
Vco-miR166e-5p	Cranberry_cDNA_contig_1502637_20195	4	-1	1	21	149	169	GGAAUGCUGUCUGGCUCGAGG	:: .::::::::::::.	GGGAGAAUCAGACAGCAUUCU	Cleavage	unkonwn	1
Vco-miR166e-5p	Cranberry_cDNA_contig_202903_431643	4	-1	1	21	181	201	GGAAUGCUGUCUGGCUCGAGG	::. :::::::.:.::::.	GCUUUUGCCAGACGGUAUUCU	Cleavage	unkonwn	1
Vco-miR166e-5p	Cranberry_cDNA_contig_2164343_91027	4	-1	1	21	91	111	GGAAUGCUGUCUGGCUCGAGG	.:.:: :: :::::.:::.:	AUUUGACCCUGACAGUAUUUC	Cleavage	unkonwn	1
Vco-miR166e-5p	Cranberry_cDNA_contig_185480_395866	4	-1	1	20	1	20	GGAAUGCUGUCUGGCUCGAG	:: .::::::::::::.	GGAGAAUCAGACAGCAUUCU	Cleavage	unkonwn	1
Vco-miR166e-5p	Cranberry_cDNA_contig_249003_197944	4	-1	1	21	584	604	GGAAUGCUGUCUGGCUCGAGG	::: : :::::.::::: ::	GCUCCACCCAGAUAGCAUCCC	Cleavage	unkonwn	1
Vco-miR166e-5p	Cranberry_cDNA_contig_2161326_80296	4	-1	1	21	822	842	GGAAUGCUGUCUGGCUCGAGG	::. : ::::: ::::::::	ACUUAACCCAGAAAGCAUUCC	Cleavage	unkonwn	1
Vco-miR166e-5p	Cranberry_cDNA_contig_2177813_1_146167	4	-1	1	21	1	21	GGAAUGCUGUCUGGCUCGAGG	::: : :::::.::::: ::	GCUCCACCCAGAUAGCAUCCC	Cleavage	unkonwn	1
Vco-miR166e-5p	Cranberry_cDNA_contig_327502_488661	4	-1	1	21	1472	1492	GGAAUGCUGUCUGGCUCGAGG	.:::.: ::.:::::::.:	AUUCGGGAAAGGCAGCAUUUC	Cleavage	unkonwn	1
Vco-miR166e-5p	Cranberry_cDNA_contig_325320_475005	4	-1	1	21	2021	2041	GGAAUGCUGUCUGGCUCGAGG	.:.::: :::::::. :::.	GUUUGAGACAGACAGUUUUCU	Cleavage	unkonwn	1
Vco-miR166e-5p	Cranberry_cDNA_contig_13895_251082	4	-1	1	21	261	281	GGAAUGCUGUCUGGCUCGAGG	::: ::::::.::.::..	CGACGACCCAGACGGCGUUUU	Cleavage	unkonwn	1
Vco-miR166e-5p	Cranberry_cDNA_contig_25379_253079	4	-1	1	21	748	768	GGAAUGCUGUCUGGCUCGAGG	:. .:::::.:::: ::::	GGUUCGGCCAGGCAGCCUUCC	Cleavage	unkonwn	1
Vco-miR166e-5p	Cranberry_cDNA_contig_354462_568999	4.5	-1	1	21	106	126	GGAAUGCUGUCUGGCUCGAGG	::::::: :: ::::::: :.	CCUCGAGACACACAGCAUACU	Translation	unkonwn	1
Vco-miR166e-5p	Cranberry_cDNA_contig_331418_4867	4.5	-1	1	21	387	407	GGAAUGCUGUCUGGCUCGAGG	:.::::::..::.: : ::::	CUUCGAGCUGGAUAUCUUUCC	Cleavage	unkonwn	1
Vco-miR166e-5p	Cranberry_cDNA_contig_2153775_53586	4.5	-1	1	21	38	58	GGAAUGCUGUCUGGCUCGAGG	.:::::::.:..::.:::	AUUCGAGCCGGGUAGUAUUGG	Cleavage	unkonwn	1
Vco-miR166e-5p	Cranberry_cDNA_contig_202461_431242	4.5	-1	1	21	260	280	GGAAUGCUGUCUGGCUCGAGG	:.:.:: . ::.:::::::.:	CUUUGAUUGAGGCAGCAUUUC	Cleavage	unkonwn	1
Vco-miR166e-5p	Cranberry_cDNA_contig_333465_523678	4.5	-1	1	21	70	90	GGAAUGCUGUCUGGCUCGAGG	.: .:.:.:::: ::::::.:	UCGUGGGUCAGAAAGCAUUUC	Cleavage	unkonwn	1
Vco-miR166e-5p	Cranberry_cDNA_contig_2111549_28681	4.5	-1	1	21	465	485	GGAAUGCUGUCUGGCUCGAGG	.:::::: :::: ::.:: ::	UCUCGAGACAGAGAGUAUCCC	Cleavage	unkonwn	1
Vco-miR166e-5p	Cranberry_cDNA_contig_429035_6178	4.5	-1	1	21	437	457	GGAAUGCUGUCUGGCUCGAGG	:.:.:. .::: .::::::::	CUUUGGAUCAGCUAGCAUUCC	Translation	unkonwn	1
Vco-miR166e-5p	Cranberry_cDNA_contig_329686_502198	4.5	-1	1	21	508	528	GGAAUGCUGUCUGGCUCGAGG	.::.:. .:::.:: ::::::	UCUUGGCUCAGGCACCAUUCC	Cleavage	unkonwn	1
Vco-miR166e-5p	Cranberry_cDNA_contig_212757_439368	4.5	-1	1	21	36	56	GGAAUGCUGUCUGGCUCGAGG	:::.:::.::::::.:	AGGAAAGCUAGAUAGCAUUUC	Cleavage	unkonwn	1
Vco-miR166e-5p	Cranberry_cDNA_contig_2155998_1_61636	4.5	-1	1	21	107	127	GGAAUGCUGUCUGGCUCGAGG	:::.::::::..::::	CGCAUAGCUAGACAGUGUUCC	Cleavage	unkonwn	1
Vco-miR166e-5p	Cranberry_cDNA_contig_418561_243438	4.5	-1	1	21	781	801	GGAAUGCUGUCUGGCUCGAGG	:::.::::::..::::	CGCAUAGCUAGACAGUGUUCC	Cleavage	unkonwn	1
Vco-miR166e-5p	Cranberry_cDNA_contig_175606_342409	4.5	-1	1	21	757	777	GGAAUGCUGUCUGGCUCGAGG	:::.::::::..::::	CGCAUAGCUAGACAGUGUUCC	Cleavage	unkonwn	1
Vco-miR166e-5p	Cranberry_cDNA_contig_440753_603869	4.5	-1	1	21	167	187	GGAAUGCUGUCUGGCUCGAGG	.:.:::. :: :::::::.:	AUUUGAGUGAGUCAGCAUUUC	Translation	unkonwn	1
Vco-miR166e-5p	Cranberry_cDNA_contig_436290_577643	4.5	-1	1	21	1277	1297	GGAAUGCUGUCUGGCUCGAGG	.::::::: :::::::.	UUAUGAGCCAGCCAGCAUUUG	Translation	unkonwn	1
Vco-miR166e-5p	Cranberry_cDNA_contig_438750_592527	4.5	-1	1	21	1592	1612	GGAAUGCUGUCUGGCUCGAGG	::::::::.::::: .:	ACCAGAGCCAGAUAGCAUGUC	Cleavage	unkonwn	1
Vco-miR166e-5p	Cranberry_cDNA_contig_1179270_15826	4.5	-1	1	21	406	426	GGAAUGCUGUCUGGCUCGAGG	:.:: . :::::.:::.::..	CUUCCGUCCAGAUAGCGUUUU	Cleavage	unkonwn	1
Vco-miR166e-5p	Cranberry_cDNA_contig_328779_496583	4.5	-1	1	21	407	427	GGAAUGCUGUCUGGCUCGAGG	:::::: ::...:..::.:	GGUCGAGCAAGGUGGUGUUUC	Cleavage	unkonwn	1
Vco-miR166e-5p	Cranberry_cDNA_contig_416689_236962	4.5	-1	1	21	376	396	GGAAUGCUGUCUGGCUCGAGG	:: ::::::::::: ::	GGAAGAACCAGACAGCAUACC	Cleavage	unkonwn	1
Vco-miR166e-5p	Cranberry_cDNA_contig_177253_352464	4.5	-1	1	21	106	126	GGAAUGCUGUCUGGCUCGAGG	: :::..:::::::: ::	AUACCAGCUGGACAGCAUCCC	Cleavage	unkonwn	1
Vco-miR166e-5p	Cranberry_cDNA_contig_241390_465263	4.5	-1	1	21	212	232	GGAAUGCUGUCUGGCUCGAGG	: :. .:...:.:::.:::::	CAUUUGGUUGGGCAGUAUUCC	Cleavage	unkonwn	1
Vco-miR166e-5p	Cranberry_cDNA_contig_2151400_0_44381	4.5	-1	1	21	156	176	GGAAUGCUGUCUGGCUCGAGG	: :::::.:::.:: :::	GGUAGAGCCGGACGGCUUUCA	Cleavage	unkonwn	2
Vco-miR166e-5p	Cranberry_cDNA_contig_2151400_0_44381	4.5	-1	1	21	198	218	GGAAUGCUGUCUGGCUCGAGG	: :::::.:::.:: :::	GGUAGAGCCGGACGGCUUUCA	Cleavage	unkonwn	2
Vco-miR166e-5p	Cranberry_cDNA_contig_291483_204158	4.5	-1	1	21	294	314	GGAAUGCUGUCUGGCUCGAGG	: :::::.:::.:: :::	GGUAGAGCCGGACGGCUUUCA	Cleavage	unkonwn	2
Vco-miR166e-5p	Cranberry_cDNA_contig_291483_204158	4.5	-1	1	21	336	356	GGAAUGCUGUCUGGCUCGAGG	: :::::.:::.:: :::	GGUAGAGCCGGACGGCUUUCA	Cleavage	unkonwn	2
Vco-miR166e-5p	Cranberry_cDNA_contig_313107_314255	4.5	-1	1	21	477	497	GGAAUGCUGUCUGGCUCGAGG	: ::::: :::: .:..::.:	CGUCGAGGCAGAGGGUGUUUC	Cleavage	unkonwn	1
Vco-miR166e-5p	Cranberry_cDNA_contig_2160204_76140	4.5	-1	1	21	149	169	GGAAUGCUGUCUGGCUCGAGG	::: ::::::::: ::..	UUCCGAACCAGACAGCUUUUU	Cleavage	unkonwn	1
Vco-miR166e-5p	Cranberry_cDNA_contig_2153964_0_54250	4.5	-1	1	21	540	560	GGAAUGCUGUCUGGCUCGAGG	: :. .:...:.:::.:::::	CAUUUGGUUGGGCAGUAUUCC	Cleavage	unkonwn	1
Vco-miR166e-5p	Cranberry_cDNA_contig_238070_451676	5	-1	1	21	1030	1050	GGAAUGCUGUCUGGCUCGAGG	:::.:.:::: ..:::: :::	CCUUGGGCCAUGUAGCACUCC	Translation	unkonwn	1
Vco-miR166e-5p	Cranberry_cDNA_contig_60130_258005	5	-1	1	21	1025	1045	GGAAUGCUGUCUGGCUCGAGG	:::.:.:::: ..:::: :::	CCUUGGGCCAUGUAGCACUCC	Translation	unkonwn	1
Vco-miR166e-5p	Cranberry_cDNA_contig_2159283_72978	5	-1	1	21	359	379	GGAAUGCUGUCUGGCUCGAGG	:.:::::.:.: . :::::.:	CUUCGAGUCGGCUUGCAUUUC	Translation	unkonwn	1
Vco-miR166e-5p	Cranberry_cDNA_contig_240453_285554	5	-1	1	21	110	130	GGAAUGCUGUCUGGCUCGAGG	:.:::::.:.: . :::::.:	CUUCGAGUCGGCUUGCAUUUC	Translation	unkonwn	1
Vco-miR166e-5p	Cranberry_cDNA_contig_312164_309466	5	-1	1	21	927	947	GGAAUGCUGUCUGGCUCGAGG	:.:::::::::.: : .::..	CUUCGAGCCAGGCUGGGUUUU	Cleavage	unkonwn	1
Vco-miR166e-5p	Cranberry_cDNA_contig_356925_213534	5	-1	1	21	396	416	GGAAUGCUGUCUGGCUCGAGG	::::: ::: ::.: ::::.:	CCUCGUGCCCGAUACCAUUUC	Cleavage	unkonwn	1
Vco-miR166e-5p	Cranberry_cDNA_contig_435529_572002	5	-1	1	21	483	503	GGAAUGCUGUCUGGCUCGAGG	::::: ::: ::.: ::::.:	CCUCGUGCCCGAUACCAUUUC	Cleavage	unkonwn	1
Vco-miR166e-5p	Cranberry_cDNA_contig_37428_254871	5	-1	1	21	1407	1427	GGAAUGCUGUCUGGCUCGAGG	:.:.:::.:.:::: ::::.	CUUUGAGUCGGACAUAAUUCU	Cleavage	unkonwn	1
Vco-miR166e-5p	Cranberry_cDNA_contig_234999_443910	5	-1	1	21	34	54	GGAAUGCUGUCUGGCUCGAGG	:::::::.:: :: .::::	GCUCGAGCUAGCCAAUAUUCG	Translation	unkonwn	1
Vco-miR166e-5p	Cranberry_cDNA_contig_2161898_2_82432	5	-1	1	21	646	666	GGAAUGCUGUCUGGCUCGAGG	::.::::.::::: : :::	ACUUGAGCUAGACAUCUUUCA	Cleavage	unkonwn	1
Vco-miR166e-5p	Cranberry_cDNA_contig_326704_483639	5	-1	1	21	302	322	GGAAUGCUGUCUGGCUCGAGG	::.::::.::::: : :::	ACUUGAGCUAGACAUCUUUCA	Cleavage	unkonwn	1
Vco-miR166e-5p	Cranberry_cDNA_contig_240224_196759	5	-1	1	21	209	229	GGAAUGCUGUCUGGCUCGAGG	::::::::::::::	AUAACUUCCAGACAGCAUUCC	Cleavage	unkonwn	1
Vco-miR166e-5p	Cranberry_cDNA_contig_305181_206201	5	-1	1	21	177	198	GGAAUGCUGUCUGGCU-CGAGG	:.::: .:::.:::::.: :::	CUUCGUGGCCGGACAGUACUCC	Cleavage	unkonwn	1
Vco-miR166e-5p	Cranberry_cDNA_contig_191566_414597	5	-1	1	21	107	128	GGAAUGCUGUCUGGCU-CGAGG	:.::: .:::.:::::.: :::	CUUCGUGGCCGGACAGUACUCC	Cleavage	unkonwn	1
Vco-miR166e-5p	Cranberry_cDNA_contig_2158222_69222	5	-1	1	21	333	354	GGAAUGCUGUCUGGC-UCGAGG	:.:.:. :.::::..:.:::::	CUUUGGCGUCAGAUGGUAUUCC	Cleavage	unkonwn	1
Vco-miR166e-5p	Cranberry_cDNA_contig_195094_421959	5	-1	1	21	312	332	GGAAUGCUGUCUGGCUCGAGG	..:::::... :.::..:::.	UUUCGAGUUGCAUAGUGUUCU	Translation	unkonwn	1
Vco-miR166e-5p	Cranberry_cDNA_contig_2174558_129021	5	-1	1	21	411	431	GGAAUGCUGUCUGGCUCGAGG	:::: :: .: :.:::::::.	CCUCAAGAUAAAUAGCAUUCU	Translation	unkonwn	1
Vco-miR166e-5p	Cranberry_cDNA_contig_2170588_113948	5	-1	1	21	364	384	GGAAUGCUGUCUGGCUCGAGG	:::. : .. :::::::::::	CCUUCAUUUUGACAGCAUUCC	Cleavage	unkonwn	1
Vco-miR166e-5p	Cranberry_cDNA_contig_2113426_29297	5	-1	1	21	149	170	GGAAUGCUG-UCUGGCUCGAGG	:.:::: ::: :::::::::	GAUUGAGCGAGAGCAGCAUUCC	Cleavage	unkonwn	1
Vco-miR166e-5p	Cranberry_cDNA_contig_2174451_128595	5	-1	1	21	207	227	GGAAUGCUGUCUGGCUCGAGG	:.:.:: ...:::.:.:::..	CUUUGAAUUGGACGGUAUUUU	Cleavage	unkonwn	1
Vco-miR166e-5p	Cranberry_cDNA_contig_816262_11288	5	-1	1	21	309	329	GGAAUGCUGUCUGGCUCGAGG	:.:: :::.:: :: .:::::	CUUCAAGCUAGUCAAUAUUCC	Translation	unkonwn	1
Vco-miR166e-5p	Cranberry_cDNA_contig_335901_534989	5	-1	1	21	923	943	GGAAUGCUGUCUGGCUCGAGG	.::: ::. :::..::.::.:	UCUCCAGUAAGAUGGCGUUUC	Cleavage	unkonwn	1
Vco-miR166e-5p	Cranberry_cDNA_contig_419670_247216	5	-1	1	21	1083	1103	GGAAUGCUGUCUGGCUCGAGG	..:.:.::.::::: ::::.	UUUUGGGCUAGACAAAAUUCU	Cleavage	unkonwn	1
Vco-miR166e-5p	Cranberry_cDNA_contig_331682_513684	5	-1	1	21	301	321	GGAAUGCUGUCUGGCUCGAGG	.:::.:: ::::::.:: :	AUUCGGGCGAGACAGUAUGCG	Cleavage	unkonwn	1
Vco-miR166e-5p	Cranberry_cDNA_contig_332069_515875	5	-1	1	21	16	36	GGAAUGCUGUCUGGCUCGAGG	::::. :::::.: :.:::	ACUCGGUCCAGAUAUCGUUCG	Cleavage	unkonwn	1
Vco-miR166e-5p	Cranberry_cDNA_contig_2176431_1_138706	5	-1	1	21	59	79	GGAAUGCUGUCUGGCUCGAGG	::::::: ::::::.:	UUCAAAGCCAGAAAGCAUUUC	Cleavage	unkonwn	1
Vco-miR166e-5p	Cranberry_cDNA_contig_174886_336912	5	-1	1	21	1210	1230	GGAAUGCUGUCUGGCUCGAGG	::::::: ::::::.:	UUCAAAGCCAGAAAGCAUUUC	Cleavage	unkonwn	1
Vco-miR166e-5p	Cranberry_cDNA_contig_239852_285447	5	-1	1	21	108	128	GGAAUGCUGUCUGGCUCGAGG	::: :...:::::::::	GGUCGUGUUGGACAGCAUUGG	Cleavage	unkonwn	1
Vco-miR166e-5p	Cranberry_cDNA_contig_240252_462721	5	-1	1	21	192	212	GGAAUGCUGUCUGGCUCGAGG	:::: ::::: ::::::	UAUCGAACCAGAGAGCAUUGU	Cleavage	unkonwn	1
Vco-miR166e-5p	Cranberry_cDNA_contig_87722_261883	5	-1	1	21	133	153	GGAAUGCUGUCUGGCUCGAGG	::: : :..::::::::::	CCUGAAACUGGACAGCAUUCA	Cleavage	unkonwn	1
Vco-miR166e-5p	Cranberry_cDNA_contig_177049_351283	5	-1	1	21	93	113	GGAAUGCUGUCUGGCUCGAGG	::::: ::::..:.:::	UGUCGAGACAGAUGGUAUUAG	Cleavage	unkonwn	1
Vco-miR166e-5p	Cranberry_cDNA_contig_332518_518311	5	-1	1	21	663	683	GGAAUGCUGUCUGGCUCGAGG	:.:. ::::::.:::::	AAGGGGGUGAGACAGUAUUCC	Cleavage	unkonwn	1
Vco-miR166e-5p	Cranberry_cDNA_contig_288061_203628	5	-1	1	21	719	739	GGAAUGCUGUCUGGCUCGAGG	::: : :..::::::::::	CCUGAAACUGGACAGCAUUCA	Cleavage	unkonwn	1
Vco-miR166e-5p	Cranberry_cDNA_contig_328561_495373	5	-1	1	21	880	900	GGAAUGCUGUCUGGCUCGAGG	::: : :..::::::::::	CCUGAAACUGGACAGCAUUCA	Cleavage	unkonwn	1
Vco-miR166e-5p	Cranberry_cDNA_contig_196945_424646	5	-1	1	21	131	151	GGAAUGCUGUCUGGCUCGAGG	::::: : ::.:::::.:	UUGCGAGCGAAACGGCAUUUC	Translation	unkonwn	1
Vco-miR166e-5p	Cranberry_cDNA_contig_1517875_20403	5	-1	1	21	269	289	GGAAUGCUGUCUGGCUCGAGG	::::::::.::: :: :.	AAGCGAGCCAGGCAGGAUCCU	Cleavage	unkonwn	1
Vco-miR166e-5p	Cranberry_cDNA_contig_229773_283864	5	-1	1	21	367	387	GGAAUGCUGUCUGGCUCGAGG	:.:::..::: ::..:::	AGUUGAGUUAGAAAGUGUUCA	Cleavage	unkonwn	1
Vco-miR166e-5p	Cranberry_cDNA_contig_1950830_25895	5	-1	1	21	416	436	GGAAUGCUGUCUGGCUCGAGG	:.: :. :::::.::.:: ::	CUUAGGACCAGAUAGUAUCCC	Cleavage	unkonwn	1
Vco-miR166e-5p	Cranberry_cDNA_contig_447850_622494	5	-1	1	21	207	227	GGAAUGCUGUCUGGCUCGAGG	.:: :: :::::::::: : :	UCUGGAUCCAGACAGCAGUAC	Cleavage	unkonwn	1
Vco-miR166e-5p	Cranberry_cDNA_contig_1080851_14744	5	-1	1	21	377	397	GGAAUGCUGUCUGGCUCGAGG	..:.::: ..:.:: .:::::	UUUUGAGAUGGGCAAUAUUCC	Cleavage	unkonwn	1
Vco-miR166e-5p	Cranberry_cDNA_contig_329114_498445	5	-1	1	21	843	863	GGAAUGCUGUCUGGCUCGAGG	::.:.:::.:.::. :::	CGACGGGUCAGGCGGCGCUCC	Cleavage	unkonwn	1
Vco-miR166e-5p	Cranberry_cDNA_contig_184277_389941	5	-1	1	21	89	109	GGAAUGCUGUCUGGCUCGAGG	:.:. : :.:::.: ::::::	CUUUAAACUAGAUACCAUUCC	Cleavage	unkonwn	1
Vco-miR166e-5p	Cranberry_cDNA_contig_332753_519693	5	-1	1	21	859	879	GGAAUGCUGUCUGGCUCGAGG	.::::..::.: .:::::	CAAUGAGCUGGAUAAUAUUCC	Cleavage	unkonwn	1
Vco-miR166e-5p	Cranberry_cDNA_contig_30399_166975	5	-1	1	21	1136	1156	GGAAUGCUGUCUGGCUCGAGG	: :.:.:...:...:::::..	CAUUGGGUUGGGUGGCAUUUU	Cleavage	unkonwn	1
Vco-miR166e-5p	Cranberry_cDNA_contig_325683_477395	5	-1	1	21	286	306	GGAAUGCUGUCUGGCUCGAGG	::::.:.: :: ::::::	GACCGAGUCGGUCACCAUUCC	Translation	unkonwn	1
Vco-miR166e-5p	Cranberry_cDNA_contig_173698_329263	5	-1	1	21	1315	1335	GGAAUGCUGUCUGGCUCGAGG	.::: :: ..:::: ::::.:	UCUCAAGGUGGACAUCAUUUC	Cleavage	unkonwn	1
Vco-miR166f-5p	Cranberry_cDNA_contig_444644_617478	1.5	-1	1	19	1	19	GGAAUGUUGUCUGGCUCGA	::: ::.::::::::::::	UCGUGCUAGACAACAUUCC	Cleavage	unkonwn	1
Vco-miR166f-5p	Cranberry_cDNA_contig_239507_459770	2.5	-1	1	21	1994	2014	GGAAUGUUGUCUGGCUCGAGG	.::.:::.:.:::::::::..	UCUUGAGUCGGACAACAUUUU	Cleavage	unkonwn	1
Vco-miR166f-5p	Cranberry_cDNA_contig_414569_229972	3	-1	1	21	528	548	GGAAUGUUGUCUGGCUCGAGG	:::: ...::::::::::.	GGUCGAUUUGGACAACAUUCU	Cleavage	unkonwn	1
Vco-miR166f-5p	Cranberry_cDNA_contig_234999_443910	3.5	-1	1	21	34	54	GGAAUGUUGUCUGGCUCGAGG	:::::::.:: :::.::::	GCUCGAGCUAGCCAAUAUUCG	Translation	unkonwn	1
Vco-miR166f-5p	Cranberry_cDNA_contig_816262_11288	3.5	-1	1	21	309	329	GGAAUGUUGUCUGGCUCGAGG	:.:: :::.:: :::.:::::	CUUCAAGCUAGUCAAUAUUCC	Translation	unkonwn	1
Vco-miR166f-5p	Cranberry_cDNA_contig_419670_247216	3.5	-1	1	21	1083	1103	GGAAUGUUGUCUGGCUCGAGG	..:.:.::.:::::: ::::.	UUUUGGGCUAGACAAAAUUCU	Cleavage	unkonwn	1
Vco-miR166f-5p	Cranberry_cDNA_contig_1080851_14744	3.5	-1	1	21	377	397	GGAAUGUUGUCUGGCUCGAGG	..:.::: ..:.:::.:::::	UUUUGAGAUGGGCAAUAUUCC	Cleavage	unkonwn	1
Vco-miR166f-5p	Cranberry_cDNA_contig_332753_519693	3.5	-1	1	21	859	879	GGAAUGUUGUCUGGCUCGAGG	.::::..::.::.:::::	CAAUGAGCUGGAUAAUAUUCC	Cleavage	unkonwn	2
Vco-miR166f-5p	Cranberry_cDNA_contig_327193_486619	3.5	-1	1	21	346	366	GGAAUGUUGUCUGGCUCGAGG	:: ::.:::.::.::::::	ACUGUAGUCAGGCAGCAUUCC	Cleavage	unkonwn	1
Vco-miR166f-5p	Cranberry_cDNA_contig_298530_294671	3.5	-1	1	21	126	146	GGAAUGUUGUCUGGCUCGAGG	::: .:::.::.::::::	UUACGAUUCAGGCAGCAUUCC	Cleavage	unkonwn	1
Vco-miR166f-5p	Cranberry_cDNA_contig_176188_346149	3.5	-1	1	21	321	341	GGAAUGUUGUCUGGCUCGAGG	: : :::: ::.::::::::.	CAUGGAGCAAGGCAACAUUCU	Cleavage	unkonwn	1
Vco-miR166f-5p	Cranberry_cDNA_contig_418743_244260	3.5	-1	1	21	581	601	GGAAUGUUGUCUGGCUCGAGG	:: ::::::::::. :::.	UAUCAAGCCAGACAAUUUUCU	Cleavage	unkonwn	1
Vco-miR166f-5p	Cranberry_cDNA_contig_2107067_27994	4	-1	1	21	409	429	GGAAUGUUGUCUGGCUCGAGG	.: .:::.:::::.:::::.	UCCUGAGUCAGACGACAUUUG	Cleavage	unkonwn	1
Vco-miR166f-5p	Cranberry_cDNA_contig_9193_163727	4	-1	1	21	124	144	GGAAUGUUGUCUGGCUCGAGG	:::: :: .::.::::::.:	ACUCGUGCAGGAUAACAUUUC	Cleavage	unkonwn	1
Vco-miR166f-5p	Cranberry_cDNA_contig_82171_261098	4	-1	1	21	140	160	GGAAUGUUGUCUGGCUCGAGG	.:.:.:. ::.:::::::.:	GUUUGGGUGAGGCAACAUUUC	Cleavage	unkonwn	1
Vco-miR166f-5p	Cranberry_cDNA_contig_1647189_21979	4	-1	1	21	252	272	GGAAUGUUGUCUGGCUCGAGG	..::::: ::::.:: :::..	UUUCGAGACAGAUAAGAUUUU	Cleavage	unkonwn	1
Vco-miR166f-5p	Cranberry_cDNA_contig_206021_434552	4	-1	1	21	287	307	GGAAUGUUGUCUGGCUCGAGG	..:: :::::::::.:: :..	UUUCUAGCCAGACAGCAAUUU	Cleavage	unkonwn	1
Vco-miR166f-5p	Cranberry_cDNA_contig_181218_374485	4	-1	1	21	232	252	GGAAUGUUGUCUGGCUCGAGG	.::: : :..:::::..::::	UCUCCACCUGGACAAUGUUCC	Cleavage	unkonwn	1
Vco-miR166f-5p	Cranberry_cDNA_contig_413819_5993	4	-1	1	21	488	508	GGAAUGUUGUCUGGCUCGAGG	.:::.:::.:::.:::..	AUCUGAGUCAGGCAAUAUUUU	Cleavage	unkonwn	1
Vco-miR166f-5p	Cranberry_cDNA_contig_181390_375306	4	-1	1	21	326	346	GGAAUGUUGUCUGGCUCGAGG	.::: :::.::.:.::::.:	UCUCCUGCCGGAUAGCAUUUC	Cleavage	unkonwn	1
Vco-miR166f-5p	Cranberry_cDNA_contig_2180084_158620	4	-1	1	21	783	803	GGAAUGUUGUCUGGCUCGAGG	.::: :::.::.:.::::.:	UCUCCUGCCGGAUAGCAUUUC	Cleavage	unkonwn	1
Vco-miR166f-5p	Cranberry_cDNA_contig_224578_283106	4	-1	1	21	185	205	GGAAUGUUGUCUGGCUCGAGG	:::::.:::::: ::: .:	AAUCGAGUCAGACACCAUGUC	Cleavage	unkonwn	1
Vco-miR166f-5p	Cranberry_cDNA_contig_191475_414245	4	-1	1	21	303	323	GGAAUGUUGUCUGGCUCGAGG	.:.::: .::::::.:: ::	AUUUGAGGUAGACAAUAUACC	Cleavage	unkonwn	1
Vco-miR166f-5p	Cranberry_cDNA_contig_366612_571654	4	-1	1	21	91	111	GGAAUGUUGUCUGGCUCGAGG	:.:: :::::::::: ::	AAUUGAACCAGACAACACUCA	Cleavage	unkonwn	1
Vco-miR166f-5p	Cranberry_cDNA_contig_184829_392717	4	-1	1	21	268	288	GGAAUGUUGUCUGGCUCGAGG	:.:: ..::::::: ::::	GGUUGAAUUAGACAACCUUCC	Cleavage	unkonwn	1
Vco-miR166f-5p	Cranberry_cDNA_contig_292765_293795	4	-1	1	21	49	69	GGAAUGUUGUCUGGCUCGAGG	:.:: :. ::::::::::.	UGUUGAACUUGACAACAUUCU	Cleavage	unkonwn	1
Vco-miR166f-5p	Cranberry_cDNA_contig_238793_455972	4	-1	1	21	699	719	GGAAUGUUGUCUGGCUCGAGG	:. :::..::.::::::..	AAUUCAGCUGGAUAACAUUUU	Cleavage	unkonwn	1
Vco-miR166f-5p	Cranberry_cDNA_contig_2167092_101383	4	-1	1	21	279	299	GGAAUGUUGUCUGGCUCGAGG	.:: : ..:::::.::::.:	GUUCAACUUAGACAGCAUUUC	Cleavage	unkonwn	1
Vco-miR166f-5p	Cranberry_cDNA_contig_331418_4867	4.5	-1	1	21	387	407	GGAAUGUUGUCUGGCUCGAGG	:.::::::..::.: : ::::	CUUCGAGCUGGAUAUCUUUCC	Cleavage	unkonwn	1
Vco-miR166f-5p	Cranberry_cDNA_contig_310107_300318	4.5	-1	1	21	444	464	GGAAUGUUGUCUGGCUCGAGG	:::. .:::: :.:.::::::	CCUUAGGCCAAAUAGCAUUCC	Translation	unkonwn	1
Vco-miR166f-5p	Cranberry_cDNA_contig_2152207_47513	4.5	-1	1	21	2953	2973	GGAAUGUUGUCUGGCUCGAGG	:::. .:::: :.:.::::::	CCUUAGGCCAAAUAGCAUUCC	Translation	unkonwn	1
Vco-miR166f-5p	Cranberry_cDNA_contig_2170544_113763	4.5	-1	1	21	304	324	GGAAUGUUGUCUGGCUCGAGG	::.::::.: : .:::::::	ACUUGAGCUAAAGGACAUUCC	Translation	unkonwn	1
Vco-miR166f-5p	Cranberry_cDNA_contig_193880_420005	4.5	-1	1	21	6	26	GGAAUGUUGUCUGGCUCGAGG	::.:::..: :: :::::::	ACUUGAGUUAUACUACAUUCC	Translation	unkonwn	1
Vco-miR166f-5p	Cranberry_cDNA_contig_269389_289751	4.5	-1	1	21	89	109	GGAAUGUUGUCUGGCUCGAGG	:::.: .:.::::.::::.:	CCUUGCAUCGGACAGCAUUUC	Cleavage	unkonwn	1
Vco-miR166f-5p	Cranberry_cDNA_contig_341270_550420	4.5	-1	1	21	88	108	GGAAUGUUGUCUGGCUCGAGG	:::.: .:.::::.::::.:	CCUUGCAUCGGACAGCAUUUC	Cleavage	unkonwn	1
Vco-miR166f-5p	Cranberry_cDNA_contig_1449252_19505	4.5	-1	1	21	215	235	GGAAUGUUGUCUGGCUCGAGG	:::: : .::::.:::::: :	CCUCUAAUCAGAUAACAUUGC	Cleavage	unkonwn	1
Vco-miR166f-5p	Cranberry_cDNA_contig_136127_181586	4.5	-1	1	21	337	357	GGAAUGUUGUCUGGCUCGAGG	.::.::: ..:.:::..:::.	UCUUGAGGUGGGCAAUGUUCU	Cleavage	unkonwn	1
Vco-miR166f-5p	Cranberry_cDNA_contig_329686_502198	4.5	-1	1	21	508	528	GGAAUGUUGUCUGGCUCGAGG	.::.:. .:::.:: ::::::	UCUUGGCUCAGGCACCAUUCC	Cleavage	unkonwn	1
Vco-miR166f-5p	Cranberry_cDNA_contig_338284_543055	4.5	-1	1	21	521	541	GGAAUGUUGUCUGGCUCGAGG	:.:.:: .:::.:.::::: :	CUUUGAUUCAGGCGACAUUAC	Cleavage	unkonwn	1
Vco-miR166f-5p	Cranberry_cDNA_contig_441389_607155	4.5	-1	1	21	138	158	GGAAUGUUGUCUGGCUCGAGG	.: ::: .::::..::::::	UCGCGACUCAGAUGACAUUCA	Cleavage	unkonwn	1
Vco-miR166f-5p	Cranberry_cDNA_contig_345175_557697	4.5	-1	1	21	39	59	GGAAUGUUGUCUGGCUCGAGG	::: ::.::::.:: :::..	ACUCAAGUCAGAUAAAAUUUU	Cleavage	unkonwn	1
Vco-miR166f-5p	Cranberry_cDNA_contig_437621_585764	4.5	-1	1	21	218	238	GGAAUGUUGUCUGGCUCGAGG	.:.::::.: ::.::.::..	GUUUGAGCUAAACGACGUUUU	Translation	unkonwn	1
Vco-miR166f-5p	Cranberry_cDNA_contig_280814_202617	4.5	-1	1	21	75	95	GGAAUGUUGUCUGGCUCGAGG	::: :::.. .::.::::::	GCUCAAGCUGAGCAGCAUUCC	Translation	unkonwn	1
Vco-miR166f-5p	Cranberry_cDNA_contig_328614_495681	4.5	-1	1	21	550	570	GGAAUGUUGUCUGGCUCGAGG	::.:: .:::. ::.:::::	GCUUGAAUCAGGGAAUAUUCC	Cleavage	unkonwn	1
Vco-miR166f-5p	Cranberry_cDNA_contig_436019_575725	4.5	-1	1	21	310	330	GGAAUGUUGUCUGGCUCGAGG	::.:.: ::::::::: :..	ACUUGGGACAGACAACAAUUU	Cleavage	unkonwn	1
Vco-miR166f-5p	Cranberry_cDNA_contig_131145_268570	4.5	-1	1	21	367	387	GGAAUGUUGUCUGGCUCGAGG	::::: ::.:...:..:::.	ACUCGAACCGGGUGAUGUUCU	Cleavage	unkonwn	1
Vco-miR166f-5p	Cranberry_cDNA_contig_331777_514174	4.5	-1	1	21	962	982	GGAAUGUUGUCUGGCUCGAGG	::::: ::.:...:..:::.	ACUCGAACCGGGUGAUGUUCU	Cleavage	unkonwn	1
Vco-miR166f-5p	Cranberry_cDNA_contig_203073_431780	4.5	-1	1	21	47	67	GGAAUGUUGUCUGGCUCGAGG	..::::: ..::.:.:::: :	UUUCGAGGUGGAUAGCAUUGC	Cleavage	unkonwn	1
Vco-miR166f-5p	Cranberry_cDNA_contig_2178677_150980	4.5	-1	1	21	2252	2272	GGAAUGUUGUCUGGCUCGAGG	::: ::..: ::::::::..	GCUCCAGUUAUACAACAUUUU	Translation	unkonwn	1
Vco-miR166f-5p	Cranberry_cDNA_contig_2160327_76562	4.5	-1	1	21	275	295	GGAAUGUUGUCUGGCUCGAGG	:.:::. : ::::::::::.	CUUCGGAGCCGACAACAUUCU	Cleavage	unkonwn	1
Vco-miR166f-5p	Cranberry_cDNA_contig_161438_273097	4.5	-1	1	21	253	273	GGAAUGUUGUCUGGCUCGAGG	..:: ::.. :::::.:::.:	UUUCAAGUUUGACAAUAUUUC	Cleavage	unkonwn	1
Vco-miR166f-5p	Cranberry_cDNA_contig_350902_565808	4.5	-1	1	21	262	282	GGAAUGUUGUCUGGCUCGAGG	.::::::::..:. ::::	AUCUGAGCCAGAUGAUUUUCC	Cleavage	unkonwn	1
Vco-miR166f-5p	Cranberry_cDNA_contig_329138_498632	4.5	-1	1	21	516	536	GGAAUGUUGUCUGGCUCGAGG	: :.:.::..::::: :::..	CAUUGGGCUGGACAAAAUUUU	Cleavage	unkonwn	1
Vco-miR166f-5p	Cranberry_cDNA_contig_49675_256495	4.5	-1	1	21	223	243	GGAAUGUUGUCUGGCUCGAGG	..:. ::::: ::.:.::::.	UUUUCAGCCAUACGAUAUUCU	Translation	unkonwn	1
Vco-miR166f-5p	Cranberry_cDNA_contig_417224_238869	4.5	-1	1	21	6	26	GGAAUGUUGUCUGGCUCGAGG	.::. : :::::.::::: ::	UCUUCACCCAGAUAACAUGCC	Cleavage	unkonwn	1
Vco-miR166f-5p	Cranberry_cDNA_contig_326294_481187	4.5	-1	1	21	225	245	GGAAUGUUGUCUGGCUCGAGG	.::::.::: ::..::::	AAAUGAGCUAGAGAAUGUUCC	Cleavage	unkonwn	1
Vco-miR166f-5p	Cranberry_cDNA_contig_314338_319882	4.5	-1	1	21	823	843	GGAAUGUUGUCUGGCUCGAGG	.::. : :::::.::::: ::	UCUUCACCCAGAUAACAUGCC	Cleavage	unkonwn	1
Vco-miR166f-5p	Cranberry_cDNA_contig_325099_473336	4.5	-1	1	21	885	905	GGAAUGUUGUCUGGCUCGAGG	.:::.: :.:::.:::::	AAAUGAGUCUGGCAAUAUUCC	Cleavage	unkonwn	1
Vco-miR166f-5p	Cranberry_cDNA_contig_2119218_31583	4.5	-1	1	21	481	500	GGAAUGUUGUCUGGCUCGAGG	: :.:::::: :::::::::	CAUUGAGCCA-ACAACAUUCA	Translation	unkonwn	1
Vco-miR166f-5p	Cranberry_cDNA_contig_288886_293192	4.5	-1	1	21	1255	1275	GGAAUGUUGUCUGGCUCGAGG	:.:. : :::::::...:::.	CUUUCAACCAGACAGUGUUCU	Cleavage	unkonwn	1
Vco-miR166f-5p	Cranberry_cDNA_contig_2166896_0_100665	4.5	-1	1	21	201	221	GGAAUGUUGUCUGGCUCGAGG	:: : ::.::::::.:::.	ACUAGUGCUAGACAAUAUUUA	Cleavage	unkonwn	1
Vco-miR166f-5p	Cranberry_cDNA_contig_2179940_157730	4.5	-1	1	21	2604	2624	GGAAUGUUGUCUGGCUCGAGG	.::::.::: ::..::::	UGCUGAGCUAGAGAAUGUUCC	Cleavage	unkonwn	1
Vco-miR166f-5p	Cranberry_cDNA_contig_67330_259174	4.5	-1	1	21	221	241	GGAAUGUUGUCUGGCUCGAGG	:.::::.:::::.. ::..	AGUUGAGCUAGACAGUUUUUU	Cleavage	unkonwn	1
Vco-miR166f-5p	Cranberry_cDNA_contig_2176174_137202	4.5	-1	1	21	17	37	GGAAUGUUGUCUGGCUCGAGG	:.::::. ::.:::::: :	AAUUGAGCUCGAUAACAUUAC	Cleavage	unkonwn	1
Vco-miR166f-5p	Cranberry_cDNA_contig_2175618_0_134082	4.5	-1	1	21	324	344	GGAAUGUUGUCUGGCUCGAGG	:.::::.:::::.. ::..	AGUUGAGCUAGACAGUUUUUU	Cleavage	unkonwn	1
Vco-miR166f-5p	Cranberry_cDNA_contig_410215_222301	4.5	-1	1	21	642	661	GGAAUGUUGUCUGGCUCGAGG	: :.::::.: :::::::::.	CAUUGAGCUA-ACAACAUUCU	Translation	unkonwn	1
Vco-miR166f-5p	Cranberry_cDNA_contig_1502637_20195	4.5	-1	1	21	149	169	GGAAUGUUGUCUGGCUCGAGG	:: .::::::.:::::.	GGGAGAAUCAGACAGCAUUCU	Cleavage	unkonwn	1
Vco-miR166f-5p	Cranberry_cDNA_contig_305119_206187	4.5	-1	1	21	267	287	GGAAUGUUGUCUGGCUCGAGG	:: :: : ::::::.::::.	ACUGGAACAAGACAAUAUUCU	Cleavage	unkonwn	1
Vco-miR166f-5p	Cranberry_cDNA_contig_202903_431643	4.5	-1	1	21	181	201	GGAAUGUUGUCUGGCUCGAGG	::. :::::::...::::.	GCUUUUGCCAGACGGUAUUCU	Cleavage	unkonwn	1
Vco-miR166f-5p	Cranberry_cDNA_contig_2164343_91027	4.5	-1	1	21	91	111	GGAAUGUUGUCUGGCUCGAGG	.:.:: :: ::::..:::.:	AUUUGACCCUGACAGUAUUUC	Cleavage	unkonwn	1
Vco-miR166f-5p	Cranberry_cDNA_contig_210632_437955	4.5	-1	1	21	78	98	GGAAUGUUGUCUGGCUCGAGG	:::: :::..::.::::	UUACGAGACAGGUAAUAUUCA	Cleavage	unkonwn	1
Vco-miR166f-5p	Cranberry_cDNA_contig_185480_395866	4.5	-1	1	20	1	20	GGAAUGUUGUCUGGCUCGAG	:: .::::::.:::::.	GGAGAAUCAGACAGCAUUCU	Cleavage	unkonwn	1
Vco-miR166f-5p	Cranberry_cDNA_contig_334918_531382	4.5	-1	1	21	388	408	GGAAUGUUGUCUGGCUCGAGG	..: : ::.::::::.:::.	UUUGGUGCUAGACAAUAUUUG	Cleavage	unkonwn	1
Vco-miR166f-5p	Cranberry_cDNA_contig_249003_197944	4.5	-1	1	21	584	604	GGAAUGUUGUCUGGCUCGAGG	::: : :::::.:.::: ::	GCUCCACCCAGAUAGCAUCCC	Cleavage	unkonwn	1
Vco-miR166f-5p	Cranberry_cDNA_contig_332753_519693	5	-1	1	21	981	1001	GGAAUGUUGUCUGGCUCGAGG	.::.:: : .:::::.:::..	UCUUGACCAGGACAAUAUUUU	Cleavage	unkonwn	2
Vco-miR166f-5p	Cranberry_cDNA_contig_335966_535249	5	-1	1	21	105	125	GGAAUGUUGUCUGGCUCGAGG	..::::::. :::::.:::	UUUCGAGCUUGACAAUAUUAG	Cleavage	unkonwn	1
Vco-miR166f-5p	Cranberry_cDNA_contig_2135810_37271	5	-1	1	21	348	368	GGAAUGUUGUCUGGCUCGAGG	.::.:.::..:::::.: ::	UCUUGGGCUGGACAAUACUCG	Cleavage	unkonwn	1
Vco-miR166f-5p	Cranberry_cDNA_contig_174435_334083	5	-1	1	21	436	456	GGAAUGUUGUCUGGCUCGAGG	.::.:.::..:::::.: ::	UCUUGGGCUGGACAAUACUCG	Cleavage	unkonwn	1
Vco-miR166f-5p	Cranberry_cDNA_contig_276284_291043	5	-1	1	21	1457	1477	GGAAUGUUGUCUGGCUCGAGG	:::: ::::::::::: : :	CCUCAAGCCAGACAACCUGCA	Cleavage	unkonwn	1
Vco-miR166f-5p	Cranberry_cDNA_contig_354462_568999	5	-1	1	21	106	126	GGAAUGUUGUCUGGCUCGAGG	::::::: :: :::.::: :.	CCUCGAGACACACAGCAUACU	Translation	unkonwn	1
Vco-miR166f-5p	Cranberry_cDNA_contig_181061_373437	5	-1	1	21	45	65	GGAAUGUUGUCUGGCUCGAGG	:.:.::::.. : ::.:::::	CUUUGAGCUGAAAAAUAUUCC	Translation	unkonwn	1
Vco-miR166f-5p	Cranberry_cDNA_contig_2153775_53586	5	-1	1	21	38	58	GGAAUGUUGUCUGGCUCGAGG	.:::::::.:..:..:::	AUUCGAGCCGGGUAGUAUUGG	Cleavage	unkonwn	1
Vco-miR166f-5p	Cranberry_cDNA_contig_2170007_111807	5	-1	1	21	355	375	GGAAUGUUGUCUGGCUCGAGG	:.:.::::. ..::::::::	CUUUGAGCUUCGUAACAUUCC	Translation	unkonwn	1
Vco-miR166f-5p	Cranberry_cDNA_contig_356925_213534	5	-1	1	21	396	416	GGAAUGUUGUCUGGCUCGAGG	::::: ::: ::.: ::::.:	CCUCGUGCCCGAUACCAUUUC	Cleavage	unkonwn	1
Vco-miR166f-5p	Cranberry_cDNA_contig_435529_572002	5	-1	1	21	483	503	GGAAUGUUGUCUGGCUCGAGG	::::: ::: ::.: ::::.:	CCUCGUGCCCGAUACCAUUUC	Cleavage	unkonwn	1
Vco-miR166f-5p	Cranberry_cDNA_contig_37428_254871	5	-1	1	21	1407	1427	GGAAUGUUGUCUGGCUCGAGG	:.:.:::.:.:::: ::::.	CUUUGAGUCGGACAUAAUUCU	Cleavage	unkonwn	1
Vco-miR166f-5p	Cranberry_cDNA_contig_328233_493441	5	-1	1	21	81	100	GGAAUGUUGUCUGGCUCGAGG	:::: ::: :::.:::.::::	CCUCCAGC-AGAUAACGUUCC	Cleavage	unkonwn	1
Vco-miR166f-5p	Cranberry_cDNA_contig_2161898_2_82432	5	-1	1	21	646	666	GGAAUGUUGUCUGGCUCGAGG	::.::::.::::: : :::	ACUUGAGCUAGACAUCUUUCA	Cleavage	unkonwn	1
Vco-miR166f-5p	Cranberry_cDNA_contig_326704_483639	5	-1	1	21	302	322	GGAAUGUUGUCUGGCUCGAGG	::.::::.::::: : :::	ACUUGAGCUAGACAUCUUUCA	Cleavage	unkonwn	1
Vco-miR166f-5p	Cranberry_cDNA_contig_209823_437484	5	-1	1	21	213	233	GGAAUGUUGUCUGGCUCGAGG	:. .::::.:::::: :::.	CUGUGAGCUAGACAAAAUUUG	Cleavage	unkonwn	1
Vco-miR166f-5p	Cranberry_cDNA_contig_281149_291873	5	-1	1	21	282	302	GGAAUGUUGUCUGGCUCGAGG	:: .:. :.:::::::.:::	CCGUGGACUAGACAACGUUCG	Cleavage	unkonwn	1
Vco-miR166f-5p	Cranberry_cDNA_contig_2162035_82968	5	-1	1	21	159	179	GGAAUGUUGUCUGGCUCGAGG	.::: ::::.:::::.. ::	UCUCAAGCCGGACAAUGAUCG	Cleavage	unkonwn	1
Vco-miR166f-5p	Cranberry_cDNA_contig_310512_301887	5	-1	1	21	560	580	GGAAUGUUGUCUGGCUCGAGG	:.: :::::::: :::: ::	CUUGGAGCCAGAAAACAAUCA	Cleavage	unkonwn	1
Vco-miR166f-5p	Cranberry_cDNA_contig_202461_431242	5	-1	1	21	260	280	GGAAUGUUGUCUGGCUCGAGG	:.:.:: . ::.::.::::.:	CUUUGAUUGAGGCAGCAUUUC	Cleavage	unkonwn	1
Vco-miR166f-5p	Cranberry_cDNA_contig_333465_523678	5	-1	1	21	70	90	GGAAUGUUGUCUGGCUCGAGG	.: .:.:.:::: :.::::.:	UCGUGGGUCAGAAAGCAUUUC	Cleavage	unkonwn	1
Vco-miR166f-5p	Cranberry_cDNA_contig_2111549_28681	5	-1	1	21	465	485	GGAAUGUUGUCUGGCUCGAGG	.:::::: :::: :..:: ::	UCUCGAGACAGAGAGUAUCCC	Cleavage	unkonwn	1
Vco-miR166f-5p	Cranberry_cDNA_contig_439772_598431	5	-1	1	21	368	388	GGAAUGUUGUCUGGCUCGAGG	:. ::::::.: .:::: :::	CUACGAGCCGGUUAACAAUCC	Translation	unkonwn	1
Vco-miR166f-5p	Cranberry_cDNA_contig_429035_6178	5	-1	1	21	437	457	GGAAUGUUGUCUGGCUCGAGG	:.:.:. .::: .:.::::::	CUUUGGAUCAGCUAGCAUUCC	Translation	unkonwn	1
Vco-miR166f-5p	Cranberry_cDNA_contig_339789_547194	5	-1	1	21	554	574	GGAAUGUUGUCUGGCUCGAGG	.::.::: . :.:::::::..	UCUUGAGAUUGGCAACAUUUU	Cleavage	unkonwn	1
Vco-miR166f-5p	Cranberry_cDNA_contig_440585_603104	5	-1	1	21	204	224	GGAAUGUUGUCUGGCUCGAGG	:.:. :::.: :..::::::.	CUUUAAGCUAUAUGACAUUCU	Translation	unkonwn	1
Vco-miR166f-5p	Cranberry_cDNA_contig_435727_573786	5	-1	1	21	151	171	GGAAUGUUGUCUGGCUCGAGG	:: ::::::::.:::: :..	CCAAGAGCCAGAUAACAAUUU	Cleavage	unkonwn	1
Vco-miR166f-5p	Cranberry_cDNA_contig_257541_288062	5	-1	1	21	277	297	GGAAUGUUGUCUGGCUCGAGG	:.:: ::: ::.: ::::::.	CUUCAAGCAAGGCCACAUUCU	Cleavage	unkonwn	1
Vco-miR166f-5p	Cranberry_cDNA_contig_24692_166110	5	-1	1	21	775	795	GGAAUGUUGUCUGGCUCGAGG	:: ::: .:::::::.:: .:	CCCCGAUUCAGACAAUAUAUC	Cleavage	unkonwn	1
Vco-miR166f-5p	Cranberry_cDNA_contig_182932_383351	5	-1	1	21	737	757	GGAAUGUUGUCUGGCUCGAGG	:: ::: ::::.::::::	GCUGGAGGCAGAUAACAUUGA	Cleavage	unkonwn	1
Vco-miR166f-5p	Cranberry_cDNA_contig_271315_290193	5	-1	1	21	455	475	GGAAUGUUGUCUGGCUCGAGG	.::::: ::. : :::::::.	UCUCGAUCCGAAGAACAUUCU	Translation	unkonwn	1
Vco-miR166f-5p	Cranberry_cDNA_contig_298643_294679	5	-1	1	21	697	717	GGAAUGUUGUCUGGCUCGAGG	:: ::: .:::::::.:: .:	CCCCGAUUCAGACAAUAUAUC	Cleavage	unkonwn	1
Vco-miR166f-5p	Cranberry_cDNA_contig_176615_348933	5	-1	1	21	1119	1139	GGAAUGUUGUCUGGCUCGAGG	:::.: :.:::: ::::::.	CCUUGCUCUAGACUACAUUCU	Cleavage	unkonwn	1
Vco-miR166f-5p	Cranberry_cDNA_contig_311323_305300	5	-1	1	21	393	413	GGAAUGUUGUCUGGCUCGAGG	.::.::: . :.:::::::..	UCUUGAGAUUGGCAACAUUUU	Cleavage	unkonwn	1
Vco-miR166f-5p	Cranberry_cDNA_contig_414375_229136	5	-1	1	21	529	549	GGAAUGUUGUCUGGCUCGAGG	.::.::: . :.:::::::..	UCUUGAGAUUGGCAACAUUUU	Cleavage	unkonwn	1
Vco-miR166f-5p	Cranberry_cDNA_contig_212757_439368	5	-1	1	21	36	56	GGAAUGUUGUCUGGCUCGAGG	:::.:::.:.::::.:	AGGAAAGCUAGAUAGCAUUUC	Cleavage	unkonwn	1
Vco-miR166f-5p	Cranberry_cDNA_contig_2155998_1_61636	5	-1	1	21	107	127	GGAAUGUUGUCUGGCUCGAGG	:::.:::::...::::	CGCAUAGCUAGACAGUGUUCC	Cleavage	unkonwn	1
Vco-miR166f-5p	Cranberry_cDNA_contig_417358_239320	5	-1	1	21	515	535	GGAAUGUUGUCUGGCUCGAGG	: ::: :.:::: ..::::	UAUAGAGGCGGACAUUGUUCC	Cleavage	unkonwn	1
Vco-miR166f-5p	Cranberry_cDNA_contig_2158369_69753	5	-1	1	21	380	400	GGAAUGUUGUCUGGCUCGAGG	.::::::..:.:::::	UGCAUGGCCAGAUGAUAUUCC	Cleavage	unkonwn	1
Vco-miR166f-5p	Cranberry_cDNA_contig_1310696_17651	5	-1	1	21	258	278	GGAAUGUUGUCUGGCUCGAGG	::::::: :::::::.	CAUAAAGCCAGAGAACAUUCU	Cleavage	unkonwn	1
Vco-miR166f-5p	Cranberry_cDNA_contig_312725_312399	5	-1	1	21	536	556	GGAAUGUUGUCUGGCUCGAGG	::.::::::::: :::	UUGGUAGUCAGACAACAAUCC	Cleavage	unkonwn	1
Vco-miR166f-5p	Cranberry_cDNA_contig_332069_515875	5	-1	1	21	16	36	GGAAUGUUGUCUGGCUCGAGG	::::. :::::.: :.:::	ACUCGGUCCAGAUAUCGUUCG	Cleavage	unkonwn	1
Vco-miR166f-5p	Cranberry_cDNA_contig_193945_420151	5	-1	1	21	1123	1143	GGAAUGUUGUCUGGCUCGAGG	::::::: :::::::.	CAUAAAGCCAGAGAACAUUCU	Cleavage	unkonwn	1
Vco-miR166f-5p	Cranberry_cDNA_contig_2157416_66411	5	-1	1	21	20	40	GGAAUGUUGUCUGGCUCGAGG	::.:: ::::::::::	CACAUAGUCAAACAACAUUCC	Translation	unkonwn	1
Vco-miR166f-5p	Cranberry_cDNA_contig_418561_243438	5	-1	1	21	781	801	GGAAUGUUGUCUGGCUCGAGG	:::.:::::...::::	CGCAUAGCUAGACAGUGUUCC	Cleavage	unkonwn	1
Vco-miR166f-5p	Cranberry_cDNA_contig_173701_329295	5	-1	1	21	1614	1634	GGAAUGUUGUCUGGCUCGAGG	::::::: :::::::.	CAUAAAGCCAGAGAACAUUCU	Cleavage	unkonwn	1
Vco-miR166f-5p	Cranberry_cDNA_contig_175606_342409	5	-1	1	21	757	777	GGAAUGUUGUCUGGCUCGAGG	:::.:::::...::::	CGCAUAGCUAGACAGUGUUCC	Cleavage	unkonwn	1
Vco-miR166f-5p	Cranberry_cDNA_contig_354216_568851	5	-1	1	21	191	211	GGAAUGUUGUCUGGCUCGAGG	::.::: :: :.::..::.:	ACUUGAGACAUAUAAUGUUUC	Translation	unkonwn	1
Vco-miR166f-5p	Cranberry_cDNA_contig_2167365_102327	5	-1	1	21	33	53	GGAAUGUUGUCUGGCUCGAGG	: .:::::.:. ::.:::.:	ACAUGAGCCGGGGAAUAUUUC	Cleavage	unkonwn	1
Vco-miR166f-5p	Cranberry_cDNA_contig_312365_310678	5	-1	1	21	280	300	GGAAUGUUGUCUGGCUCGAGG	::::.:: ::::.:::.	GUAAGAGCUAGUCAACGUUCU	Translation	unkonwn	1
Vco-miR166f-5p	Cranberry_cDNA_contig_440753_603869	5	-1	1	21	167	187	GGAAUGUUGUCUGGCUCGAGG	.:.:::. :: ::.::::.:	AUUUGAGUGAGUCAGCAUUUC	Translation	unkonwn	1
Vco-miR166g-3p	Cranberry_cDNA_contig_194633_421282	3	-1	1	22	1465	1486	UCUCGGACCAGGCUUCAUUCCC	::::::::::::::::::.	UGGAAUGAAGCCUGGUCCGGAU	Cleavage	unkonwn	1
Vco-miR166g-3p	Cranberry_cDNA_contig_313268_315046	3	-1	1	22	1464	1485	UCUCGGACCAGGCUUCAUUCCC	::::::::::::::::::.	UGGAAUGAAGCCUGGUCCGGAU	Cleavage	unkonwn	1
Vco-miR166g-3p	Cranberry_cDNA_contig_29154_323553	3	-1	1	22	184	205	UCUCGGACCAGGCUUCAUUCCC	::::: :::::::::: .::::	GGGAAAGAAGCCUGGUGUGAGA	Cleavage	unkonwn	1
Vco-miR166g-3p	Cranberry_cDNA_contig_241566_465612	3	-1	1	22	1	22	UCUCGGACCAGGCUUCAUUCCC	:::.:::.::::::::.:: :	UGGAGUGAGGCCUGGUCUGAAA	Cleavage	unkonwn	1
Vco-miR166g-3p	Cranberry_cDNA_contig_195168_422072	3	-1	1	22	137	158	UCUCGGACCAGGCUUCAUUCCC	:::.:::.::::::::.:: :	AGGAGUGAGGCCUGGUCUGAAA	Cleavage	unkonwn	1
Vco-miR166g-3p	Cranberry_cDNA_contig_104458_264297	3.5	-1	1	22	881	902	UCUCGGACCAGGCUUCAUUCCC	::.:::::::::::::::.	UGGGAUGAAGCCUGGUCCGGAU	Cleavage	unkonwn	1
Vco-miR166g-3p	Cranberry_cDNA_contig_2180104_158726	3.5	-1	1	22	866	887	UCUCGGACCAGGCUUCAUUCCC	::.:::::::::::::::.	UGGGAUGAAGCCUGGUCCGGAU	Cleavage	unkonwn	1
Vco-miR166g-3p	Cranberry_cDNA_contig_175648_342767	3.5	-1	1	22	119	140	UCUCGGACCAGGCUUCAUUCCC	:: ::::::::::::: :	AAUAAGGAAGCCUGGUCCGUGU	Cleavage	unkonwn	1
Vco-miR166g-3p	Cranberry_cDNA_contig_416140_235201	3.5	-1	1	22	153	174	UCUCGGACCAGGCUUCAUUCCC	:: :::..:::::.::::	GCAUAUUAAGUUUGGUCUGAGA	Cleavage	unkonwn	1
Vco-miR166g-3p	Cranberry_cDNA_contig_240567_463341	4	-1	1	22	872	893	UCUCGGACCAGGCUUCAUUCCC	: :: :::.:::::::.. :::	GAGAUUGAGGCCUGGUUUUAGA	Cleavage	unkonwn	1
Vco-miR166g-3p	Cranberry_cDNA_contig_183003_383729	4	-1	1	22	309	330	UCUCGGACCAGGCUUCAUUCCC	:::.::..:::::: :::	CACCAUGGAGUUUGGUCCAAGA	Cleavage	unkonwn	1
Vco-miR166g-3p	Cranberry_cDNA_contig_331647_513458	4	-1	1	22	430	451	UCUCGGACCAGGCUUCAUUCCC	..::::::::: :.::::	CUUGGUGAAGCCUGUUUCGAGC	Cleavage	unkonwn	1
Vco-miR166g-3p	Cranberry_cDNA_contig_331960_515210	4	-1	1	22	147	168	UCUCGGACCAGGCUUCAUUCCC	: :: ::: : .::::::::::	GCGACUGAUGAUUGGUCCGAGA	Cleavage	unkonwn	1
Vco-miR166g-3p	Cranberry_cDNA_contig_2161676_81674	4	-1	1	22	168	189	UCUCGGACCAGGCUUCAUUCCC	.:::.:::.::::..:: :	UCAGAUGGAGCUUGGUUUGAAA	Cleavage	unkonwn	1
Vco-miR166g-3p	Cranberry_cDNA_contig_180871_372404	4	-1	1	22	702	723	UCUCGGACCAGGCUUCAUUCCC	:.::.: :.:::::.:::.	AUUAGUGGAACUUGGUCUGAGG	Cleavage	unkonwn	1
Vco-miR166g-3p	Cranberry_cDNA_contig_206633_280399	4	-1	1	22	319	340	UCUCGGACCAGGCUUCAUUCCC	: ::::: :::: ::..:::.	CGCAAUGACGCCUUGUUUGAGG	Cleavage	unkonwn	1
Vco-miR166g-3p	Cranberry_cDNA_contig_2178634_150705	4	-1	1	22	683	704	UCUCGGACCAGGCUUCAUUCCC	: .: ::::::::::.: .::	UGAGAGGAAGCCUGGUUCUGGA	Cleavage	unkonwn	1
Vco-miR166g-3p	Cranberry_cDNA_contig_2167513_0_103035	4	-1	1	22	123	144	UCUCGGACCAGGCUUCAUUCCC	::: :.:::::: ..::::	CUAAAUCAGGCCUGGAUUGAGA	Cleavage	unkonwn	1
Vco-miR166g-3p	Cranberry_cDNA_contig_2137885_37989	4	-1	1	22	573	594	UCUCGGACCAGGCUUCAUUCCC	: ::.:::.::::..:.:.	GUUAUUGGAGCUUGGUUUGGGG	Cleavage	unkonwn	1
Vco-miR166g-3p	Cranberry_cDNA_contig_2177132_2_142513	4.5	-1	1	22	269	290	UCUCGGACCAGGCUUCAUUCCC	: ::.:::.::.::: :: :::	GUGAGUGAGGCUUGGACCCAGA	Cleavage	unkonwn	1
Vco-miR166g-3p	Cranberry_cDNA_contig_2170295_112869	4.5	-1	1	22	688	710	UCUCGGACCA-GGCUUCAUUCCC	..::::::: :::::.::::	ACAGGUGAAGCCAUGGUCUGAGA	Translation	unkonwn	1
Vco-miR166g-3p	Cranberry_cDNA_contig_150141_183543	4.5	-1	1	22	1246	1268	UCUCGGACCAGGCUUC-AUUCCC	:: :.: ::::::::: :::::.	GGAAGUCGAAGCCUGGGCCGAGG	Cleavage	unkonwn	1
Vco-miR166g-3p	Cranberry_cDNA_contig_307571_296909	4.5	-1	1	22	239	260	UCUCGGACCAGGCUUCAUUCCC	:::::..::::.::.:.	GUAUUUGAAGUUUGGUUCGGGG	Cleavage	unkonwn	1
Vco-miR166g-3p	Cranberry_cDNA_contig_2155865_1_61000	4.5	-1	1	22	385	406	UCUCGGACCAGGCUUCAUUCCC	: ::::::::::::.:.	UCCACUGAAGCCUGGUCUGGUG	Cleavage	unkonwn	1
Vco-miR166g-3p	Cranberry_cDNA_contig_174659_335313	4.5	-1	1	22	381	402	UCUCGGACCAGGCUUCAUUCCC	: :::::::. ::::..:.:	UGAAAUGAAGUAUGGUUUGGGU	Translation	unkonwn	1
Vco-miR166g-3p	Cranberry_cDNA_contig_2168248_105779	4.5	-1	1	22	24	45	UCUCGGACCAGGCUUCAUUCCC	::::.:::. :::..:::	CUAAAUGGAGCUGGGUUUGAGC	Translation	unkonwn	1
Vco-miR166g-3p	Cranberry_cDNA_contig_347916_562120	4.5	-1	1	22	229	250	UCUCGGACCAGGCUUCAUUCCC	..::.::..:::::: ::.	AUCGGUGGAGUUUGGUCCCAGG	Cleavage	unkonwn	1
Vco-miR166g-3p	Cranberry_cDNA_contig_191705_415087	4.5	-1	1	22	176	197	UCUCGGACCAGGCUUCAUUCCC	:::::. : ::::..::::	CAAAAUGAGUCGUGGUUUGAGA	Translation	unkonwn	1
Vco-miR166g-3p	Cranberry_cDNA_contig_308183_206687	4.5	-1	1	22	499	520	UCUCGGACCAGGCUUCAUUCCC	:.::.:::.:: :..:.::	UCAAGUGGAGCUUGUUUUGGGA	Cleavage	unkonwn	1
Vco-miR166g-3p	Cranberry_cDNA_contig_340096_547884	4.5	-1	1	22	105	126	UCUCGGACCAGGCUUCAUUCCC	:.::.:::.:: :..:.::	UCAAGUGGAGCUUGUUUUGGGA	Cleavage	unkonwn	1
Vco-miR166g-3p	Cranberry_cDNA_contig_191152_412985	4.5	-1	1	22	562	583	UCUCGGACCAGGCUUCAUUCCC	:::::.: .: ::.:::::	CUUAAUGAGGGUUCGUUCGAGA	Cleavage	unkonwn	1
Vco-miR166g-3p	Cranberry_cDNA_contig_2172606_121591	4.5	-1	1	22	509	530	UCUCGGACCAGGCUUCAUUCCC	:.::.:::.:: :..:.::	UCAAGUGGAGCUUGUUUUGGGA	Cleavage	unkonwn	1
Vco-miR166g-3p	Cranberry_cDNA_contig_436519_578922	4.5	-1	1	22	518	539	UCUCGGACCAGGCUUCAUUCCC	.::::::..:: : :::::	AUUGAUGAAGUUUGCUACGAGA	Cleavage	unkonwn	1
Vco-miR166g-3p	Cranberry_cDNA_contig_237850_449943	4.5	-1	1	22	1075	1096	UCUCGGACCAGGCUUCAUUCCC	.::::::.: :::. ::::	GCUGAUGAAGUCAGGUUGGAGA	Translation	unkonwn	1
Vco-miR166g-3p	Cranberry_cDNA_contig_87148_261801	4.5	-1	1	22	235	255	UCUCGGACCAGGCUUCAUUCCC	..:::::.::::::: :::	GCCGGUGAAGUCUGGUCC-AGA	Cleavage	unkonwn	1
Vco-miR166g-3p	Cranberry_cDNA_contig_2170789_114745	4.5	-1	1	22	272	292	UCUCGGACCAGGCUUCAUUCCC	:::::: .:::::..::::	GCUAAUGAA-UCUGGUUUGAGA	Cleavage	unkonwn	1
Vco-miR166g-3p	Cranberry_cDNA_contig_2158990_71932	5	-1	1	22	608	629	UCUCGGACCAGGCUUCAUUCCC	:: ::: ::::::::::::	GGUAAUAAAGCCUGGUCCGUUU	Cleavage	unkonwn	1
Vco-miR166g-3p	Cranberry_cDNA_contig_439207_595190	5	-1	1	22	1141	1162	UCUCGGACCAGGCUUCAUUCCC	:::::: ..:.:::::. :::.	GGGAAUUGGGUCUGGUUGGAGG	Cleavage	unkonwn	1
Vco-miR166g-3p	Cranberry_cDNA_contig_324428_468128	5	-1	1	22	1362	1383	UCUCGGACCAGGCUUCAUUCCC	:::::: .::: :::::. :::	GGGAAUAGAGCAUGGUCUAAGA	Translation	unkonwn	1
Vco-miR166g-3p	Cranberry_cDNA_contig_338159_542621	5	-1	1	22	323	344	UCUCGGACCAGGCUUCAUUCCC	::::. :: ::.:::::: .::	GGGAGGGAUGCUUGGUCCUGGA	Cleavage	unkonwn	1
Vco-miR166g-3p	Cranberry_cDNA_contig_1044374_14193	5	-1	1	22	232	253	UCUCGGACCAGGCUUCAUUCCC	:: ..::.::..::::..:.:	GGCGGUGGAGUUUGGUUUGGGU	Cleavage	unkonwn	1
Vco-miR166g-3p	Cranberry_cDNA_contig_2155384_59168	5	-1	1	22	178	199	UCUCGGACCAGGCUUCAUUCCC	::::::. .:::::..:.::	AGGAAUGGUCUCUGGUUUGGGA	Cleavage	unkonwn	1
Vco-miR166g-3p	Cranberry_cDNA_contig_309895_206961	5	-1	1	22	360	381	UCUCGGACCAGGCUUCAUUCCC	::::: ::: .: :::.::::	UGGAAUAAAGAUUUGUCUGAGA	Cleavage	unkonwn	1
Vco-miR166g-3p	Cranberry_cDNA_contig_238796_456004	5	-1	1	22	534	555	UCUCGGACCAGGCUUCAUUCCC	:.:::.::: : ::..::::	UCGGAUGGAGCAUUGUUUGAGA	Translation	unkonwn	1
Vco-miR166g-3p	Cranberry_cDNA_contig_182517_381309	5	-1	1	22	2	23	UCUCGGACCAGGCUUCAUUCCC	::::::.:..::::: ::.	CCGAAUGAGGUUUGGUCGAAGG	Cleavage	unkonwn	1
Vco-miR166g-3p	Cranberry_cDNA_contig_416967_238158	5	-1	1	22	1602	1622	UCUCGGACCAGGCUUCAUUCCC	:: .:::::::::::: ::::	GGAGAUGAAGCCUGGUA-GAGA	Cleavage	unkonwn	1
Vco-miR166g-3p	Cranberry_cDNA_contig_159323_272806	5	-1	1	22	1417	1438	UCUCGGACCAGGCUUCAUUCCC	::::.::: :::::::	UCGGUGGAAGUCUGCUCCGAGA	Cleavage	unkonwn	1
Vco-miR166g-3p	Cranberry_cDNA_contig_137231_2058	5	-1	1	22	32	53	UCUCGGACCAGGCUUCAUUCCC	::.: ::::.::::..:. :	CUGAGUAAAGCUUGGUUUGGUA	Cleavage	unkonwn	1
Vco-miR166g-3p	Cranberry_cDNA_contig_413066_226773	5	-1	1	22	2231	2252	UCUCGGACCAGGCUUCAUUCCC	::::.::: :::::::	UCGGUGGAAGUCUGCUCCGAGA	Cleavage	unkonwn	1
Vco-miR166g-3p	Cranberry_cDNA_contig_2158721_70844	5	-1	1	22	1268	1289	UCUCGGACCAGGCUUCAUUCCC	:: .: ::::.. :::.::.::	GGCGACGAAGUUGGGUUCGGGA	Translation	unkonwn	1
Vco-miR166g-3p	Cranberry_cDNA_contig_116586_266307	5	-1	1	22	203	224	UCUCGGACCAGGCUUCAUUCCC	:::::::::::: :::	AGCUUUGAAGCCUGGUCGCAGA	Cleavage	unkonwn	1
Vco-miR166g-3p	Cranberry_cDNA_contig_2152343_47985	5	-1	1	22	456	477	UCUCGGACCAGGCUUCAUUCCC	::: ::.::: : ::::::.	AUGAAAGAGGCCCGAUCCGAGG	Translation	unkonwn	1
Vco-miR166g-3p	Cranberry_cDNA_contig_418567_243500	5	-1	1	22	352	373	UCUCGGACCAGGCUUCAUUCCC	:::.::.:::::. :::	AACCAUGGAGUCUGGUUGGAGU	Cleavage	unkonwn	1
Vco-miR166g-3p	Cranberry_cDNA_contig_205414_280247	5	-1	1	22	109	130	UCUCGGACCAGGCUUCAUUCCC	:::.:::::::..:: :	GAGCUUGAGGCCUGGUUUGACA	Cleavage	unkonwn	1
Vco-miR166g-3p	Cranberry_cDNA_contig_179877_367536	5	-1	1	22	204	225	UCUCGGACCAGGCUUCAUUCCC	::.::. : ::::::.:.:.	AAGAGUGGUGGCUGGUCUGGGG	Cleavage	unkonwn	1
Vco-miR166g-3p	Cranberry_cDNA_contig_2173484_124990	5	-1	1	22	234	255	UCUCGGACCAGGCUUCAUUCCC	:::.:::::::..:: :	GAGCUUGAGGCCUGGUUUGACA	Cleavage	unkonwn	1
Vco-miR166g-3p	Cranberry_cDNA_contig_191800_415403	5	-1	1	22	172	193	UCUCGGACCAGGCUUCAUUCCC	:.::::::: :::. :::	UAAAGUGAAGCCGGGUUGGAGC	Translation	unkonwn	1
Vco-miR166g-3p	Cranberry_cDNA_contig_324527_468988	5	-1	1	22	801	822	UCUCGGACCAGGCUUCAUUCCC	::::: ::::::: :::	GAAGCUGAAGACUGGUCCAAGA	Cleavage	unkonwn	1
Vco-miR166g-3p	Cranberry_cDNA_contig_359225_571005	5	-1	1	22	160	181	UCUCGGACCAGGCUUCAUUCCC	::::::.:::::. :::	UCAUAUGAAGUCUGGUUAUAGA	Cleavage	unkonwn	1
Vco-miR166g-3p	Cranberry_cDNA_contig_330876_508848	5	-1	1	22	339	360	UCUCGGACCAGGCUUCAUUCCC	: :: : ::::: :::.::::	GAGACUAAAGCCCGGUUCGAGC	Translation	unkonwn	1
Vco-miR166g-5p	Cranberry_cDNA_contig_1502637_20195	2.5	-1	1	21	150	170	GGGAAUGCUGUCUGGUUCGAG	:::.::::::::::::..	GGAGAAUCAGACAGCAUUCUU	Cleavage	unkonwn	1
Vco-miR166g-5p	Cranberry_cDNA_contig_185480_395866	2.5	-1	1	21	1	21	GGGAAUGCUGUCUGGUUCGAG	:::.::::::::::::..	GGAGAAUCAGACAGCAUUCUU	Cleavage	unkonwn	1
Vco-miR166g-5p	Cranberry_cDNA_contig_187188_402729	2.5	-1	1	21	244	264	GGGAAUGCUGUCUGGUUCGAG	: ::.:::::::.:::.::	UGCAAAUCAGACAGUAUUUCC	Cleavage	unkonwn	1
Vco-miR166g-5p	Cranberry_cDNA_contig_288886_293192	3	-1	1	21	1256	1276	GGGAAUGCUGUCUGGUUCGAG	.:. ::::::::::..:::.:	UUUCAACCAGACAGUGUUCUC	Cleavage	unkonwn	1
Vco-miR166g-5p	Cranberry_cDNA_contig_2160204_76140	3	-1	1	21	150	170	GGGAAUGCUGUCUGGUUCGAG	::::::::::::: ::...	UCCGAACCAGACAGCUUUUUU	Cleavage	unkonwn	1
Vco-miR166g-5p	Cranberry_cDNA_contig_298530_294671	3	-1	1	21	127	147	GGGAAUGCUGUCUGGUUCGAG	::: .:::.:::::::::	UACGAUUCAGGCAGCAUUCCG	Cleavage	unkonwn	1
Vco-miR166g-5p	Cranberry_cDNA_contig_13895_251082	3	-1	1	21	262	282	GGGAAUGCUGUCUGGUUCGAG	::: ::::::.::.::..:	GACGACCCAGACGGCGUUUUC	Cleavage	unkonwn	1
Vco-miR166g-5p	Cranberry_cDNA_contig_269389_289751	3.5	-1	1	21	90	110	GGGAAUGCUGUCUGGUUCGAG	::.: :.:.:::::::::.:.	CUUGCAUCGGACAGCAUUUCU	Cleavage	unkonwn	1
Vco-miR166g-5p	Cranberry_cDNA_contig_341270_550420	3.5	-1	1	21	89	109	GGGAAUGCUGUCUGGUUCGAG	::.: :.:.:::::::::.:.	CUUGCAUCGGACAGCAUUUCU	Cleavage	unkonwn	1
Vco-miR166g-5p	Cranberry_cDNA_contig_429035_6178	3.5	-1	1	21	438	458	GGGAAUGCUGUCUGGUUCGAG	.:.:.:.::: .:::::::::	UUUGGAUCAGCUAGCAUUCCC	Translation	unkonwn	1
Vco-miR166g-5p	Cranberry_cDNA_contig_70969_971	3.5	-1	1	21	91	111	GGGAAUGCUGUCUGGUUCGAG	.:.:.:: :::.:::.::.::	UUUGGACAAGAUAGCGUUUCC	Cleavage	unkonwn	1
Vco-miR166g-5p	Cranberry_cDNA_contig_2174907_130581	3.5	-1	1	21	31	51	GGGAAUGCUGUCUGGUUCGAG	::::::..::::::::.	GAUCAACCAGGUAGCAUUCCU	Cleavage	unkonwn	1
Vco-miR166g-5p	Cranberry_cDNA_contig_416689_236962	3.5	-1	1	21	377	397	GGGAAUGCUGUCUGGUUCGAG	:::::::::::::: ::	GAAGAACCAGACAGCAUACCA	Cleavage	unkonwn	1
Vco-miR166g-5p	Cranberry_cDNA_contig_2167092_101383	3.5	-1	1	21	280	300	GGGAAUGCUGUCUGGUUCGAG	.:: : ..::::::::::.::	UUCAACUUAGACAGCAUUUCC	Cleavage	unkonwn	1
Vco-miR166g-5p	Cranberry_cDNA_contig_312214_309847	3.5	-1	1	21	1002	1022	GGGAAUGCUGUCUGGUUCGAG	.:: : ..::::::::::.::	UUCAACUUAGACAGCAUUUCC	Cleavage	unkonwn	1
Vco-miR166g-5p	Cranberry_cDNA_contig_237430_446058	3.5	-1	1	21	1077	1097	GGGAAUGCUGUCUGGUUCGAG	.:: : ..::::::::::.::	UUCAACUUAGACAGCAUUUCC	Cleavage	unkonwn	1
Vco-miR166g-5p	Cranberry_cDNA_contig_435942_575140	3.5	-1	1	21	1332	1352	GGGAAUGCUGUCUGGUUCGAG	: .:::.::::.. :::::::	CCUGAAUCAGAUGUCAUUCCC	Cleavage	unkonwn	1
Vco-miR166g-5p	Cranberry_cDNA_contig_2159328_73187	3.5	-1	1	21	236	256	GGGAAUGCUGUCUGGUUCGAG	::.:.. ::.:::::::::	UACGGAUUUGAUAGCAUUCCC	Cleavage	unkonwn	1
Vco-miR166g-5p	Cranberry_cDNA_contig_2178959_152591	3.5	-1	1	21	722	742	GGGAAUGCUGUCUGGUUCGAG	.:::. .::..::::::::	GAUGAAUGGGAUGGCAUUCCC	Cleavage	unkonwn	1
Vco-miR166g-5p	Cranberry_cDNA_contig_2152652_1_48995	3.5	-1	1	21	794	814	GGGAAUGCUGUCUGGUUCGAG	.:::: :::.::::::...	AGUGAACAAGAUAGCAUUUUU	Cleavage	unkonwn	1
Vco-miR166g-5p	Cranberry_cDNA_contig_354088_568721	4	-1	1	21	243	263	GGGAAUGCUGUCUGGUUCGAG	.:.::: ::::.::::: .::	UUUGAAACAGAUAGCAUAUCC	Cleavage	unkonwn	1
Vco-miR166g-5p	Cranberry_cDNA_contig_1950830_25895	4	-1	1	21	417	437	GGGAAUGCUGUCUGGUUCGAG	.: :.::::::.::.:: :::	UUAGGACCAGAUAGUAUCCCC	Cleavage	unkonwn	1
Vco-miR166g-5p	Cranberry_cDNA_contig_2126704_34241	4	-1	1	21	214	234	GGGAAUGCUGUCUGGUUCGAG	::::::.:::::::.:	UCACAACCAGGCAGCAUUUCA	Cleavage	unkonwn	1
Vco-miR166g-5p	Cranberry_cDNA_contig_185802_397125	4	-1	1	21	291	311	GGGAAUGCUGUCUGGUUCGAG	::::::.:::::::.:	UCACAACCAGGCAGCAUUUCA	Cleavage	unkonwn	1
Vco-miR166g-5p	Cranberry_cDNA_contig_444472_617138	4	-1	1	21	155	175	GGGAAUGCUGUCUGGUUCGAG	:::::::::::::..:	CUGUUACCAGACAGCAUUUUC	Cleavage	unkonwn	1
Vco-miR166g-5p	Cranberry_cDNA_contig_444644_617478	4	-1	1	20	1	20	GGGAAUGCUGUCUGGUUCGA	::: .:.::::: ::::::.	UCGUGCUAGACAACAUUCCU	Cleavage	unkonwn	1
Vco-miR166g-5p	Cranberry_cDNA_contig_237827_449747	4	-1	1	21	1322	1342	GGGAAUGCUGUCUGGUUCGAG	:::::: :.::::::::	CGAGAACCAAAUAGCAUUCCA	Cleavage	unkonwn	1
Vco-miR166g-5p	Cranberry_cDNA_contig_416621_236728	4	-1	1	21	527	547	GGGAAUGCUGUCUGGUUCGAG	: .:::::::..::.:: .::	CAUGAACCAGGUAGUAUGUCC	Cleavage	unkonwn	1
Vco-miR166g-5p	Cranberry_cDNA_contig_311528_306423	4	-1	1	21	471	491	GGGAAUGCUGUCUGGUUCGAG	: .:::::::..::.:: .::	CAUGAACCAGGUAGUAUGUCC	Cleavage	unkonwn	1
Vco-miR166g-5p	Cranberry_cDNA_contig_327502_488661	4	-1	1	21	1473	1493	GGGAAUGCUGUCUGGUUCGAG	.:::.. ::.:::::::.::	UUCGGGAAAGGCAGCAUUUCC	Cleavage	unkonwn	1
Vco-miR166g-5p	Cranberry_cDNA_contig_438750_592527	4	-1	1	21	1593	1613	GGGAAUGCUGUCUGGUUCGAG	::.:::::.::::: .::	CCAGAGCCAGAUAGCAUGUCC	Cleavage	unkonwn	1
Vco-miR166g-5p	Cranberry_cDNA_contig_430108_6206	4	-1	1	21	40	60	GGGAAUGCUGUCUGGUUCGAG	.:::::: ::: ::::.::	GCUGAACCAAACAUCAUUUCC	Cleavage	unkonwn	1
Vco-miR166g-5p	Cranberry_cDNA_contig_337966_542007	4	-1	1	21	583	603	GGGAAUGCUGUCUGGUUCGAG	: ::::. : ::::.::::.:	CACGAAUGAAACAGUAUUCUC	Cleavage	unkonwn	1
Vco-miR166g-5p	Cranberry_cDNA_contig_334440_529142	4	-1	1	21	590	610	GGGAAUGCUGUCUGGUUCGAG	:.: :::..:::::::.:	UGAGGAACAGGUAGCAUUCUC	Cleavage	unkonwn	1
Vco-miR166g-5p	Cranberry_cDNA_contig_332518_518311	4	-1	1	21	664	684	GGGAAUGCUGUCUGGUUCGAG	:... ::::::.::::::	AGGGGGUGAGACAGUAUUCCC	Cleavage	unkonwn	1
Vco-miR166g-5p	Cranberry_cDNA_contig_173167_326186	4	-1	1	21	196	216	GGGAAUGCUGUCUGGUUCGAG	: .: :.:::: ::::::::.	CGUGCAUCAGAGAGCAUUCCU	Translation	unkonwn	1
Vco-miR166g-5p	Cranberry_cDNA_contig_416933_237954	4	-1	1	21	503	523	GGGAAUGCUGUCUGGUUCGAG	: ::::. : ::::.::::.:	CACGAAUGAAACAGUAUUCUC	Cleavage	unkonwn	1
Vco-miR166g-5p	Cranberry_cDNA_contig_196945_424646	4	-1	1	21	132	152	GGGAAUGCUGUCUGGUUCGAG	:::.: : ::.:::::.::	UGCGAGCGAAACGGCAUUUCC	Cleavage	unkonwn	1
Vco-miR166g-5p	Cranberry_cDNA_contig_27030_253270	4	-1	1	21	339	359	GGGAAUGCUGUCUGGUUCGAG	: ::::::...:.::::..	UCCCAACCAGGUGGUAUUCUU	Cleavage	unkonwn	1
Vco-miR166g-5p	Cranberry_cDNA_contig_167700_274001	4	-1	1	21	113	133	GGGAAUGCUGUCUGGUUCGAG	.: :::::.::::: :.::	UAUGCACCAGGCAGCAGUUCC	Cleavage	unkonwn	1
Vco-miR166g-5p	Cranberry_cDNA_contig_178321_358737	4	-1	1	21	333	353	GGGAAUGCUGUCUGGUUCGAG	: ::.:.:::: ::::::.	GGCAAAUCGGACAACAUUCCU	Cleavage	unkonwn	1
Vco-miR166g-5p	Cranberry_cDNA_contig_2150279_39840	4	-1	1	21	761	781	GGGAAUGCUGUCUGGUUCGAG	: ::::::.:: .:::::.	AACAAACCAGGCACUAUUCCU	Cleavage	unkonwn	1
Vco-miR166g-5p	Cranberry_cDNA_contig_2149868_38656	4	-1	1	21	248	268	GGGAAUGCUGUCUGGUUCGAG	.::: .:::.:: ::::::	AGUGAAGUAGAUAGAAUUCCC	Cleavage	unkonwn	1
Vco-miR166g-5p	Cranberry_cDNA_contig_331006_509601	4	-1	1	21	311	331	GGGAAUGCUGUCUGGUUCGAG	.::: .:::.:: ::::::	AGUGAAGUAGAUAGAAUUCCC	Cleavage	unkonwn	1
Vco-miR166g-5p	Cranberry_cDNA_contig_237868_450130	4	-1	1	21	518	538	GGGAAUGCUGUCUGGUUCGAG	: ::.:::::::.: :.::	UGCAAAUCAGACAGUAAUUCC	Cleavage	unkonwn	1
Vco-miR166g-5p	Cranberry_cDNA_contig_2175673_134411	4	-1	1	21	27	47	GGGAAUGCUGUCUGGUUCGAG	: .:..::.::::::::..	AGCAGAUUAGGCAGCAUUCUU	Cleavage	unkonwn	1
Vco-miR166g-5p	Cranberry_cDNA_contig_328347_493994	4	-1	1	21	857	877	GGGAAUGCUGUCUGGUUCGAG	: ::...::..:::::.::	UGCAAAUUGGAUGGCAUUUCC	Cleavage	unkonwn	1
Vco-miR166g-5p	Cranberry_cDNA_contig_365503_214583	4.5	-1	1	21	40	60	GGGAAUGCUGUCUGGUUCGAG	::.: ::::::: ::::: ::	CUUGCACCAGACUGCAUUACC	Cleavage	unkonwn	1
Vco-miR166g-5p	Cranberry_cDNA_contig_187706_404591	4.5	-1	1	21	235	255	GGGAAUGCUGUCUGGUUCGAG	::.: ::::::: ::::: ::	CUUGCACCAGACUGCAUUACC	Cleavage	unkonwn	1
Vco-miR166g-5p	Cranberry_cDNA_contig_2174451_128595	4.5	-1	1	21	208	228	GGGAAUGCUGUCUGGUUCGAG	.:.:::...:::.:.:::...	UUUGAAUUGGACGGUAUUUUU	Cleavage	unkonwn	1
Vco-miR166g-5p	Cranberry_cDNA_contig_310107_300318	4.5	-1	1	21	445	465	GGGAAUGCUGUCUGGUUCGAG	::. ..::: :.:::::::::	CUUAGGCCAAAUAGCAUUCCC	Cleavage	unkonwn	1
Vco-miR166g-5p	Cranberry_cDNA_contig_2152207_47513	4.5	-1	1	21	2954	2974	GGGAAUGCUGUCUGGUUCGAG	::. ..::: :.:::::::::	CUUAGGCCAAAUAGCAUUCCC	Cleavage	unkonwn	1
Vco-miR166g-5p	Cranberry_cDNA_contig_180865_372332	4.5	-1	1	21	365	385	GGGAAUGCUGUCUGGUUCGAG	:.:::..: :.::::::::	AUUGAAUUAUAUAGCAUUCCA	Cleavage	unkonwn	1
Vco-miR166g-5p	Cranberry_cDNA_contig_436275_577527	4.5	-1	1	21	296	316	GGGAAUGCUGUCUGGUUCGAG	:.:::.::::.::. ::::	AUUGAAUCAGAUAGUUUUCCA	Cleavage	unkonwn	1
Vco-miR166g-5p	Cranberry_cDNA_contig_184829_392717	4.5	-1	1	21	269	289	GGGAAUGCUGUCUGGUUCGAG	:.:::..::::: : :::::	GUUGAAUUAGACAACCUUCCC	Cleavage	unkonwn	1
Vco-miR166g-5p	Cranberry_cDNA_contig_86471_261647	4.5	-1	1	21	145	165	GGGAAUGCUGUCUGGUUCGAG	:.::::: :: .:::::::.	GUUGAACCUGAAGGCAUUCCU	Translation	unkonwn	1
Vco-miR166g-5p	Cranberry_cDNA_contig_327193_486619	4.5	-1	1	21	347	367	GGGAAUGCUGUCUGGUUCGAG	:: :..:::.:::::::::	CUGUAGUCAGGCAGCAUUCCA	Cleavage	unkonwn	1
Vco-miR166g-5p	Cranberry_cDNA_contig_2175957_0_135982	4.5	-1	1	21	397	418	GGGAAUGCUGUCUG-GUUCGAG	.:::::: ..::.::::::..:	UUCGAACAUGGAUAGCAUUUUC	Cleavage	unkonwn	1
Vco-miR166g-5p	Cranberry_cDNA_contig_206021_434552	4.5	-1	1	21	288	308	GGGAAUGCUGUCUGGUUCGAG	.:: :.:::::::::: :...	UUCUAGCCAGACAGCAAUUUU	Cleavage	unkonwn	1
Vco-miR166g-5p	Cranberry_cDNA_contig_240224_196759	4.5	-1	1	21	210	230	GGGAAUGCUGUCUGGUUCGAG	::::::::::::::.	UAACUUCCAGACAGCAUUCCU	Cleavage	unkonwn	1
Vco-miR166g-5p	Cranberry_cDNA_contig_440753_603869	4.5	-1	1	21	168	188	GGGAAUGCUGUCUGGUUCGAG	.:.::.. :: :::::::.::	UUUGAGUGAGUCAGCAUUUCC	Translation	unkonwn	1
Vco-miR166g-5p	Cranberry_cDNA_contig_2168378_106179	4.5	-1	1	21	130	150	GGGAAUGCUGUCUGGUUCGAG	::::::::::::.::	CCCACCCCAGACAGCAUUUCC	Cleavage	unkonwn	1
Vco-miR166g-5p	Cranberry_cDNA_contig_2161326_80296	4.5	-1	1	21	823	843	GGGAAUGCUGUCUGGUUCGAG	::. : ::::: ::::::::.	CUUAACCCAGAAAGCAUUCCU	Translation	unkonwn	1
Vco-miR166g-5p	Cranberry_cDNA_contig_240096_462458	4.5	-1	1	21	325	345	GGGAAUGCUGUCUGGUUCGAG	.::::: :.:...:: :::::	UUCGAAGCGGGUGGCCUUCCC	Cleavage	unkonwn	1
Vco-miR166g-5p	Cranberry_cDNA_contig_212757_439368	4.5	-1	1	21	37	57	GGGAAUGCUGUCUGGUUCGAG	:.:.:::.::::::.:.	GGAAAGCUAGAUAGCAUUUCU	Cleavage	unkonwn	1
Vco-miR166g-5p	Cranberry_cDNA_contig_1296487_17481	4.5	-1	1	21	221	241	GGGAAUGCUGUCUGGUUCGAG	:::..::.::::::..:	ACACAACUGGAUAGCAUUUUC	Cleavage	unkonwn	1
Vco-miR166g-5p	Cranberry_cDNA_contig_329002_497919	4.5	-1	1	21	164	184	GGGAAUGCUGUCUGGUUCGAG	:::.::.:::.:::.:.	AAUAAACUAGGCAGUAUUUCU	Cleavage	unkonwn	1
Vco-miR166g-5p	Cranberry_cDNA_contig_395871_218765	4.5	-1	1	21	289	309	GGGAAUGCUGUCUGGUUCGAG	:::.: ::::::::.::	AAAUAACUAUACAGCAUUUCC	Cleavage	unkonwn	1
Vco-miR166g-5p	Cranberry_cDNA_contig_2155998_1_61636	4.5	-1	1	21	108	128	GGGAAUGCUGUCUGGUUCGAG	:.:.::::::..::::.	GCAUAGCUAGACAGUGUUCCU	Cleavage	unkonwn	1
Vco-miR166g-5p	Cranberry_cDNA_contig_186146_398587	4.5	-1	1	21	407	427	GGGAAUGCUGUCUGGUUCGAG	: :::::.::: :::: :::	CGCGAACUAGAAAGCAAUCCA	Translation	unkonwn	1
Vco-miR166g-5p	Cranberry_cDNA_contig_185627_396433	4.5	-1	1	21	190	210	GGGAAUGCUGUCUGGUUCGAG	:::..::.::::::..:	ACACAACUGGAUAGCAUUUUC	Cleavage	unkonwn	1
Vco-miR166g-5p	Cranberry_cDNA_contig_293891_294054	4.5	-1	1	21	410	430	GGGAAUGCUGUCUGGUUCGAG	:: ::::::::: .: ::::	AUCUAACCAGACACUAAUCCC	Cleavage	unkonwn	1
Vco-miR166g-5p	Cranberry_cDNA_contig_2174626_129326	4.5	-1	1	21	803	823	GGGAAUGCUGUCUGGUUCGAG	::.:::.:.:::::.:.	UGAAAAUCAGGCGGCAUUUCU	Cleavage	unkonwn	1
Vco-miR166g-5p	Cranberry_cDNA_contig_59660_170675	4.5	-1	1	21	611	631	GGGAAUGCUGUCUGGUUCGAG	::::.:: :::::::.:	GAAUAACCGGAGAGCAUUCUC	Translation	unkonwn	1
Vco-miR166g-5p	Cranberry_cDNA_contig_419303_246015	4.5	-1	1	21	173	193	GGGAAUGCUGUCUGGUUCGAG	:.:: :::: .::.::::.:	AUUGAUCCAGUUAGUAUUCUC	Translation	unkonwn	1
Vco-miR166g-5p	Cranberry_cDNA_contig_418561_243438	4.5	-1	1	21	782	802	GGGAAUGCUGUCUGGUUCGAG	:.:.::::::..::::.	GCAUAGCUAGACAGUGUUCCU	Cleavage	unkonwn	1
Vco-miR166g-5p	Cranberry_cDNA_contig_2479_249258	4.5	-1	1	21	1757	1777	GGGAAUGCUGUCUGGUUCGAG	:::::: :::.::: :: ::	GUCGAACAAGAUAGCUUUGCC	Cleavage	unkonwn	1
Vco-miR166g-5p	Cranberry_cDNA_contig_233055_443572	4.5	-1	1	21	88	108	GGGAAUGCUGUCUGGUUCGAG	:::.: :.:::.:::.::	GCAGAAUCUGGCAGUAUUUCC	Cleavage	unkonwn	1
Vco-miR166g-5p	Cranberry_cDNA_contig_175606_342409	4.5	-1	1	21	758	778	GGGAAUGCUGUCUGGUUCGAG	:.:.::::::..::::.	GCAUAGCUAGACAGUGUUCCU	Cleavage	unkonwn	1
Vco-miR166g-5p	Cranberry_cDNA_contig_333910_526273	4.5	-1	1	21	105	125	GGGAAUGCUGUCUGGUUCGAG	.::::::::.::.:: .:	AAUGAACCAGAUAGUAUCUCG	Cleavage	unkonwn	1
Vco-miR166g-5p	Cranberry_cDNA_contig_181838_377807	4.5	-1	1	21	313	333	GGGAAUGCUGUCUGGUUCGAG	: .:.:::::...:..::..:	CAUGGACCAGGUGGUGUUUUC	Cleavage	unkonwn	1
Vco-miR166g-5p	Cranberry_cDNA_contig_2180051_158489	4.5	-1	1	21	295	315	GGGAAUGCUGUCUGGUUCGAG	.: ::: :::...::.::::.	UUGGAAGCAGGUGGCGUUCCU	Cleavage	unkonwn	1
Vco-miR166g-5p	Cranberry_cDNA_contig_296590_204861	4.5	-1	1	21	376	396	GGGAAUGCUGUCUGGUUCGAG	.: ::: :::...::.::::.	UUGGAAGCAGGUGGCGUUCCU	Cleavage	unkonwn	1
Vco-miR166g-5p	Cranberry_cDNA_contig_2168152_105456	4.5	-1	1	21	161	181	GGGAAUGCUGUCUGGUUCGAG	::: :: ::::::::::...	CUCUUACGAGACAGCAUUUUU	Cleavage	unkonwn	1
Vco-miR166g-5p	Cranberry_cDNA_contig_101474_263925	4.5	-1	1	21	824	844	GGGAAUGCUGUCUGGUUCGAG	: .:::::::..:: ::: ::	CCUGAACCAGGUAGGAUUGCC	Cleavage	unkonwn	1
Vco-miR166g-5p	Cranberry_cDNA_contig_410354_222521	4.5	-1	1	21	154	174	GGGAAUGCUGUCUGGUUCGAG	::::.::.::: :::..:	GCAGAACUAGGCAGAAUUUUC	Cleavage	unkonwn	1
Vco-miR166g-5p	Cranberry_cDNA_contig_314863_322320	4.5	-1	1	21	2127	2147	GGGAAUGCUGUCUGGUUCGAG	:::.::::. :..:::::	GGAGAAUCAGAUCGUGUUCCC	Cleavage	unkonwn	1
Vco-miR166g-5p	Cranberry_cDNA_contig_2158146_69055	4.5	-1	1	21	334	354	GGGAAUGCUGUCUGGUUCGAG	.:::...:...:..:::::	AGUGAAUUGGGUGGUGUUCCC	Cleavage	unkonwn	1
Vco-miR166g-5p	Cranberry_cDNA_contig_334436_529129	4.5	-1	1	21	603	623	GGGAAUGCUGUCUGGUUCGAG	.:::.. :..::::::::.	UAUGAAUUUGGUAGCAUUCCU	Cleavage	unkonwn	1
Vco-miR166g-5p	Cranberry_cDNA_contig_329114_498445	4.5	-1	1	21	844	864	GGGAAUGCUGUCUGGUUCGAG	::...:::.:.::. ::::	GACGGGUCAGGCGGCGCUCCC	Cleavage	unkonwn	1
Vco-miR166g-5p	Cranberry_cDNA_contig_207774_280615	4.5	-1	1	21	920	940	GGGAAUGCUGUCUGGUUCGAG	.:::...::.::::: .::	ACUGAAUUGGAUAGCAUCUCC	Cleavage	unkonwn	1
Vco-miR166g-5p	Cranberry_cDNA_contig_175046_338229	4.5	-1	1	21	146	166	GGGAAUGCUGUCUGGUUCGAG	.:::::: :: :::::.:.	ACUGAACCACACCGCAUUUCU	Cleavage	unkonwn	1
Vco-miR166g-5p	Cranberry_cDNA_contig_173407_327493	5	-1	1	21	612	632	GGGAAUGCUGUCUGGUUCGAG	::.:::.::::::: : :..:	CUUGAAUCAGACAGAACUUUC	Cleavage	unkonwn	1
Vco-miR166g-5p	Cranberry_cDNA_contig_354462_568999	5	-1	1	21	107	127	GGGAAUGCUGUCUGGUUCGAG	:::::. :: ::::::: :.:	CUCGAGACACACAGCAUACUC	Cleavage	unkonwn	1
Vco-miR166g-5p	Cranberry_cDNA_contig_1449252_19505	5	-1	1	21	216	236	GGGAAUGCUGUCUGGUUCGAG	::: ::.::::.: :::: ::	CUCUAAUCAGAUAACAUUGCC	Cleavage	unkonwn	1
Vco-miR166g-5p	Cranberry_cDNA_contig_2155130_1_58288	5	-1	1	21	54	74	GGGAAUGCUGUCUGGUUCGAG	::: .:::: :.:::: ::::	CUCAGACCAUAUAGCAGUCCC	Cleavage	unkonwn	1
Vco-miR166g-5p	Cranberry_cDNA_contig_184893_393061	5	-1	1	21	274	294	GGGAAUGCUGUCUGGUUCGAG	::::: :::::::::: :..	CUCGACCCAGACAGCAACCUU	Cleavage	unkonwn	1
Vco-miR166g-5p	Cranberry_cDNA_contig_280814_202617	5	-1	1	21	76	96	GGGAAUGCUGUCUGGUUCGAG	::: :.:.. .:::::::::.	CUCAAGCUGAGCAGCAUUCCU	Cleavage	unkonwn	1
Vco-miR166g-5p	Cranberry_cDNA_contig_2152724_49452	5	-1	1	21	433	453	GGGAAUGCUGUCUGGUUCGAG	:::: :.::: ..:.:::::.	CUCGCAUCAGUUGGUAUUCCU	Translation	unkonwn	1
Vco-miR166g-5p	Cranberry_cDNA_contig_331418_4867	5	-1	1	21	388	408	GGGAAUGCUGUCUGGUUCGAG	.::::.:..::.: : :::::	UUCGAGCUGGAUAUCUUUCCC	Cleavage	unkonwn	1
Vco-miR166g-5p	Cranberry_cDNA_contig_329686_502198	5	-1	1	21	509	529	GGGAAUGCUGUCUGGUUCGAG	::.:. .:::.:: ::::::.	CUUGGCUCAGGCACCAUUCCU	Cleavage	unkonwn	1
Vco-miR166g-5p	Cranberry_cDNA_contig_2164343_91027	5	-1	1	21	92	112	GGGAAUGCUGUCUGGUUCGAG	.:.:: :: :::::.:::.:	UUUGACCCUGACAGUAUUUCG	Cleavage	unkonwn	1
Vco-miR166g-5p	Cranberry_cDNA_contig_67330_259174	5	-1	1	21	222	242	GGGAAUGCUGUCUGGUUCGAG	:.::.:.::::::. ::...	GUUGAGCUAGACAGUUUUUUU	Cleavage	unkonwn	1
Vco-miR166g-5p	Cranberry_cDNA_contig_2175618_0_134082	5	-1	1	21	325	345	GGGAAUGCUGUCUGGUUCGAG	:.::.:.::::::. ::...	GUUGAGCUAGACAGUUUUUUU	Cleavage	unkonwn	1
Vco-miR166g-5p	Cranberry_cDNA_contig_249003_197944	5	-1	1	21	585	605	GGGAAUGCUGUCUGGUUCGAG	::: : :::::.::::: ::	CUCCACCCAGAUAGCAUCCCA	Cleavage	unkonwn	1
Vco-miR166g-5p	Cranberry_cDNA_contig_175085_338487	5	-1	1	21	103	123	GGGAAUGCUGUCUGGUUCGAG	:.:::.:: ::: ::::..:	AUUGAAUCAAACACCAUUUUC	Cleavage	unkonwn	1
Vco-miR166g-5p	Cranberry_cDNA_contig_181390_375306	5	-1	1	21	327	347	GGGAAUGCUGUCUGGUUCGAG	::: .::.::.::::::.:	CUCCUGCCGGAUAGCAUUUCA	Cleavage	unkonwn	1
Vco-miR166g-5p	Cranberry_cDNA_contig_184277_389941	5	-1	1	21	90	110	GGGAAUGCUGUCUGGUUCGAG	.:. :::.:::.: ::::::	UUUAAACUAGAUACCAUUCCG	Cleavage	unkonwn	1
Vco-miR166g-5p	Cranberry_cDNA_contig_2180084_158620	5	-1	1	21	784	804	GGGAAUGCUGUCUGGUUCGAG	::: .::.::.::::::.:	CUCCUGCCGGAUAGCAUUUCA	Cleavage	unkonwn	1
Vco-miR166g-5p	Cranberry_cDNA_contig_2177813_1_146167	5	-1	1	21	2	22	GGGAAUGCUGUCUGGUUCGAG	::: : :::::.::::: ::	CUCCACCCAGAUAGCAUCCCA	Cleavage	unkonwn	1
Vco-miR166g-5p	Cranberry_cDNA_contig_2177561_1_144760	5	-1	1	21	673	693	GGGAAUGCUGUCUGGUUCGAG	.:.::: :::.:: :::::.	UUUGAAGCAGGCACCAUUCUA	Cleavage	unkonwn	1
Vco-miR166g-5p	Cranberry_cDNA_contig_203073_431780	5	-1	1	21	48	68	GGGAAUGCUGUCUGGUUCGAG	.::::. ..::.:::::: :.	UUCGAGGUGGAUAGCAUUGCU	Cleavage	unkonwn	1
Vco-miR166g-5p	Cranberry_cDNA_contig_2160327_76562	5	-1	1	21	276	296	GGGAAUGCUGUCUGGUUCGAG	.:::.: : :::: :::::.:	UUCGGAGCCGACAACAUUCUC	Cleavage	unkonwn	1
Vco-miR166g-5p	Cranberry_cDNA_contig_438948_593599	5	-1	1	21	149	169	GGGAAUGCUGUCUGGUUCGAG	.:.::: :.::.: ::::..:	UUUGAAACGGAUAUCAUUUUC	Cleavage	unkonwn	1
Vco-miR166g-5p	Cranberry_cDNA_contig_447850_622494	5	-1	1	21	208	228	GGGAAUGCUGUCUGGUUCGAG	:: :: :::::::::: : ::	CUGGAUCCAGACAGCAGUACC	Cleavage	unkonwn	1
Vco-miR166g-5p	Cranberry_cDNA_contig_414031_228056	5	-1	1	21	759	779	GGGAAUGCUGUCUGGUUCGAG	:::: :: .::.:::::: :.	CUCGUACAGGAUAGCAUUGCU	Cleavage	unkonwn	1
Vco-miR166g-5p	Cranberry_cDNA_contig_445001_618220	5	-1	1	21	665	685	GGGAAUGCUGUCUGGUUCGAG	:: ::.::::.: ::::::.	CUGAAAUCAGAUAACAUUCCU	Cleavage	unkonwn	1
Vco-miR166g-5p	Cranberry_cDNA_contig_211081_192428	5	-1	1	21	213	233	GGGAAUGCUGUCUGGUUCGAG	.:.::: .::..::.: ::::	UUUGAAGUAGGUAGUACUCCC	Cleavage	unkonwn	1
Vco-miR166g-5p	Cranberry_cDNA_contig_178468_359522	5	-1	1	21	709	729	GGGAAUGCUGUCUGGUUCGAG	::: ::. ::.::: :::.::	CUCAAAUGAGGCAGAAUUUCC	Cleavage	unkonwn	1
Vco-miR166g-5p	Cranberry_cDNA_contig_179741_366826	5	-1	1	21	850	870	GGGAAUGCUGUCUGGUUCGAG	.:.::: .::..::.: ::::	UUUGAAGUAGGUAGUACUCCC	Cleavage	unkonwn	1
Vco-miR166g-5p	Cranberry_cDNA_contig_178344_358877	5	-1	1	21	705	725	GGGAAUGCUGUCUGGUUCGAG	.:.:.:: .:: .:::::::.	UUUGGACAGGAAGGCAUUCCU	Translation	unkonwn	1
Vco-miR166h-3p	Cranberry_cDNA_contig_241566_465612	1.5	-1	1	22	2	23	AUUUCGGACCAGGCUUCAUUCC	:::.:::.::::::::.:::::	GGAGUGAGGCCUGGUCUGAAAU	Cleavage	unkonwn	1
Vco-miR166h-3p	Cranberry_cDNA_contig_195168_422072	1.5	-1	1	22	138	159	AUUUCGGACCAGGCUUCAUUCC	:::.:::.::::::::.:::::	GGAGUGAGGCCUGGUCUGAAAU	Cleavage	unkonwn	1
Vco-miR166h-3p	Cranberry_cDNA_contig_194633_421282	2	-1	1	22	1466	1487	AUUUCGGACCAGGCUUCAUUCC	::::::::::::::::::.: :	GGAAUGAAGCCUGGUCCGGAUU	Cleavage	unkonwn	1
Vco-miR166h-3p	Cranberry_cDNA_contig_313268_315046	2	-1	1	22	1465	1486	AUUUCGGACCAGGCUUCAUUCC	::::::::::::::::::.: :	GGAAUGAAGCCUGGUCCGGAUU	Cleavage	unkonwn	1
Vco-miR166h-3p	Cranberry_cDNA_contig_104458_264297	2	-1	1	22	882	903	AUUUCGGACCAGGCUUCAUUCC	::.:::::::::::::::.: :	GGGAUGAAGCCUGGUCCGGAUU	Cleavage	unkonwn	1
Vco-miR166h-3p	Cranberry_cDNA_contig_2180104_158726	2	-1	1	22	867	888	AUUUCGGACCAGGCUUCAUUCC	::.:::::::::::::::.: :	GGGAUGAAGCCUGGUCCGGAUU	Cleavage	unkonwn	1
Vco-miR166h-3p	Cranberry_cDNA_contig_209922_192317	3	-1	1	22	19	40	AUUUCGGACCAGGCUUCAUUCC	:: :: :.:..::::.::::::	GGUAUCAGGUUUGGUUCGAAAU	Cleavage	unkonwn	1
Vco-miR166h-3p	Cranberry_cDNA_contig_2161676_81674	3	-1	1	22	169	190	AUUUCGGACCAGGCUUCAUUCC	.:::.:::.::::..::::	CAGAUGGAGCUUGGUUUGAAAA	Cleavage	unkonwn	1
Vco-miR166h-3p	Cranberry_cDNA_contig_416140_235201	3	-1	1	22	154	175	AUUUCGGACCAGGCUUCAUUCC	:: :::..:::::.::.::	CAUAUUAAGUUUGGUCUGAGAU	Cleavage	unkonwn	1
Vco-miR166h-3p	Cranberry_cDNA_contig_226449_283353	3.5	-1	1	22	259	280	AUUUCGGACCAGGCUUCAUUCC	::: :::: ::::: :::::::	GGAUUGAAACCUGGGCCGAAAU	Cleavage	unkonwn	1
Vco-miR166h-3p	Cranberry_cDNA_contig_285383_292671	3.5	-1	1	22	336	357	AUUUCGGACCAGGCUUCAUUCC	: :::.:: .:::::::.:.:	UGCAUGGAGAUUGGUCCGGAGU	Cleavage	unkonwn	1
Vco-miR166h-3p	Cranberry_cDNA_contig_327975_491705	3.5	-1	1	22	954	975	AUUUCGGACCAGGCUUCAUUCC	:.::: :..:::::.:::::	UGGAUGUUGUUUGGUCUGAAAU	Cleavage	unkonwn	1
Vco-miR166h-3p	Cranberry_cDNA_contig_311153_304556	3.5	-1	1	22	622	643	AUUUCGGACCAGGCUUCAUUCC	:. :::: ..:::::.:::::	UGGCUGAAAUUUGGUCUGAAAU	Cleavage	unkonwn	1
Vco-miR166h-3p	Cranberry_cDNA_contig_436646_579721	3.5	-1	1	22	511	532	AUUUCGGACCAGGCUUCAUUCC	:.:::: .::::::.:.:::	AGGAUGACUUCUGGUCUGGAAU	Cleavage	unkonwn	1
Vco-miR166h-3p	Cranberry_cDNA_contig_2180441_160910	3.5	-1	1	22	512	533	AUUUCGGACCAGGCUUCAUUCC	:.:::: .::::::.:.:::	AGGAUGACUUCUGGUCUGGAAU	Cleavage	unkonwn	1
Vco-miR166h-3p	Cranberry_cDNA_contig_30478_253869	3.5	-1	1	22	35	56	AUUUCGGACCAGGCUUCAUUCC	:: ::..:::::.:::::	GAUUUGCAGUUUGGUCUGAAAU	Cleavage	unkonwn	1
Vco-miR166h-3p	Cranberry_cDNA_contig_87148_261801	4	-1	1	22	236	257	AUUUCGGACCAGGCUUCAUUCC	..:::::.::::::: .::	CCGGUGAAGUCUGGUCCAGAAA	Cleavage	unkonwn	1
Vco-miR166h-3p	Cranberry_cDNA_contig_197535_425394	4	-1	1	22	429	450	AUUUCGGACCAGGCUUCAUUCC	:::: ::::: :::: ::::	UCAAUGUAGCCUUGUCCUAAAU	Translation	unkonwn	1
Vco-miR166h-3p	Cranberry_cDNA_contig_325916_479255	4	-1	1	22	382	403	AUUUCGGACCAGGCUUCAUUCC	..::::::::: :::.:::	ACGGUGAAGCCUGCACCGGAAU	Cleavage	unkonwn	1
Vco-miR166h-3p	Cranberry_cDNA_contig_2150805_41936	4	-1	1	22	396	417	AUUUCGGACCAGGCUUCAUUCC	..::..:..::::..:.:::	UUGGUGGGGUUUGGUUUGGAAU	Cleavage	unkonwn	1
Vco-miR166h-3p	Cranberry_cDNA_contig_180871_372404	4	-1	1	22	703	724	AUUUCGGACCAGGCUUCAUUCC	:.::.: :.:::::.::..:	UUAGUGGAACUUGGUCUGAGGU	Cleavage	unkonwn	1
Vco-miR166h-3p	Cranberry_cDNA_contig_2168630_106971	4	-1	1	22	337	358	AUUUCGGACCAGGCUUCAUUCC	:::: ::::: :::: ::::	UCAAUGUAGCCUUGUCCUAAAU	Translation	unkonwn	1
Vco-miR166h-3p	Cranberry_cDNA_contig_238299_453297	4	-1	1	22	59	80	AUUUCGGACCAGGCUUCAUUCC	::::.:: :::::::::	UCGCAGAAGUCUUGUCCGAAAU	Translation	unkonwn	1
Vco-miR166h-3p	Cranberry_cDNA_contig_74724_260114	4	-1	1	22	226	246	AUUUCGGACCAGGCUUCAUUCC	.::::::..:: ::::::::	CUGAUGAAGUUUG-UCCGAAAU	Cleavage	unkonwn	1
Vco-miR166h-3p	Cranberry_cDNA_contig_441013_605344	4	-1	1	22	259	280	AUUUCGGACCAGGCUUCAUUCC	: ::::.::::.:::::	UUGUUCAAGCUUGGUUCGAAAG	Cleavage	unkonwn	1
Vco-miR166h-3p	Cranberry_cDNA_contig_417012_238280	4	-1	1	22	579	600	AUUUCGGACCAGGCUUCAUUCC	.: :::::.::::.: .:::	CCGAAGAAGCUUGGUUCUGAAU	Cleavage	unkonwn	1
Vco-miR166h-3p	Cranberry_cDNA_contig_2179684_156298	4	-1	1	22	1358	1379	AUUUCGGACCAGGCUUCAUUCC	.: :::::.::::.: .:::	CCGAAGAAGCUUGGUUCUGAAU	Cleavage	unkonwn	1
Vco-miR166h-3p	Cranberry_cDNA_contig_2170789_114745	4	-1	1	22	273	293	AUUUCGGACCAGGCUUCAUUCC	:::::: .:::::..::.::	CUAAUGAA-UCUGGUUUGAGAU	Cleavage	unkonwn	1
Vco-miR166h-3p	Cranberry_cDNA_contig_97527_175967	4	-1	1	22	783	803	AUUUCGGACCAGGCUUCAUUCC	:::::: :.:::::: ::::	AUAAUGAA-CUUGGUCCCAAAU	Cleavage	unkonwn	1
Vco-miR166h-3p	Cranberry_cDNA_contig_2162534_84705	4	-1	1	22	797	817	AUUUCGGACCAGGCUUCAUUCC	:::::: :.:::::: ::::	AUAAUGAA-CUUGGUCCCAAAU	Cleavage	unkonwn	1
Vco-miR166h-3p	Cranberry_cDNA_contig_239891_461610	4	-1	1	22	993	1014	AUUUCGGACCAGGCUUCAUUCC	: ::::.:::::..:.::	ACUAGGAAGUCUGGUUUGGAAG	Cleavage	unkonwn	1
Vco-miR166h-3p	Cranberry_cDNA_contig_313387_315687	4	-1	1	22	373	394	AUUUCGGACCAGGCUUCAUUCC	::: :::.:: :.:::.::	UUCAUGUAGCUUGCUUCGAGAU	Cleavage	unkonwn	1
Vco-miR166h-3p	Cranberry_cDNA_contig_338533_543823	4	-1	1	22	486	507	AUUUCGGACCAGGCUUCAUUCC	::: :::.:: :.:::.::	UUCAUGUAGCUUGCUUCGAGAU	Cleavage	unkonwn	1
Vco-miR166h-3p	Cranberry_cDNA_contig_2172210_120160	4	-1	1	22	624	645	AUUUCGGACCAGGCUUCAUUCC	: ..::. ..:::::::::::	GUGGUGGCAUUUGGUCCGAAAU	Cleavage	unkonwn	1
Vco-miR166h-3p	Cranberry_cDNA_contig_2174002_126934	4	-1	1	22	1298	1319	AUUUCGGACCAGGCUUCAUUCC	:: .:::::::: .:.:::	GUUAUUGAGCCUGGUAUGGAAU	Cleavage	unkonwn	1
Vco-miR166h-3p	Cranberry_cDNA_contig_29154_323553	4.5	-1	1	22	185	206	AUUUCGGACCAGGCUUCAUUCC	:::: :::::::::: .::.:	GGAAAGAAGCCUGGUGUGAGAA	Cleavage	unkonwn	1
Vco-miR166h-3p	Cranberry_cDNA_contig_2132022_35840	4.5	-1	1	22	162	183	AUUUCGGACCAGGCUUCAUUCC	:::.:::: :::: ::.::::	GGAGUGAAUCCUGAUCUGAAAA	Cleavage	unkonwn	1
Vco-miR166h-3p	Cranberry_cDNA_contig_175295_340112	4.5	-1	1	22	136	157	AUUUCGGACCAGGCUUCAUUCC	:::.:::: :::: ::.::::	GGAGUGAAUCCUGAUCUGAAAA	Cleavage	unkonwn	1
Vco-miR166h-3p	Cranberry_cDNA_contig_239650_460470	4.5	-1	1	22	966	987	AUUUCGGACCAGGCUUCAUUCC	:..::::::.:: :.:::: :	UGGGUGAAGCUUGUUUCGAACU	Cleavage	unkonwn	1
Vco-miR166h-3p	Cranberry_cDNA_contig_322178_208704	4.5	-1	1	22	1866	1887	AUUUCGGACCAGGCUUCAUUCC	:.::::: :::::: ::::	AUAGUGAAGGCUGGUCAGAAAC	Cleavage	unkonwn	1
Vco-miR166h-3p	Cranberry_cDNA_contig_331960_515210	4.5	-1	1	22	148	169	AUUUCGGACCAGGCUUCAUUCC	:: ::: : .::::::::.::	CGACUGAUGAUUGGUCCGAGAU	Cleavage	unkonwn	1
Vco-miR166h-3p	Cranberry_cDNA_contig_2159816_74747	4.5	-1	1	22	372	392	AUUUCGGACCAGGCUUCAUUCC	::::.:::.:: :.::::::	CCAAUGGAGCUUG-UUCGAAAU	Cleavage	unkonwn	1
Vco-miR166h-3p	Cranberry_cDNA_contig_15169_251279	4.5	-1	1	22	547	568	AUUUCGGACCAGGCUUCAUUCC	: :: :::::::: ::.:.::	GCAAGGAAGCCUGUUCUGGAAA	Cleavage	unkonwn	1
Vco-miR166h-3p	Cranberry_cDNA_contig_437070_582209	4.5	-1	1	22	8	29	AUUUCGGACCAGGCUUCAUUCC	: .:::.::.. ::::.::::	GUGAUGGAGUUGGGUCUGAAAG	Translation	unkonwn	1
Vco-miR166h-3p	Cranberry_cDNA_contig_39918_168321	4.5	-1	1	22	225	246	AUUUCGGACCAGGCUUCAUUCC	:. :.::..:::::.::::	UCAGAGGAGUUUGGUCUGAAAA	Cleavage	unkonwn	1
Vco-miR166h-3p	Cranberry_cDNA_contig_1817844_24276	4.5	-1	1	22	600	621	AUUUCGGACCAGGCUUCAUUCC	: ::::::::: ::. ::::	AGUAUGAAGCCUAGUUGGAAAC	Translation	unkonwn	1
Vco-miR166h-3p	Cranberry_cDNA_contig_442522_611519	4.5	-1	1	22	754	775	AUUUCGGACCAGGCUUCAUUCC	: :::.: :: :::::::::	AAACUGAGGACUUGUCCGAAAU	Translation	unkonwn	1
Vco-miR166h-3p	Cranberry_cDNA_contig_2125464_33787	4.5	-1	1	22	127	148	AUUUCGGACCAGGCUUCAUUCC	:::.::::::::. :::	UACUUGAGGCCUGGUCUUAAAA	Cleavage	unkonwn	1
Vco-miR166h-3p	Cranberry_cDNA_contig_312246_310016	4.5	-1	1	22	1054	1075	AUUUCGGACCAGGCUUCAUUCC	:.:::::::::.: :::	UUUCAGGAGCCUGGUCUGCAAU	Cleavage	unkonwn	1
Vco-miR166h-3p	Cranberry_cDNA_contig_150141_183543	4.5	-1	1	22	1248	1269	AUUUCGGACCAGGCUUCAUUCC	::::::::: ::::..:	AAGUCGAAGCCUGGGCCGAGGU	Cleavage	unkonwn	1
Vco-miR166h-3p	Cranberry_cDNA_contig_2170288_112803	4.5	-1	1	22	267	288	AUUUCGGACCAGGCUUCAUUCC	:.:::: ..::::. :::::	AUAGUGAAAUUUGGUUGGAAAU	Cleavage	unkonwn	1
Vco-miR166h-3p	Cranberry_cDNA_contig_274318_290719	4.5	-1	1	22	1788	1809	AUUUCGGACCAGGCUUCAUUCC	::::::::: ::.:::.	AUCCUGAAGCCUGCUCUGAAGC	Cleavage	unkonwn	1
Vco-miR166h-3p	Cranberry_cDNA_contig_327826_490709	4.5	-1	1	22	2292	2313	AUUUCGGACCAGGCUUCAUUCC	::::::::: ::.:::.	AUCCUGAAGCCUGCUCUGAAGC	Cleavage	unkonwn	1
Vco-miR166h-3p	Cranberry_cDNA_contig_2170708_114448	4.5	-1	1	22	40	61	AUUUCGGACCAGGCUUCAUUCC	: :: ::: :::::: :::::	GAAAGGAAACCUGGUACGAAAC	Cleavage	unkonwn	1
Vco-miR166h-3p	Cranberry_cDNA_contig_183003_383729	4.5	-1	1	22	310	331	AUUUCGGACCAGGCUUCAUUCC	:::.::..:::::: :.:	ACCAUGGAGUUUGGUCCAAGAC	Cleavage	unkonwn	1
Vco-miR166h-3p	Cranberry_cDNA_contig_2168601_0_106771	4.5	-1	1	22	670	691	AUUUCGGACCAGGCUUCAUUCC	::::::.. :::.::::.	UUCAUGAAGUUGGGUUCGAAGC	Translation	unkonwn	1
Vco-miR166h-3p	Cranberry_cDNA_contig_2177193_142899	4.5	-1	1	22	1293	1314	AUUUCGGACCAGGCUUCAUUCC	:::.:: ::::::: :::	CUCAUGGAGACUGGUCCAAAAA	Cleavage	unkonwn	1
Vco-miR166h-3p	Cranberry_cDNA_contig_2180395_0_160659	4.5	-1	1	22	503	524	AUUUCGGACCAGGCUUCAUUCC	:: ::::::::::.::	AAACACAAACCUGGUCCGAGAU	Cleavage	unkonwn	1
Vco-miR166h-3p	Cranberry_cDNA_contig_185496_395959	4.5	-1	1	22	586	607	AUUUCGGACCAGGCUUCAUUCC	: .:::.. .::::::.::: :	GAGAUGGGUUCUGGUCUGAAUU	Cleavage	unkonwn	1
Vco-miR166h-3p	Cranberry_cDNA_contig_313684_316826	4.5	-1	1	22	649	670	AUUUCGGACCAGGCUUCAUUCC	.::.::.:::::..:. ::	UCUGUGGAGUCUGGUUUGGUAU	Cleavage	unkonwn	1
Vco-miR166h-3p	Cranberry_cDNA_contig_2177132_2_142513	5	-1	1	22	270	291	AUUUCGGACCAGGCUUCAUUCC	::.:::.::.::: :: :.::	UGAGUGAGGCUUGGACCCAGAU	Cleavage	unkonwn	1
Vco-miR166h-3p	Cranberry_cDNA_contig_137231_2058	5	-1	1	22	33	54	AUUUCGGACCAGGCUUCAUUCC	::.: ::::.::::..:. ::	UGAGUAAAGCUUGGUUUGGUAU	Cleavage	unkonwn	1
Vco-miR166h-3p	Cranberry_cDNA_contig_2153593_52781	5	-1	1	22	183	204	AUUUCGGACCAGGCUUCAUUCC	::.: :.: ::: ::::::::	GGGAGGGACCCUUGUCCGAAAC	Translation	unkonwn	1
Vco-miR166h-3p	Cranberry_cDNA_contig_326614_483194	5	-1	1	22	264	285	AUUUCGGACCAGGCUUCAUUCC	::::.::::::::::	CUCCCGAAGUCUGGUCCGAACC	Cleavage	unkonwn	1
Vco-miR166h-3p	Cranberry_cDNA_contig_323684_208984	5	-1	1	22	692	713	AUUUCGGACCAGGCUUCAUUCC	:::: :: . ::::::::::	AGAAUCAAUUAUGGUCCGAAAC	Cleavage	unkonwn	1
Vco-miR166h-3p	Cranberry_cDNA_contig_180575_370808	5	-1	1	22	294	315	AUUUCGGACCAGGCUUCAUUCC	: :: ::.::.:: ::::::.	GAAAAGAGGCUUGCUCCGAAGA	Cleavage	unkonwn	1
Vco-miR166h-3p	Cranberry_cDNA_contig_1930281_25669	5	-1	1	22	224	245	AUUUCGGACCAGGCUUCAUUCC	.::::::.:::::. :::	AAGAUGAAGUCUGGUUAAAAAA	Cleavage	unkonwn	1
Vco-miR166h-3p	Cranberry_cDNA_contig_307698_297091	5	-1	1	22	501	522	AUUUCGGACCAGGCUUCAUUCC	::::.: .:::::.: :::	UUAAUGGAUUCUGGUUCCAAAC	Cleavage	unkonwn	1
Vco-miR166h-3p	Cranberry_cDNA_contig_438038_588256	5	-1	1	22	402	423	AUUUCGGACCAGGCUUCAUUCC	::::.: .:::::.: :::	UUAAUGGAUUCUGGUUCCAAAC	Cleavage	unkonwn	1
Vco-miR166h-3p	Cranberry_cDNA_contig_200611_190867	5	-1	1	22	370	390	AUUUCGGACCAGGCUUCAUUCC	::.::: :: ::::.::::.:	AGAGUGA-GCAUGGUUCGAAGU	Cleavage	unkonwn	1
Vco-miR166h-3p	Cranberry_cDNA_contig_175371_340685	5	-1	1	22	558	578	AUUUCGGACCAGGCUUCAUUCC	::.::: :: ::::.::::.:	AGAGUGA-GCAUGGUUCGAAGU	Cleavage	unkonwn	1
Vco-miR166h-3p	Cranberry_cDNA_contig_2162260_83653	5	-1	1	22	85	106	AUUUCGGACCAGGCUUCAUUCC	:.::..:::::::::.	GUAUGGGAGUUUGGUCCGAAGG	Cleavage	unkonwn	1
Vco-miR166h-3p	Cranberry_cDNA_contig_313502_316068	5	-1	1	22	304	325	AUUUCGGACCAGGCUUCAUUCC	.:::::: .:::: .::::	CAGAUGAAGAUUGGUGUGAAAA	Cleavage	unkonwn	1
Vco-miR166h-3p	Cranberry_cDNA_contig_237908_450452	5	-1	1	22	1013	1034	AUUUCGGACCAGGCUUCAUUCC	.::::::.:::::. :::	AAGAUGAAGUCUGGUUAAAAAA	Cleavage	unkonwn	1
Vco-miR166h-3p	Cranberry_cDNA_contig_2136776_37500	5	-1	1	22	944	965	AUUUCGGACCAGGCUUCAUUCC	: :: :::::. :: :.:::::	GAAACGAAGCUGGGGCUGAAAU	Translation	unkonwn	1
Vco-miR166h-3p	Cranberry_cDNA_contig_325595_476963	5	-1	1	22	101	122	AUUUCGGACCAGGCUUCAUUCC	: .::::.:.::: ::::. .:	GAGAUGAGGUCUGAUCCGGCGU	Cleavage	unkonwn	1
Vco-miR166h-3p	Cranberry_cDNA_contig_237401_445820	5	-1	1	22	1631	1652	AUUUCGGACCAGGCUUCAUUCC	:.::: :::::::.: ::.	ACAGUGAUGCCUGGUUCAAAGA	Cleavage	unkonwn	1
Vco-miR166h-3p	Cranberry_cDNA_contig_2180418_160803	5	-1	1	22	1552	1573	AUUUCGGACCAGGCUUCAUUCC	:.::: :::::::.: ::.	ACAGUGAUGCCUGGUUCAAAGA	Cleavage	unkonwn	1
Vco-miR166h-5p	Cranberry_cDNA_contig_444644_617478	2	-1	1	19	1	19	GGAAUGUUGUCUGGUUCGA	::: .:.::::::::::::	UCGUGCUAGACAACAUUCC	Cleavage	unkonwn	1
Vco-miR166h-5p	Cranberry_cDNA_contig_239507_459770	3	-1	1	21	1994	2014	GGAAUGUUGUCUGGUUCGAGA	:::.::..:.:::::::::..	UCUUGAGUCGGACAACAUUUU	Cleavage	unkonwn	1
Vco-miR166h-5p	Cranberry_cDNA_contig_366612_571654	3	-1	1	21	91	111	GGAAUGUUGUCUGGUUCGAGA	:.::::::::::::: ::	AAUUGAACCAGACAACACUCA	Cleavage	unkonwn	1
Vco-miR166h-5p	Cranberry_cDNA_contig_292765_293795	3	-1	1	21	49	69	GGAAUGUUGUCUGGUUCGAGA	: :.::::. ::::::::::.	UGUUGAACUUGACAACAUUCU	Cleavage	unkonwn	1
Vco-miR166h-5p	Cranberry_cDNA_contig_184829_392717	3	-1	1	21	268	288	GGAAUGUUGUCUGGUUCGAGA	:.:::..::::::: ::::	GGUUGAAUUAGACAACCUUCC	Cleavage	unkonwn	1
Vco-miR166h-5p	Cranberry_cDNA_contig_445001_618220	3	-1	1	21	664	684	GGAAUGUUGUCUGGUUCGAGA	:: ::.::::.::::::::	GCUGAAAUCAGAUAACAUUCC	Cleavage	unkonwn	1
Vco-miR166h-5p	Cranberry_cDNA_contig_178321_358737	3	-1	1	21	332	352	GGAAUGUUGUCUGGUUCGAGA	: ::.:.:::::::::::	AGGCAAAUCGGACAACAUUCC	Cleavage	unkonwn	1
Vco-miR166h-5p	Cranberry_cDNA_contig_414569_229972	3	-1	1	21	528	548	GGAAUGUUGUCUGGUUCGAGA	:::: ...::::::::::.	GGUCGAUUUGGACAACAUUCU	Cleavage	unkonwn	1
Vco-miR166h-5p	Cranberry_cDNA_contig_185289_188830	3	-1	1	21	2296	2316	GGAAUGUUGUCUGGUUCGAGA	: :::.:: ::::::::::	GAUGGAAUCAAACAACAUUCC	Translation	unkonwn	1
Vco-miR166h-5p	Cranberry_cDNA_contig_328614_495681	3.5	-1	1	21	550	570	GGAAUGUUGUCUGGUUCGAGA	::.:::.:::. ::.:::::	GCUUGAAUCAGGGAAUAUUCC	Cleavage	unkonwn	1
Vco-miR166h-5p	Cranberry_cDNA_contig_131145_268570	3.5	-1	1	21	367	387	GGAAUGUUGUCUGGUUCGAGA	::::::::.:...:..:::.	ACUCGAACCGGGUGAUGUUCU	Cleavage	unkonwn	1
Vco-miR166h-5p	Cranberry_cDNA_contig_331777_514174	3.5	-1	1	21	962	982	GGAAUGUUGUCUGGUUCGAGA	::::::::.:...:..:::.	ACUCGAACCGGGUGAUGUUCU	Cleavage	unkonwn	1
Vco-miR166h-5p	Cranberry_cDNA_contig_1502637_20195	3.5	-1	1	21	149	169	GGAAUGUUGUCUGGUUCGAGA	:::.::::::.:::::.	GGGAGAAUCAGACAGCAUUCU	Cleavage	unkonwn	1
Vco-miR166h-5p	Cranberry_cDNA_contig_305119_206187	3.5	-1	1	21	267	287	GGAAUGUUGUCUGGUUCGAGA	:: :::: ::::::.::::.	ACUGGAACAAGACAAUAUUCU	Cleavage	unkonwn	1
Vco-miR166h-5p	Cranberry_cDNA_contig_341270_550420	3.5	-1	1	21	88	108	GGAAUGUUGUCUGGUUCGAGA	::.: :.:.::::.::::.:	CCUUGCAUCGGACAGCAUUUC	Cleavage	unkonwn	1
Vco-miR166h-5p	Cranberry_cDNA_contig_269389_289751	3.5	-1	1	21	89	109	GGAAUGUUGUCUGGUUCGAGA	::.: :.:.::::.::::.:	CCUUGCAUCGGACAGCAUUUC	Cleavage	unkonwn	1
Vco-miR166h-5p	Cranberry_cDNA_contig_1449252_19505	3.5	-1	1	21	215	235	GGAAUGUUGUCUGGUUCGAGA	::: ::.::::.:::::: :	CCUCUAAUCAGAUAACAUUGC	Cleavage	unkonwn	1
Vco-miR166h-5p	Cranberry_cDNA_contig_185480_395866	3.5	-1	1	20	1	20	GGAAUGUUGUCUGGUUCGAG	:::.::::::.:::::.	GGAGAAUCAGACAGCAUUCU	Cleavage	unkonwn	1
Vco-miR166h-5p	Cranberry_cDNA_contig_298530_294671	3.5	-1	1	21	126	146	GGAAUGUUGUCUGGUUCGAGA	:. ::: .:::.::.::::::	UUACGAUUCAGGCAGCAUUCC	Cleavage	unkonwn	1
Vco-miR166h-5p	Cranberry_cDNA_contig_410705_222901	3.5	-1	1	21	130	150	GGAAUGUUGUCUGGUUCGAGA	::::::. :::.:::::..	AAUCGAACUCGACGACAUUUU	Cleavage	unkonwn	1
Vco-miR166h-5p	Cranberry_cDNA_contig_148938_271020	3.5	-1	1	21	93	113	GGAAUGUUGUCUGGUUCGAGA	:.:.:::::. :::.::::	AGUUGGACCAGGAAACGUUCC	Cleavage	unkonwn	1
Vco-miR166h-5p	Cranberry_cDNA_contig_238950_457049	3.5	-1	1	21	523	543	GGAAUGUUGUCUGGUUCGAGA	:.:.:::::. :::.::::	AGUUGGACCAGGAAACGUUCC	Cleavage	unkonwn	1
Vco-miR166h-5p	Cranberry_cDNA_contig_2160327_76562	3.5	-1	1	21	275	295	GGAAUGUUGUCUGGUUCGAGA	.:::.: : ::::::::::.	CUUCGGAGCCGACAACAUUCU	Cleavage	unkonwn	1
Vco-miR166h-5p	Cranberry_cDNA_contig_288886_293192	3.5	-1	1	21	1255	1275	GGAAUGUUGUCUGGUUCGAGA	.:. :::::::::...:::.	CUUUCAACCAGACAGUGUUCU	Cleavage	unkonwn	1
Vco-miR166h-5p	Cranberry_cDNA_contig_334032_526939	3.5	-1	1	21	144	164	GGAAUGUUGUCUGGUUCGAGA	: :::.:::: .:::::::	AAUGGAAUCAGAGGACAUUCC	Cleavage	unkonwn	1
Vco-miR166h-5p	Cranberry_cDNA_contig_440470_602319	3.5	-1	1	21	332	352	GGAAUGUUGUCUGGUUCGAGA	.:: :: ::::.::.::::.	GUUCCAAACAGAUAAUAUUCU	Cleavage	unkonwn	1
Vco-miR166h-5p	Cranberry_cDNA_contig_445750_619516	3.5	-1	1	21	165	185	GGAAUGUUGUCUGGUUCGAGA	: :: ::::::::::::.	AACCCAAGCAGACAACAUUCU	Cleavage	unkonwn	1
Vco-miR166h-5p	Cranberry_cDNA_contig_185806_397134	4	-1	1	21	203	223	GGAAUGUUGUCUGGUUCGAGA	:.:.:.:.:.::..::::::	UUUUGGAUCGGAUGACAUUCA	Cleavage	unkonwn	1
Vco-miR166h-5p	Cranberry_cDNA_contig_180025_368183	4	-1	1	21	176	196	GGAAUGUUGUCUGGUUCGAGA	:.:.::::..:: .:::::.:	UUUUGAACUGGAAGACAUUUC	Cleavage	unkonwn	1
Vco-miR166h-5p	Cranberry_cDNA_contig_419670_247216	4	-1	1	21	1083	1103	GGAAUGUUGUCUGGUUCGAGA	:.:.:..:.:::::: ::::.	UUUUGGGCUAGACAAAAUUCU	Cleavage	unkonwn	1
Vco-miR166h-5p	Cranberry_cDNA_contig_234999_443910	4	-1	1	21	34	54	GGAAUGUUGUCUGGUUCGAGA	:::::.:.:: :::.::::	GCUCGAGCUAGCCAAUAUUCG	Translation	unkonwn	1
Vco-miR166h-5p	Cranberry_cDNA_contig_332149_516295	4	-1	1	21	187	207	GGAAUGUUGUCUGGUUCGAGA	:.:: ::...:::::.:::..	UUUCAAAUUGGACAAUAUUUU	Cleavage	unkonwn	1
Vco-miR166h-5p	Cranberry_cDNA_contig_181218_374485	4	-1	1	21	232	252	GGAAUGUUGUCUGGUUCGAGA	:::: : :..:::::..::::	UCUCCACCUGGACAAUGUUCC	Cleavage	unkonwn	1
Vco-miR166h-5p	Cranberry_cDNA_contig_1080851_14744	4	-1	1	21	377	397	GGAAUGUUGUCUGGUUCGAGA	:.:.::. ..:.:::.:::::	UUUUGAGAUGGGCAAUAUUCC	Cleavage	unkonwn	1
Vco-miR166h-5p	Cranberry_cDNA_contig_2160204_76140	4	-1	1	21	149	169	GGAAUGUUGUCUGGUUCGAGA	:. :::::::::::.: ::..	UUCCGAACCAGACAGCUUUUU	Cleavage	unkonwn	1
Vco-miR166h-5p	Cranberry_cDNA_contig_2177561_1_144760	4	-1	1	21	672	692	GGAAUGUUGUCUGGUUCGAGA	:.:.::: :::.:: :::::.	UUUUGAAGCAGGCACCAUUCU	Cleavage	unkonwn	1
Vco-miR166h-5p	Cranberry_cDNA_contig_281149_291873	4	-1	1	21	282	302	GGAAUGUUGUCUGGUUCGAGA	: .:.::.:::::::.:::	CCGUGGACUAGACAACGUUCG	Cleavage	unkonwn	1
Vco-miR166h-5p	Cranberry_cDNA_contig_429035_6178	4	-1	1	21	437	457	GGAAUGUUGUCUGGUUCGAGA	.:.:.:.::: .:.::::::	CUUUGGAUCAGCUAGCAUUCC	Translation	unkonwn	1
Vco-miR166h-5p	Cranberry_cDNA_contig_191681_415008	4	-1	1	21	477	497	GGAAUGUUGUCUGGUUCGAGA	::::..::::::.::.:	UUAAGAACUGGACAACGUUUC	Cleavage	unkonwn	1
Vco-miR166h-5p	Cranberry_cDNA_contig_435909_574969	4	-1	1	21	466	486	GGAAUGUUGUCUGGUUCGAGA	.:::::::: :.::.: :::	AUUCGAACCAUAUAAUAAUCC	Translation	unkonwn	1
Vco-miR166h-5p	Cranberry_cDNA_contig_416689_236962	4	-1	1	21	376	396	GGAAUGUUGUCUGGUUCGAGA	::::::::::.::: ::	GGAAGAACCAGACAGCAUACC	Cleavage	unkonwn	1
Vco-miR166h-5p	Cranberry_cDNA_contig_199363_427751	4	-1	1	21	13	33	GGAAUGUUGUCUGGUUCGAGA	: :.:::.::::: : :::::	UGUUGAAUCAGACUAAAUUCC	Cleavage	unkonwn	1
Vco-miR166h-5p	Cranberry_cDNA_contig_210761_438050	4	-1	1	21	68	88	GGAAUGUUGUCUGGUUCGAGA	: :.:::.:::..::::: :.	UGUUGAAUCAGGUAACAUGCU	Cleavage	unkonwn	1
Vco-miR166h-5p	Cranberry_cDNA_contig_180865_372332	4	-1	1	21	364	384	GGAAUGUUGUCUGGUUCGAGA	: :.:::..: :.:.::::::	UAUUGAAUUAUAUAGCAUUCC	Translation	unkonwn	1
Vco-miR166h-5p	Cranberry_cDNA_contig_332753_519693	4	-1	1	21	859	879	GGAAUGUUGUCUGGUUCGAGA	.::.:..::.::.:::::	CAAUGAGCUGGAUAAUAUUCC	Cleavage	unkonwn	2
Vco-miR166h-5p	Cranberry_cDNA_contig_196704_424357	4	-1	1	21	640	660	GGAAUGUUGUCUGGUUCGAGA	:::::.:.::.::..: ::	AGUCGAAUCGGAUAAUGUCCC	Cleavage	unkonwn	1
Vco-miR166h-5p	Cranberry_cDNA_contig_443513_615004	4	-1	1	21	33	53	GGAAUGUUGUCUGGUUCGAGA	:.:::.::::.:: :::..	CAUUGAAUCAGAUAAAAUUUU	Cleavage	unkonwn	1
Vco-miR166h-5p	Cranberry_cDNA_contig_436275_577527	4	-1	1	21	295	315	GGAAUGUUGUCUGGUUCGAGA	:.:::.::::.:.. ::::	AAUUGAAUCAGAUAGUUUUCC	Cleavage	unkonwn	1
Vco-miR166h-5p	Cranberry_cDNA_contig_312909_313373	4	-1	1	21	1767	1787	GGAAUGUUGUCUGGUUCGAGA	:::.::.. .:.:::::::	CAUCGGACUGAGCGACAUUCC	Translation	unkonwn	1
Vco-miR166h-5p	Cranberry_cDNA_contig_18738_165198	4	-1	1	21	1001	1021	GGAAUGUUGUCUGGUUCGAGA	:.::::. : :::::::::	AGUUGAACUCGUCAACAUUCC	Translation	unkonwn	1
Vco-miR166h-5p	Cranberry_cDNA_contig_327193_486619	4	-1	1	21	346	366	GGAAUGUUGUCUGGUUCGAGA	:: :..:::.::.::::::	ACUGUAGUCAGGCAGCAUUCC	Cleavage	unkonwn	1
Vco-miR166h-5p	Cranberry_cDNA_contig_417757_240698	4	-1	1	21	388	408	GGAAUGUUGUCUGGUUCGAGA	::. :: ::::::::: :::	CCUUCAAGCAGACAACAAUCC	Cleavage	unkonwn	1
Vco-miR166h-5p	Cranberry_cDNA_contig_816262_11288	4	-1	1	21	309	329	GGAAUGUUGUCUGGUUCGAGA	.:: :.:.:: :::.:::::	CUUCAAGCUAGUCAAUAUUCC	Translation	unkonwn	1
Vco-miR166h-5p	Cranberry_cDNA_contig_184277_389941	4	-1	1	21	89	109	GGAAUGUUGUCUGGUUCGAGA	.:. :::.:::.: ::::::	CUUUAAACUAGAUACCAUUCC	Cleavage	unkonwn	1
Vco-miR166h-5p	Cranberry_cDNA_contig_411998_224921	4	-1	1	21	688	708	GGAAUGUUGUCUGGUUCGAGA	.: :::::::::::.. ::.	AUUAGAACCAGACAAUGCUCU	Cleavage	unkonwn	1
Vco-miR166h-5p	Cranberry_cDNA_contig_2160884_78586	4	-1	1	21	1387	1407	GGAAUGUUGUCUGGUUCGAGA	:: .:::: ::::::::::	GCUGUGACCAAACAACAUUCC	Translation	unkonwn	1
Vco-miR166h-5p	Cranberry_cDNA_contig_60912_258132	4	-1	1	21	1440	1460	GGAAUGUUGUCUGGUUCGAGA	:: .:::: ::::::::::	GCUGUGACCAAACAACAUUCC	Translation	unkonwn	1
Vco-miR166h-5p	Cranberry_cDNA_contig_188281_406445	4.5	-1	1	21	234	254	GGAAUGUUGUCUGGUUCGAGA	:.:::::.:::..::.:::	UUUCGAAUCAGGUAAUAUUGU	Cleavage	unkonwn	1
Vco-miR166h-5p	Cranberry_cDNA_contig_2107067_27994	4.5	-1	1	21	409	429	GGAAUGUUGUCUGGUUCGAGA	:: .::..:::::.:::::.	UCCUGAGUCAGACGACAUUUG	Cleavage	unkonwn	1
Vco-miR166h-5p	Cranberry_cDNA_contig_1990941_26438	4.5	-1	1	21	419	439	GGAAUGUUGUCUGGUUCGAGA	:::.::: ::::::: ::::	UCUUGAAGCAGACAAAUUUCC	Cleavage	unkonwn	1
Vco-miR166h-5p	Cranberry_cDNA_contig_329686_502198	4.5	-1	1	21	508	528	GGAAUGUUGUCUGGUUCGAGA	:::.:. .:::.:: ::::::	UCUUGGCUCAGGCACCAUUCC	Cleavage	unkonwn	1
Vco-miR166h-5p	Cranberry_cDNA_contig_240252_462721	4.5	-1	1	21	192	212	GGAAUGUUGUCUGGUUCGAGA	: :::::::::: :.::::	UAUCGAACCAGAGAGCAUUGU	Cleavage	unkonwn	1
Vco-miR166h-5p	Cranberry_cDNA_contig_443927_615991	4.5	-1	1	21	254	274	GGAAUGUUGUCUGGUUCGAGA	::.::::::: ::::.: :.	ACUUGAACCAGUCAACGUGCU	Translation	unkonwn	1
Vco-miR166h-5p	Cranberry_cDNA_contig_441389_607155	4.5	-1	1	21	138	158	GGAAUGUUGUCUGGUUCGAGA	:: ::: .::::..::::::	UCGCGACUCAGAUGACAUUCA	Cleavage	unkonwn	1
Vco-miR166h-5p	Cranberry_cDNA_contig_2164422_91336	4.5	-1	1	21	726	746	GGAAUGUUGUCUGGUUCGAGA	::.::::::: ::::.: :.	ACUUGAACCAGUCAACGUGCU	Translation	unkonwn	1
Vco-miR166h-5p	Cranberry_cDNA_contig_1647189_21979	4.5	-1	1	21	252	272	GGAAUGUUGUCUGGUUCGAGA	:.::::. ::::.:: :::..	UUUCGAGACAGAUAAGAUUUU	Cleavage	unkonwn	1
Vco-miR166h-5p	Cranberry_cDNA_contig_206021_434552	4.5	-1	1	21	287	307	GGAAUGUUGUCUGGUUCGAGA	:.:: :.:::::::.:: :..	UUUCUAGCCAGACAGCAAUUU	Cleavage	unkonwn	1
Vco-miR166h-5p	Cranberry_cDNA_contig_199461_427871	4.5	-1	1	21	331	351	GGAAUGUUGUCUGGUUCGAGA	:.: :::::: :::::: ::.	UUUGGAACCACACAACACUCU	Translation	unkonwn	1
Vco-miR166h-5p	Cranberry_cDNA_contig_354088_568721	4.5	-1	1	21	242	262	GGAAUGUUGUCUGGUUCGAGA	:.:.::: ::::.:.::: .:	UUUUGAAACAGAUAGCAUAUC	Cleavage	unkonwn	1
Vco-miR166h-5p	Cranberry_cDNA_contig_342858_553452	4.5	-1	1	21	524	545	GGAAUGUUGUCUGGUU-CGAGA	::.: ::..:::::::::::	CCUUGCAAUUAGACAACAUUCA	Cleavage	unkonwn	1
Vco-miR166h-5p	Cranberry_cDNA_contig_417224_238869	4.5	-1	1	21	6	26	GGAAUGUUGUCUGGUUCGAGA	:::. : :::::.::::: ::	UCUUCACCCAGAUAACAUGCC	Cleavage	unkonwn	1
Vco-miR166h-5p	Cranberry_cDNA_contig_181390_375306	4.5	-1	1	21	326	346	GGAAUGUUGUCUGGUUCGAGA	:::: .::.::.:.::::.:	UCUCCUGCCGGAUAGCAUUUC	Cleavage	unkonwn	1
Vco-miR166h-5p	Cranberry_cDNA_contig_2180084_158620	4.5	-1	1	21	783	803	GGAAUGUUGUCUGGUUCGAGA	:::: .::.::.:.::::.:	UCUCCUGCCGGAUAGCAUUUC	Cleavage	unkonwn	1
Vco-miR166h-5p	Cranberry_cDNA_contig_2154441_56183	4.5	-1	1	21	71	91	GGAAUGUUGUCUGGUUCGAGA	:.:. ::..:::::: ::::.	UUUUAAAUUAGACAAAAUUCU	Cleavage	unkonwn	1
Vco-miR166h-5p	Cranberry_cDNA_contig_314338_319882	4.5	-1	1	21	823	843	GGAAUGUUGUCUGGUUCGAGA	:::. : :::::.::::: ::	UCUUCACCCAGAUAACAUGCC	Cleavage	unkonwn	1
Vco-miR166h-5p	Cranberry_cDNA_contig_2179940_157730	4.5	-1	1	21	1354	1374	GGAAUGUUGUCUGGUUCGAGA	:.:: ::: .:.:::..::::	UUUCAAACAGGGCAAUGUUCC	Cleavage	unkonwn	2
Vco-miR166h-5p	Cranberry_cDNA_contig_2126704_34241	4.5	-1	1	21	213	233	GGAAUGUUGUCUGGUUCGAGA	::::::.::.::::.:	GUCACAACCAGGCAGCAUUUC	Cleavage	unkonwn	1
Vco-miR166h-5p	Cranberry_cDNA_contig_185802_397125	4.5	-1	1	21	290	310	GGAAUGUUGUCUGGUUCGAGA	::::::.::.::::.:	GUCACAACCAGGCAGCAUUUC	Cleavage	unkonwn	1
Vco-miR166h-5p	Cranberry_cDNA_contig_314265_319570	4.5	-1	1	21	191	211	GGAAUGUUGUCUGGUUCGAGA	.:::::.:::.:::::	CAUGUGACCAGGCAAUAUUCC	Cleavage	unkonwn	1
Vco-miR166h-5p	Cranberry_cDNA_contig_2174907_130581	4.5	-1	1	21	30	50	GGAAUGUUGUCUGGUUCGAGA	::::::..:.::::::	GGAUCAACCAGGUAGCAUUCC	Cleavage	unkonwn	1
Vco-miR166h-5p	Cranberry_cDNA_contig_975163_13443	4.5	-1	1	21	392	412	GGAAUGUUGUCUGGUUCGAGA	:::::::::::::: :	UAAUCAACCAGACAACAUUAC	Cleavage	unkonwn	1
Vco-miR166h-5p	Cranberry_cDNA_contig_2167933_1_104705	4.5	-1	1	21	905	925	GGAAUGUUGUCUGGUUCGAGA	::. :::.::..:.:::::	ACUUUAACUAGGUAGCAUUCA	Cleavage	unkonwn	1
Vco-miR166h-5p	Cranberry_cDNA_contig_313458_315926	4.5	-1	1	21	1161	1181	GGAAUGUUGUCUGGUUCGAGA	.:.:::.:.::.::..::.	CUUUGAAUCGGAUAAUGUUUG	Cleavage	unkonwn	1
Vco-miR166h-5p	Cranberry_cDNA_contig_9193_163727	4.5	-1	1	21	124	144	GGAAUGUUGUCUGGUUCGAGA	:::: .: .::.::::::.:	ACUCGUGCAGGAUAACAUUUC	Cleavage	unkonwn	1
Vco-miR166h-5p	Cranberry_cDNA_contig_187766_404762	4.5	-1	1	21	110	130	GGAAUGUUGUCUGGUUCGAGA	::::.::::.::: :::	AAAGGAACUAGACGACAAUCC	Cleavage	unkonwn	1
Vco-miR166h-5p	Cranberry_cDNA_contig_70969_971	4.5	-1	1	21	90	110	GGAAUGUUGUCUGGUUCGAGA	.:.:.:: :::.:.:.::.:	AUUUGGACAAGAUAGCGUUUC	Cleavage	unkonwn	1
Vco-miR166h-5p	Cranberry_cDNA_contig_54006_170026	4.5	-1	1	21	211	231	GGAAUGUUGUCUGGUUCGAGA	: :.:.:.:.::: ::::::	UAUUGGAUCGGACCACAUUCA	Cleavage	unkonwn	1
Vco-miR166h-5p	Cranberry_cDNA_contig_189304_408989	4.5	-1	1	21	95	115	GGAAUGUUGUCUGGUUCGAGA	.:.:::: :::::::::	GAGUGGACCAAACAACAUUCA	Translation	unkonwn	1
Vco-miR166h-5p	Cranberry_cDNA_contig_180245_369119	4.5	-1	1	21	43	63	GGAAUGUUGUCUGGUUCGAGA	.:.::::: :::::. :::.	GUUUGAACCUGACAAUUUUCU	Cleavage	unkonwn	1
Vco-miR166h-5p	Cranberry_cDNA_contig_2165646_95943	4.5	-1	1	21	168	188	GGAAUGUUGUCUGGUUCGAGA	: :.::.::::::::::	CGUAGGACUAGACAACAUUGU	Cleavage	unkonwn	1
Vco-miR166h-5p	Cranberry_cDNA_contig_227445_283512	4.5	-1	1	21	343	363	GGAAUGUUGUCUGGUUCGAGA	: :.::.::::::::::	CGUAGGACUAGACAACAUUGU	Cleavage	unkonwn	1
Vco-miR166h-5p	Cranberry_cDNA_contig_2174451_128595	4.5	-1	1	21	207	227	GGAAUGUUGUCUGGUUCGAGA	.:.:::...:::...:::..	CUUUGAAUUGGACGGUAUUUU	Cleavage	unkonwn	1
Vco-miR166h-5p	Cranberry_cDNA_contig_173036_325198	4.5	-1	1	21	491	511	GGAAUGUUGUCUGGUUCGAGA	::::.: :::::::::.	UUGGGAACUAAACAACAUUCU	Translation	unkonwn	1
Vco-miR166h-5p	Cranberry_cDNA_contig_1824565_24418	4.5	-1	1	21	297	317	GGAAUGUUGUCUGGUUCGAGA	::. .:: ::::::::::..	CCUUUGACGAGACAACAUUUU	Cleavage	unkonwn	1
Vco-miR166h-5p	Cranberry_cDNA_contig_82171_261098	4.5	-1	1	21	140	160	GGAAUGUUGUCUGGUUCGAGA	.:.:... ::.:::::::.:	GUUUGGGUGAGGCAACAUUUC	Cleavage	unkonwn	1
Vco-miR166h-5p	Cranberry_cDNA_contig_65814_171595	4.5	-1	1	21	761	781	GGAAUGUUGUCUGGUUCGAGA	.:.::::: :::::. :::.	GUUUGAACCUGACAAUUUUCU	Cleavage	unkonwn	1
Vco-miR166h-5p	Cranberry_cDNA_contig_2128965_34941	4.5	-1	1	21	1144	1164	GGAAUGUUGUCUGGUUCGAGA	.:.::::: :::::. :::.	GUUUGAACCUGACAAUUUUCU	Cleavage	unkonwn	1
Vco-miR166h-5p	Cranberry_cDNA_contig_327171_486496	4.5	-1	1	21	656	676	GGAAUGUUGUCUGGUUCGAGA	:.:: : :..::.:::::::	UUUCUAUCUGGAUAACAUUCA	Cleavage	unkonwn	1
Vco-miR166h-5p	Cranberry_cDNA_contig_437025_581994	4.5	-1	1	21	952	972	GGAAUGUUGUCUGGUUCGAGA	::: ::::::: ::..::..	CCUCAAACCAGAGAAUGUUUU	Cleavage	unkonwn	1
Vco-miR166h-5p	Cranberry_cDNA_contig_237827_449747	4.5	-1	1	21	1321	1341	GGAAUGUUGUCUGGUUCGAGA	:::::: :.:.::::::	GCGAGAACCAAAUAGCAUUCC	Translation	unkonwn	1
Vco-miR166h-5p	Cranberry_cDNA_contig_2137007_37624	4.5	-1	1	21	2030	2050	GGAAUGUUGUCUGGUUCGAGA	::::.: :::::::::.	UUGGGAACUAAACAACAUUCU	Translation	unkonwn	1
Vco-miR166h-5p	Cranberry_cDNA_contig_128268_180506	4.5	-1	1	21	129	149	GGAAUGUUGUCUGGUUCGAGA	: :::.:..:::.: :::::	UAUCGGAUUAGAUACCAUUCA	Cleavage	unkonwn	1
Vco-miR166h-5p	Cranberry_cDNA_contig_435942_575140	4.5	-1	1	21	1331	1351	GGAAUGUUGUCUGGUUCGAGA	: .:::.::::.. ::::::	ACCUGAAUCAGAUGUCAUUCC	Cleavage	unkonwn	1
Vco-miR166h-5p	Cranberry_cDNA_contig_165858_185814	4.5	-1	1	21	2025	2045	GGAAUGUUGUCUGGUUCGAGA	.:.:.:.::: :::::: ::	CUUUGGAUCAGCCAACAUCCC	Translation	unkonwn	1
Vco-miR166h-5p	Cranberry_cDNA_contig_191800_415403	4.5	-1	1	21	116	136	GGAAUGUUGUCUGGUUCGAGA	.:.:.:::::.:.:::..	AAGUGGAUCAGACGAUAUUUU	Cleavage	unkonwn	1
Vco-miR166h-5p	Cranberry_cDNA_contig_346274_559490	4.5	-1	1	21	245	265	GGAAUGUUGUCUGGUUCGAGA	::::.:: :.::.:::.:	CGACGAAUCAAAUAAUAUUUC	Translation	unkonwn	1
Vco-miR166h-5p	Cranberry_cDNA_contig_181526_376187	4.5	-1	1	21	395	415	GGAAUGUUGUCUGGUUCGAGA	:.:: :: ::::.::::: .:	UUUCUAAACAGAUAACAUGUC	Cleavage	unkonwn	1
Vco-miR166h-5p	Cranberry_cDNA_contig_2156281_1_62502	4.5	-1	1	21	44	64	GGAAUGUUGUCUGGUUCGAGA	:. .:. ::::..::.:::::	UUCUGGCCCAGGUAAUAUUCC	Cleavage	unkonwn	1
Vco-miR166h-5p	Cranberry_cDNA_contig_374012_215720	5	-1	1	21	744	764	GGAAUGUUGUCUGGUUCGAGA	:.:.:::.::: :::::::	UUUUGAAUCAGCAAACAUUCG	Translation	unkonwn	1
Vco-miR166h-5p	Cranberry_cDNA_contig_365503_214583	5	-1	1	21	39	59	GGAAUGUUGUCUGGUUCGAGA	:::.: ::::::: .:::: :	UCUUGCACCAGACUGCAUUAC	Cleavage	unkonwn	1
Vco-miR166h-5p	Cranberry_cDNA_contig_222695_442714	5	-1	1	21	265	285	GGAAUGUUGUCUGGUUCGAGA	::::: ::::::::. .: ::	UCUCGUACCAGACAGGGUACC	Cleavage	unkonwn	1
Vco-miR166h-5p	Cranberry_cDNA_contig_182935_383391	5	-1	1	21	296	316	GGAAUGUUGUCUGGUUCGAGA	:.::::::::::.:: . :..	UUUCGAACCAGAUAAAGCUUU	Cleavage	unkonwn	1
Vco-miR166h-5p	Cranberry_cDNA_contig_84465_261389	5	-1	1	21	303	323	GGAAUGUUGUCUGGUUCGAGA	:::::::::.:::::	UUGAGAACCAGACGACAUUGU	Cleavage	unkonwn	1
Vco-miR166h-5p	Cranberry_cDNA_contig_187706_404591	5	-1	1	21	234	254	GGAAUGUUGUCUGGUUCGAGA	:::.: ::::::: .:::: :	UCUUGCACCAGACUGCAUUAC	Cleavage	unkonwn	1
Vco-miR166h-5p	Cranberry_cDNA_contig_136127_181586	5	-1	1	21	337	357	GGAAUGUUGUCUGGUUCGAGA	:::.::. ..:.:::..:::.	UCUUGAGGUGGGCAAUGUUCU	Cleavage	unkonwn	1
Vco-miR166h-5p	Cranberry_cDNA_contig_2076029_27629	5	-1	1	21	15	35	GGAAUGUUGUCUGGUUCGAGA	:: ::::..:::..:: ::.:	UCGCGAAUUAGAUGACCUUUC	Cleavage	unkonwn	1
Vco-miR166h-5p	Cranberry_cDNA_contig_2151596_45276	5	-1	1	21	95	115	GGAAUGUUGUCUGGUUCGAGA	:.:.:::.. ::::::::.:	UUUUGAAUUUCACAACAUUUC	Translation	unkonwn	1
Vco-miR166h-5p	Cranberry_cDNA_contig_343759_555139	5	-1	1	21	371	391	GGAAUGUUGUCUGGUUCGAGA	:.:.:::..:::.:: : :::	UUUUGAAUUAGAUAAGACUCC	Cleavage	unkonwn	1
Vco-miR166h-5p	Cranberry_cDNA_contig_338609_543986	5	-1	1	21	146	166	GGAAUGUUGUCUGGUUCGAGA	:.:.:::.. ::::::::.:	UUUUGAAUUUCACAACAUUUC	Translation	unkonwn	1
Vco-miR166h-5p	Cranberry_cDNA_contig_313238_314910	5	-1	1	21	57	77	GGAAUGUUGUCUGGUUCGAGA	:.:.:::.. ::::::::.:	UUUUGAAUUUCACAACAUUUC	Translation	unkonwn	1
Vco-miR166h-5p	Cranberry_cDNA_contig_271315_290193	5	-1	1	21	455	475	GGAAUGUUGUCUGGUUCGAGA	:::::: ::. : :::::::.	UCUCGAUCCGAAGAACAUUCU	Translation	unkonwn	1
Vco-miR166h-5p	Cranberry_cDNA_contig_438529_591211	5	-1	1	21	707	727	GGAAUGUUGUCUGGUUCGAGA	:: .:::..::.::::: :.:	UCAUGAAUUAGGCAACAAUUC	Cleavage	unkonwn	1
Vco-miR166h-5p	Cranberry_cDNA_contig_332753_519693	5	-1	1	21	981	1001	GGAAUGUUGUCUGGUUCGAGA	:::.:: : .:::::.:::..	UCUUGACCAGGACAAUAUUUU	Cleavage	unkonwn	2
Vco-miR166h-5p	Cranberry_cDNA_contig_2168824_107613	5	-1	1	21	1836	1856	GGAAUGUUGUCUGGUUCGAGA	: :: :::::::::::::	UAUCAAACCAGACAACAUAAC	Cleavage	unkonwn	1
Vco-miR166h-5p	Cranberry_cDNA_contig_314816_0_322082	5	-1	1	21	665	685	GGAAUGUUGUCUGGUUCGAGA	.:.:::...:::::.:::	AUUUGAAUUGGACAAUAUUGA	Cleavage	unkonwn	1
Vco-miR166h-5p	Cranberry_cDNA_contig_173683_329139	5	-1	1	21	1979	1999	GGAAUGUUGUCUGGUUCGAGA	: :: :::::::::::::	UAUCAAACCAGACAACAUAAC	Cleavage	unkonwn	1
Vco-miR166h-5p	Cranberry_cDNA_contig_2179940_157730	5	-1	1	21	2604	2624	GGAAUGUUGUCUGGUUCGAGA	.::.:.::: ::..::::	UGCUGAGCUAGAGAAUGUUCC	Cleavage	unkonwn	2
Vco-miR166h-5p	Cranberry_cDNA_contig_313802_317349	5	-1	1	21	896	916	GGAAUGUUGUCUGGUUCGAGA	::.:::.:: ::::: :::	ACUUGAAUCAAACAACUUUCA	Translation	unkonwn	1
Vco-miR166h-5p	Cranberry_cDNA_contig_243465_197117	5	-1	1	21	274	294	GGAAUGUUGUCUGGUUCGAGA	::.:::..:: :::.:::.	CCUUGAAUUAGCCAAUAUUUG	Translation	unkonwn	1
Vco-miR166h-5p	Cranberry_cDNA_contig_418603_1_243723	5	-1	1	21	920	940	GGAAUGUUGUCUGGUUCGAGA	: ::::::::::::::	GAUAGAACCAGACAACAUGUU	Cleavage	unkonwn	1
Vco-miR166h-5p	Cranberry_cDNA_contig_238674_455267	5	-1	1	21	35	55	GGAAUGUUGUCUGGUUCGAGA	:.:.: ::.::: ::::::.	UUUUGUACUAGAAAACAUUUG	Cleavage	unkonwn	1
Vco-miR166h-5p	Cranberry_cDNA_contig_2170544_113763	5	-1	1	21	304	324	GGAAUGUUGUCUGGUUCGAGA	::.::.:.: : .:::::::	ACUUGAGCUAAAGGACAUUCC	Translation	unkonwn	1
Vco-miR166h-5p	Cranberry_cDNA_contig_2172793_122283	5	-1	1	21	242	262	GGAAUGUUGUCUGGUUCGAGA	:.::: :::::::..:: :.	UUUCGUACCAGACGGCAAUUA	Cleavage	unkonwn	1
Vco-miR166h-5p	Cranberry_cDNA_contig_2175979_1_136147	5	-1	1	21	338	358	GGAAUGUUGUCUGGUUCGAGA	:.:::.: .::: ::::::.	UUUCGGAAUAGAAAACAUUUA	Cleavage	unkonwn	1
Vco-miR166h-5p	Cranberry_cDNA_contig_330230_505434	5	-1	1	21	483	503	GGAAUGUUGUCUGGUUCGAGA	::.:.:.: :: .:::::::	GCUUGGAUCUGAAGACAUUCC	Cleavage	unkonwn	1
Vco-miR166h-5p	Cranberry_cDNA_contig_251468_198318	5	-1	1	21	772	792	GGAAUGUUGUCUGGUUCGAGA	::.:::: ::: .:.::::.	ACUUGAACAAGAGGAUAUUCU	Cleavage	unkonwn	1
Vco-miR166h-5p	Cranberry_cDNA_contig_193880_420005	5	-1	1	21	6	26	GGAAUGUUGUCUGGUUCGAGA	::.::...: :: :::::::	ACUUGAGUUAUACUACAUUCC	Translation	unkonwn	1
Vco-miR166h-5p	Cranberry_cDNA_contig_2157740_1_67545	5	-1	1	21	855	875	GGAAUGUUGUCUGGUUCGAGA	::::.::: : ::..::::.	CCUCGGACCCGCCAGUAUUCU	Translation	unkonwn	1
Vco-miR166h-5p	Cranberry_cDNA_contig_313857_317663	5	-1	1	21	1794	1812	GGAAUGUUGUCUGGUUCGAGA	:.:::: ::::.::::::.:	UUUCGA--CAGAUAACAUUUC	Cleavage	unkonwn	1
Vco-miR166h-5p	Cranberry_cDNA_contig_414451_229540	5	-1	1	21	741	759	GGAAUGUUGUCUGGUUCGAGA	:.:::: ::::.::::::.:	UUUCGA--CAGAUAACAUUUC	Cleavage	unkonwn	1
Vco-miR166h-5p	Cranberry_cDNA_contig_175255_339798	5	-1	1	21	21	41	GGAAUGUUGUCUGGUUCGAGA	::.:::.:: .:: :::::.	CCUUGAAUCAAGCAUCAUUCU	Translation	unkonwn	1
Vco-miR166h-5p	Cranberry_cDNA_contig_2152832_49811	5	-1	1	21	127	147	GGAAUGUUGUCUGGUUCGAGA	::.:::.:: .:: :::::.	CCUUGAAUCAAGCAUCAUUCU	Translation	unkonwn	1
Vco-miR166h-5p	Cranberry_cDNA_contig_203073_431780	5	-1	1	21	47	67	GGAAUGUUGUCUGGUUCGAGA	:.::::. ..::.:.:::: :	UUUCGAGGUGGAUAGCAUUGC	Cleavage	unkonwn	1
Vco-miR166h-5p	Cranberry_cDNA_contig_51389_256687	5	-1	1	21	66	86	GGAAUGUUGUCUGGUUCGAGA	:.:.:.: ::::.:: .:::.	UUUUGGAGCAGAUAAGGUUCU	Cleavage	unkonwn	1
Vco-miR166h-5p	Cranberry_cDNA_contig_1965960_26099	5	-1	1	21	257	277	GGAAUGUUGUCUGGUUCGAGA	:.:: .:::::.: ::: :::	UUUCAGACCAGGCCACACUCC	Cleavage	unkonwn	1
Vco-miR166h-5p	Cranberry_cDNA_contig_161438_273097	5	-1	1	21	253	273	GGAAUGUUGUCUGGUUCGAGA	:.:: :... :::::.:::.:	UUUCAAGUUUGACAAUAUUUC	Cleavage	unkonwn	1
Vco-miR166i-3p	Cranberry_cDNA_contig_194633_421282	0.5	-1	1	21	1464	1484	UCGGACCAGGCUUCAUUCCCC	::::::::::::::::::.	CUGGAAUGAAGCCUGGUCCGG	Cleavage	unkonwn	1
Vco-miR166i-3p	Cranberry_cDNA_contig_313268_315046	0.5	-1	1	21	1463	1483	UCGGACCAGGCUUCAUUCCCC	::::::::::::::::::.	CUGGAAUGAAGCCUGGUCCGG	Cleavage	unkonwn	1
Vco-miR166i-3p	Cranberry_cDNA_contig_104458_264297	1	-1	1	21	880	900	UCGGACCAGGCUUCAUUCCCC	::.:::::::::::::::.	UUGGGAUGAAGCCUGGUCCGG	Cleavage	unkonwn	1
Vco-miR166i-3p	Cranberry_cDNA_contig_2180104_158726	1	-1	1	21	865	885	UCGGACCAGGCUUCAUUCCCC	::.:::::::::::::::.	UUGGGAUGAAGCCUGGUCCGG	Cleavage	unkonwn	1
Vco-miR166i-3p	Cranberry_cDNA_contig_241566_465612	1.5	-1	1	20	1	20	UCGGACCAGGCUUCAUUCCC	:::.:::.::::::::.::	UGGAGUGAGGCCUGGUCUGA	Cleavage	unkonwn	1
Vco-miR166i-3p	Cranberry_cDNA_contig_195168_422072	1.5	-1	1	21	136	156	UCGGACCAGGCUUCAUUCCCC	:::.:::.::::::::.::	UAGGAGUGAGGCCUGGUCUGA	Cleavage	unkonwn	1
Vco-miR166i-3p	Cranberry_cDNA_contig_29154_323553	3	-1	1	21	183	203	UCGGACCAGGCUUCAUUCCCC	:::::: :::::::::: .::	GGGGAAAGAAGCCUGGUGUGA	Cleavage	unkonwn	1
Vco-miR166i-3p	Cranberry_cDNA_contig_436984_581760	3	-1	1	21	10	30	UCGGACCAGGCUUCAUUCCCC	:::.:::::.: :::.:::	CCGGAGUGAAGUCAGGUUCGA	Cleavage	unkonwn	1
Vco-miR166i-3p	Cranberry_cDNA_contig_2158990_71932	3	-1	1	21	607	627	UCGGACCAGGCUUCAUUCCCC	:: ::: ::::::::::::	UGGUAAUAAAGCCUGGUCCGU	Cleavage	unkonwn	1
Vco-miR166i-3p	Cranberry_cDNA_contig_2163410_87635	3.5	-1	1	21	858	878	UCGGACCAGGCUUCAUUCCCC	::::::::::::: :::: :.	GGGGAAUGAAGCCAGGUCAGG	Cleavage	unkonwn	1
Vco-miR166i-3p	Cranberry_cDNA_contig_418870_244694	3.5	-1	1	21	948	968	UCGGACCAGGCUUCAUUCCCC	: ::: :::::::::: :.:.	GUGGACUGAAGCCUGGACUGG	Cleavage	unkonwn	1
Vco-miR166i-3p	Cranberry_cDNA_contig_443669_615450	4	-1	1	21	203	223	UCGGACCAGGCUUCAUUCCCC	:: .::::::::: ::..::	CGGAGAUGAAGCCUUGUUUGA	Cleavage	unkonwn	1
Vco-miR166i-3p	Cranberry_cDNA_contig_226449_283353	4	-1	1	21	257	277	UCGGACCAGGCUUCAUUCCCC	:::: :::: ::::: ::::	UGGGAUUGAAACCUGGGCCGA	Translation	unkonwn	1
Vco-miR166i-3p	Cranberry_cDNA_contig_179220_363903	4	-1	1	21	634	654	UCGGACCAGGCUUCAUUCCCC	: ::..::.:::::: :..::	GUGGGGUGGAGCCUGAUUUGA	Cleavage	unkonwn	1
Vco-miR166i-3p	Cranberry_cDNA_contig_175648_342767	4	-1	1	21	118	138	UCGGACCAGGCUUCAUUCCCC	:: :::::::::::::	AAAUAAGGAAGCCUGGUCCGU	Cleavage	unkonwn	1
Vco-miR166i-3p	Cranberry_cDNA_contig_2132022_35840	4	-1	1	21	160	180	UCGGACCAGGCUUCAUUCCCC	:::.:::: :::: ::.::	ACGGAGUGAAUCCUGAUCUGA	Translation	unkonwn	1
Vco-miR166i-3p	Cranberry_cDNA_contig_436817_580769	4	-1	1	21	979	999	UCGGACCAGGCUUCAUUCCCC	:::.:::: :::: ::::.	UUGGAGUGAAUCCUGUUCCGG	Translation	unkonwn	1
Vco-miR166i-3p	Cranberry_cDNA_contig_175295_340112	4	-1	1	21	134	154	UCGGACCAGGCUUCAUUCCCC	:::.:::: :::: ::.::	ACGGAGUGAAUCCUGAUCUGA	Translation	unkonwn	1
Vco-miR166i-3p	Cranberry_cDNA_contig_89973_262362	4	-1	1	21	944	964	UCGGACCAGGCUUCAUUCCCC	:::.:::: :::: ::::.	UUGGAGUGAAUCCUGUUCCGG	Translation	unkonwn	1
Vco-miR166i-3p	Cranberry_cDNA_contig_2155865_1_61000	4	-1	1	21	384	404	UCGGACCAGGCUUCAUUCCCC	: ::::::::::::.:.	AUCCACUGAAGCCUGGUCUGG	Cleavage	unkonwn	1
Vco-miR166i-3p	Cranberry_cDNA_contig_2168963_108053	4	-1	1	21	594	614	UCGGACCAGGCUUCAUUCCCC	: ::::: ::::. :::.::.	GUGGAAUUAAGCUGGGUUCGG	Cleavage	unkonwn	1
Vco-miR166i-3p	Cranberry_cDNA_contig_70781_259621	4	-1	1	21	446	466	UCGGACCAGGCUUCAUUCCCC	:. :::::..:::::::.	UUAGGUUGAAGUUUGGUCCGG	Cleavage	unkonwn	1
Vco-miR166i-3p	Cranberry_cDNA_contig_185442_395634	4	-1	1	21	320	340	UCGGACCAGGCUUCAUUCCCC	: ::::::::.: :::::	UAGCAAUGAAGCUUUGUCCGU	Cleavage	unkonwn	1
Vco-miR166i-3p	Cranberry_cDNA_contig_2162831_85749	4	-1	1	21	447	467	UCGGACCAGGCUUCAUUCCCC	:. :::::..:::::::.	UUAGGUUGAAGUUUGGUCCGG	Cleavage	unkonwn	1
Vco-miR166i-3p	Cranberry_cDNA_contig_440369_601789	4	-1	1	21	648	668	UCGGACCAGGCUUCAUUCCCC	:. :::::..:::::::.	UUAGGUUGAAGUUUGGUCCGG	Cleavage	unkonwn	1
Vco-miR166i-3p	Cranberry_cDNA_contig_82267_173804	4	-1	1	21	1418	1438	UCGGACCAGGCUUCAUUCCCC	: ::::: ::::. :::.::.	GUGGAAUUAAGCUGGGUUCGG	Cleavage	unkonwn	1
Vco-miR166i-3p	Cranberry_cDNA_contig_2165220_94612	4	-1	1	21	811	831	UCGGACCAGGCUUCAUUCCCC	:::: :.:::. ::::.::	AUGGAACGGAGCUCGGUCUGA	Cleavage	unkonwn	1
Vco-miR166i-3p	Cranberry_cDNA_contig_209922_192317	4	-1	1	21	17	37	UCGGACCAGGCUUCAUUCCCC	: :: :: :.:..::::.:::	GUGGUAUCAGGUUUGGUUCGA	Cleavage	unkonwn	1
Vco-miR166i-3p	Cranberry_cDNA_contig_182147_379237	4	-1	1	21	114	134	UCGGACCAGGCUUCAUUCCCC	: : :::::.::::.:::	AAUGCAAGAAGCUUGGUUCGA	Cleavage	unkonwn	1
Vco-miR166i-3p	Cranberry_cDNA_contig_435814_574338	4.5	-1	1	21	1333	1353	UCGGACCAGGCUUCAUUCCCC	::::::::.:::. : ::.::	GGGGAAUGGAGCUAGUUCUGA	Cleavage	unkonwn	1
Vco-miR166i-3p	Cranberry_cDNA_contig_186046_398185	4.5	-1	1	21	446	466	UCGGACCAGGCUUCAUUCCCC	::::::: :.::: :::..:.	GGGGAAUAAGGCCCGGUUUGG	Cleavage	unkonwn	1
Vco-miR166i-3p	Cranberry_cDNA_contig_112242_265526	4.5	-1	1	21	116	136	UCGGACCAGGCUUCAUUCCCC	::::::::: ::::::.:	UGGGAAUGAAAGCUGGUCUGU	Translation	unkonwn	1
Vco-miR166i-3p	Cranberry_cDNA_contig_2164749_1_92680	4.5	-1	1	21	64	84	UCGGACCAGGCUUCAUUCCCC	::::::::: ::::::.:	UGGGAAUGAAAGCUGGUCUGU	Translation	unkonwn	1
Vco-miR166i-3p	Cranberry_cDNA_contig_185671_396588	4.5	-1	1	21	141	161	UCGGACCAGGCUUCAUUCCCC	:::.::: :::::: :.::.	UGGGGAUGCAGCCUGCUUCGG	Cleavage	unkonwn	1
Vco-miR166i-3p	Cranberry_cDNA_contig_327475_488475	4.5	-1	1	21	325	345	UCGGACCAGGCUUCAUUCCCC	::::::.:::.::::..	AAGGAAUGGAGCUUGGUUUCU	Cleavage	unkonwn	1
Vco-miR166i-3p	Cranberry_cDNA_contig_2161676_81674	4.5	-1	1	21	167	187	UCGGACCAGGCUUCAUUCCCC	.:::.:::.::::..::	AUCAGAUGGAGCUUGGUUUGA	Cleavage	unkonwn	1
Vco-miR166i-3p	Cranberry_cDNA_contig_239650_460470	4.5	-1	1	21	964	984	UCGGACCAGGCUUCAUUCCCC	: :..::::::.:: :.:::	UGUGGGUGAAGCUUGUUUCGA	Cleavage	unkonwn	1
Vco-miR166i-3p	Cranberry_cDNA_contig_439207_595190	4.5	-1	1	21	1140	1160	UCGGACCAGGCUUCAUUCCCC	:::::: ..:.:::::. ::	UGGGAAUUGGGUCUGGUUGGA	Cleavage	unkonwn	1
Vco-miR166i-3p	Cranberry_cDNA_contig_325595_476963	4.5	-1	1	21	99	119	UCGGACCAGGCUUCAUUCCCC	:: .::::.:.::: ::::.	AGGAGAUGAGGUCUGAUCCGG	Cleavage	unkonwn	1
Vco-miR166i-3p	Cranberry_cDNA_contig_234870_443883	4.5	-1	1	21	217	237	UCGGACCAGGCUUCAUUCCCC	: ::.:::. ::.:::: :::	GAGGGAUGGUGCUUGGUACGA	Cleavage	unkonwn	1
Vco-miR166i-3p	Cranberry_cDNA_contig_787348_10873	4.5	-1	1	21	94	114	UCGGACCAGGCUUCAUUCCCC	: ::::::::::.: ::.:.	GUGGAAUGAAGCUUUCUCUGG	Cleavage	unkonwn	1
Vco-miR166i-3p	Cranberry_cDNA_contig_1059_162595	4.5	-1	1	21	218	238	UCGGACCAGGCUUCAUUCCCC	:.:::.. ::::::.:::	AACGGAUGGGCCCUGGUUCGA	Translation	unkonwn	1
Vco-miR166i-3p	Cranberry_cDNA_contig_241317_464985	4.5	-1	1	21	321	341	UCGGACCAGGCUUCAUUCCCC	: ::::::.: :.:: ::.::	GUGGAAUGGACCUUGCUCUGA	Translation	unkonwn	1
Vco-miR166i-3p	Cranberry_cDNA_contig_2156709_1_63762	4.5	-1	1	21	637	657	UCGGACCAGGCUUCAUUCCCC	:.:::.. ::::::.:::	AACGGAUGGGCCCUGGUUCGA	Translation	unkonwn	1
Vco-miR166i-3p	Cranberry_cDNA_contig_1216899_16398	4.5	-1	1	21	32	52	UCGGACCAGGCUUCAUUCCCC	:::::: :::.: ::..::	UAGGAAUGCAGCUUUGUUUGA	Cleavage	unkonwn	1
Vco-miR166i-3p	Cranberry_cDNA_contig_248245_197844	4.5	-1	1	21	167	187	UCGGACCAGGCUUCAUUCCCC	:: .. :::::.::::.::.	AGGUGGAGAAGCUUGGUUCGG	Cleavage	unkonwn	1
Vco-miR166i-3p	Cranberry_cDNA_contig_436292_577689	4.5	-1	1	21	1574	1594	UCGGACCAGGCUUCAUUCCCC	::: :::.:..::::..::	UGGGUUUGAGGUUUGGUUUGA	Cleavage	unkonwn	1
Vco-miR166i-3p	Cranberry_cDNA_contig_137231_2058	4.5	-1	1	21	31	51	UCGGACCAGGCUUCAUUCCCC	::.: ::::.::::..:.	UCUGAGUAAAGCUUGGUUUGG	Cleavage	unkonwn	1
Vco-miR166i-3p	Cranberry_cDNA_contig_359243_213850	4.5	-1	1	21	151	171	UCGGACCAGGCUUCAUUCCCC	: :::: :::: .::::..:.	GAGGAAAGAAGAUUGGUUUGG	Translation	unkonwn	1
Vco-miR166i-3p	Cranberry_cDNA_contig_14601_164578	4.5	-1	1	21	229	249	UCGGACCAGGCUUCAUUCCCC	: :::. ::.:..::::..:.	GAGGAGAGAGGUUUGGUUUGG	Cleavage	unkonwn	1
Vco-miR166i-3p	Cranberry_cDNA_contig_312357_310642	4.5	-1	1	21	857	877	UCGGACCAGGCUUCAUUCCCC	: :::. ::.:..::::..:.	GAGGAGAGAGGUUUGGUUUGG	Cleavage	unkonwn	1
Vco-miR166i-3p	Cranberry_cDNA_contig_330295_505749	4.5	-1	1	21	1167	1187	UCGGACCAGGCUUCAUUCCCC	: :::: :::: .::::..:.	GAGGAAAGAAGAUUGGUUUGG	Translation	unkonwn	1
Vco-miR166i-3p	Cranberry_cDNA_contig_2178931_152418	4.5	-1	1	21	1357	1377	UCGGACCAGGCUUCAUUCCCC	:::: ..::: :::::::	UCCGAAUUGGGCCGGGUCCGA	Cleavage	unkonwn	2
Vco-miR166i-3p	Cranberry_cDNA_contig_2178931_152418	4.5	-1	1	21	976	996	UCGGACCAGGCUUCAUUCCCC	: .:::.:::.::::.: :	AAGCGAUGGAGCUUGGUUCCA	Cleavage	unkonwn	2
Vco-miR166i-3p	Cranberry_cDNA_contig_197846_425797	4.5	-1	1	21	232	252	UCGGACCAGGCUUCAUUCCCC	::.:: :::::: ::..:.	UUGGGAUUAAGCCUUGUUUGG	Cleavage	unkonwn	1
Vco-miR166i-3p	Cranberry_cDNA_contig_343368_554397	4.5	-1	1	21	153	173	UCGGACCAGGCUUCAUUCCCC	::::: :.::.:: ::.:.	ACGGAAUCAGGCUUGAUCUGG	Cleavage	unkonwn	1
Vco-miR166i-3p	Cranberry_cDNA_contig_278234_202307	4.5	-1	1	21	800	820	UCGGACCAGGCUUCAUUCCCC	::: ::.::..::: :.::	UCGGAUUGGAGUUUGGACUGA	Cleavage	unkonwn	1
Vco-miR166i-3p	Cranberry_cDNA_contig_174659_335313	4.5	-1	1	21	380	400	UCGGACCAGGCUUCAUUCCCC	: :::::::. ::::..:.	CUGAAAUGAAGUAUGGUUUGG	Cleavage	unkonwn	1
Vco-miR166i-3p	Cranberry_cDNA_contig_79937_260820	5	-1	1	21	969	989	UCGGACCAGGCUUCAUUCCCC	::::.::::: .: :::.::.	GGGGGAUGAAAUCGGGUUCGG	Translation	unkonwn	1
Vco-miR166i-3p	Cranberry_cDNA_contig_1044374_14193	5	-1	1	21	231	251	UCGGACCAGGCUUCAUUCCCC	::: ..::.::..::::..:.	GGGCGGUGGAGUUUGGUUUGG	Cleavage	unkonwn	1
Vco-miR166i-3p	Cranberry_cDNA_contig_1328784_17818	5	-1	1	21	248	268	UCGGACCAGGCUUCAUUCCCC	:::: ::::::.: : ::.::	GGGGUAUGAAGUCAGAUCUGA	Cleavage	unkonwn	1
Vco-miR166i-3p	Cranberry_cDNA_contig_197933_425920	5	-1	1	21	458	478	UCGGACCAGGCUUCAUUCCCC	:::: ::::::.: : ::.::	GGGGUAUGAAGUCAGAUCUGA	Cleavage	unkonwn	1
Vco-miR166i-3p	Cranberry_cDNA_contig_335632_533882	5	-1	1	21	200	220	UCGGACCAGGCUUCAUUCCCC	:::::::.: :::::.:	AUGGAAUGAGGGCUGGUUCAG	Translation	unkonwn	1
Vco-miR166i-3p	Cranberry_cDNA_contig_2170708_114448	5	-1	1	21	38	58	UCGGACCAGGCUUCAUUCCCC	::: :: ::: :::::: :::	GGGAAAGGAAACCUGGUACGA	Translation	unkonwn	1
Vco-miR166i-3p	Cranberry_cDNA_contig_175238_339705	5	-1	1	21	861	881	UCGGACCAGGCUUCAUUCCCC	::: : :::: :::::::: :	GGGCACUGAAACCUGGUCCCA	Translation	unkonwn	1
Vco-miR166i-3p	Cranberry_cDNA_contig_146070_182946	5	-1	1	21	805	825	UCGGACCAGGCUUCAUUCCCC	::: : :::: :::::::: :	GGGCACUGAAACCUGGUCCCA	Translation	unkonwn	1
Vco-miR166i-3p	Cranberry_cDNA_contig_2153593_52781	5	-1	1	21	181	201	UCGGACCAGGCUUCAUUCCCC	:::.: :.: ::: ::::::	UGGGGAGGGACCCUUGUCCGA	Translation	unkonwn	1
Vco-miR166i-3p	Cranberry_cDNA_contig_2171094_115867	5	-1	1	21	299	319	UCGGACCAGGCUUCAUUCCCC	:::::: ..:..:::: .::	UGGGAAUUGGGUUUGGUGUGA	Cleavage	unkonwn	1
Vco-miR166i-3p	Cranberry_cDNA_contig_338930_544696	5	-1	1	21	353	373	UCGGACCAGGCUUCAUUCCCC	:::: :::.:::: ::.::	UGGGACUGAGGCCUUAUCUGA	Cleavage	unkonwn	1
Vco-miR166i-3p	Cranberry_cDNA_contig_190860_411705	5	-1	1	21	531	551	UCGGACCAGGCUUCAUUCCCC	:::::: .:.:::: ::::	CGGGAAUCCGGUCUGGACCGA	Cleavage	unkonwn	1
Vco-miR166i-3p	Cranberry_cDNA_contig_2117577_30781	5	-1	1	21	432	452	UCGGACCAGGCUUCAUUCCCC	::: ::::: :::::: .:.	AGGGCAUGAAACCUGGUGUGG	Translation	unkonwn	1
Vco-miR166i-3p	Cranberry_cDNA_contig_8626_163650	5	-1	1	21	372	392	UCGGACCAGGCUUCAUUCCCC	::::.: .::.:::::.. :	AGGGAGUUGAGUCUGGUUUCA	Cleavage	unkonwn	1
Vco-miR166i-3p	Cranberry_cDNA_contig_193100_418365	5	-1	1	21	1046	1066	UCGGACCAGGCUUCAUUCCCC	:::: :::: : ::::.::.	UGGGACUGAACCAUGGUUCGG	Translation	unkonwn	1
Vco-miR166i-3p	Cranberry_cDNA_contig_331647_513458	5	-1	1	21	429	449	UCGGACCAGGCUUCAUUCCCC	..::::::::: :.:::	GCUUGGUGAAGCCUGUUUCGA	Cleavage	unkonwn	1
Vco-miR166i-3p	Cranberry_cDNA_contig_417714_240577	5	-1	1	21	1909	1929	UCGGACCAGGCUUCAUUCCCC	: :::.::..::.::: :.:	GCGGAGUGGGGCUUGGACUGC	Cleavage	unkonwn	1
Vco-miR166i-3p	Cranberry_cDNA_contig_324428_468128	5	-1	1	21	1361	1381	UCGGACCAGGCUUCAUUCCCC	:::::: .::: :::::. :	AGGGAAUAGAGCAUGGUCUAA	Cleavage	unkonwn	1
Vco-miR166i-3p	Cranberry_cDNA_contig_338588_211293	5	-1	1	21	166	186	UCGGACCAGGCUUCAUUCCCC	::::::. ..::::..::	CAAGAAUGAGUUUUGGUUUGA	Translation	unkonwn	1
Vco-miR166i-3p	Cranberry_cDNA_contig_183908_388107	5	-1	1	21	277	297	UCGGACCAGGCUUCAUUCCCC	::: :::.::.::::..::	GGGACUUGAGGCUUGGUUUGA	Cleavage	unkonwn	1
Vco-miR166i-3p	Cranberry_cDNA_contig_330609_507279	5	-1	1	21	189	209	UCGGACCAGGCUUCAUUCCCC	:::::::: .:::::. :	AACGAAUGAAGGUUGGUCUUA	Translation	unkonwn	1
Vco-miR166i-3p	Cranberry_cDNA_contig_2180166_2_159174	5	-1	1	21	790	810	UCGGACCAGGCUUCAUUCCCC	:::::::: .:::::. :	AACGAAUGAAGGUUGGUCUUA	Translation	unkonwn	1
Vco-miR166i-3p	Cranberry_cDNA_contig_176832_349980	5	-1	1	21	338	358	UCGGACCAGGCUUCAUUCCCC	:::.:: ::: ::::.::	AAGGAGUGCAGCGUGGUUCGU	Cleavage	unkonwn	1
Vco-miR166i-3p	Cranberry_cDNA_contig_182910_383257	5	-1	1	21	576	596	UCGGACCAGGCUUCAUUCCCC	::::::::::.:: ..:.	CUGGAAUGAAGCUUGUGUUGG	Cleavage	unkonwn	1
Vco-miR166i-3p	Cranberry_cDNA_contig_2164280_90840	5	-1	1	21	308	328	UCGGACCAGGCUUCAUUCCCC	::::: :::::::::. :	UGGGAAGAAAGCCUGGUUGGC	Cleavage	unkonwn	1
Vco-miR166i-3p	Cranberry_cDNA_contig_150141_183543	5	-1	1	21	1245	1266	UCGGACCAGGCUUC-AUUCCCC	:: :.: ::::::::: ::::	AGGAAGUCGAAGCCUGGGCCGA	Cleavage	unkonwn	1
Vco-miR166i-3p	Cranberry_cDNA_contig_438042_588288	5	-1	1	21	997	1017	UCGGACCAGGCUUCAUUCCCC	:::.::::: : :::..:.	UAGGAGUGAAGACCGGUUUGG	Translation	unkonwn	1
Vco-miR166i-5p	Cranberry_cDNA_contig_444644_617478	2	-1	1	19	1	19	GGGAUGUUGUCUGGCUCGA	::: ::.:::::::::.::	UCGUGCUAGACAACAUUCC	Cleavage	unkonwn	1
Vco-miR166i-5p	Cranberry_cDNA_contig_239507_459770	3	-1	1	21	1994	2014	GGGAUGUUGUCUGGCUCGAUG	:.:::.:.::::::::...	UCUUGAGUCGGACAACAUUUU	Cleavage	unkonwn	1
Vco-miR166i-5p	Cranberry_cDNA_contig_249003_197944	3	-1	1	21	584	604	GGGAUGUUGUCUGGCUCGAUG	:: : :::::.:.::::::	GCUCCACCCAGAUAGCAUCCC	Cleavage	unkonwn	1
Vco-miR166i-5p	Cranberry_cDNA_contig_2177813_1_146167	3	-1	1	21	1	21	GGGAUGUUGUCUGGCUCGAUG	:: : :::::.:.::::::	GCUCCACCCAGAUAGCAUCCC	Cleavage	unkonwn	1
Vco-miR166i-5p	Cranberry_cDNA_contig_173585_328516	3.5	-1	1	21	1223	1243	GGGAUGUUGUCUGGCUCGAUG	:::. ::::::: :::::::.	CAUUAAGCCAGAAAACAUCCU	Cleavage	unkonwn	1
Vco-miR166i-5p	Cranberry_cDNA_contig_155635_272136	3.5	-1	1	21	283	303	GGGAUGUUGUCUGGCUCGAUG	:: : :::::::..::::::.	CAGCCAGCCAGAUGACAUCCU	Cleavage	unkonwn	1
Vco-miR166i-5p	Cranberry_cDNA_contig_2164900_93261	3.5	-1	1	21	136	156	GGGAUGUUGUCUGGCUCGAUG	:: : :::::::..::::::.	CAGCCAGCCAGAUGACAUCCU	Cleavage	unkonwn	1
Vco-miR166i-5p	Cranberry_cDNA_contig_2175849_135431	3.5	-1	1	21	812	832	GGGAUGUUGUCUGGCUCGAUG	:: : ::::::: ::::::::	CACCAAGCCAGAAAACAUCCC	Cleavage	unkonwn	1
Vco-miR166i-5p	Cranberry_cDNA_contig_191312_413653	3.5	-1	1	21	164	184	GGGAUGUUGUCUGGCUCGAUG	: :::::.::: ::::::.:	AAGCGAGCUAGAGAACAUCUC	Cleavage	unkonwn	1
Vco-miR166i-5p	Cranberry_cDNA_contig_441334_606941	3.5	-1	1	21	371	391	GGGAUGUUGUCUGGCUCGAUG	:. :::: :::: ::::::::	CGGCGAGGCAGAAAACAUCCC	Cleavage	unkonwn	1
Vco-miR166i-5p	Cranberry_cDNA_contig_1644412_21931	3.5	-1	1	21	190	210	GGGAUGUUGUCUGGCUCGAUG	:. :::: :::: ::::::::	CGGCGAGGCAGAAAACAUCCC	Cleavage	unkonwn	1
Vco-miR166i-5p	Cranberry_cDNA_contig_196704_424357	3.5	-1	1	21	640	660	GGGAUGUUGUCUGGCUCGAUG	.:::: .:.::.::..::::	AGUCGAAUCGGAUAAUGUCCC	Cleavage	unkonwn	1
Vco-miR166i-5p	Cranberry_cDNA_contig_414569_229972	3.5	-1	1	21	528	548	GGGAUGUUGUCUGGCUCGAUG	.:::: ...::::::::.:.	GGUCGAUUUGGACAACAUUCU	Cleavage	unkonwn	1
Vco-miR166i-5p	Cranberry_cDNA_contig_177253_352464	3.5	-1	1	21	106	126	GGGAUGUUGUCUGGCUCGAUG	: :::..::::.::::::	AUACCAGCUGGACAGCAUCCC	Cleavage	unkonwn	1
Vco-miR166i-5p	Cranberry_cDNA_contig_2180522_161446	3.5	-1	1	21	672	692	GGGAUGUUGUCUGGCUCGAUG	::. ::::.:::::::.:	UUACGGUCCAGGCAACAUCUC	Cleavage	unkonwn	1
Vco-miR166i-5p	Cranberry_cDNA_contig_419111_245415	3.5	-1	1	21	813	833	GGGAUGUUGUCUGGCUCGAUG	::. ::::.:::::::.:	UUACGGUCCAGGCAACAUCUC	Cleavage	unkonwn	1
Vco-miR166i-5p	Cranberry_cDNA_contig_184893_393061	3.5	-1	1	21	273	293	GGGAUGUUGUCUGGCUCGAUG	:::: :::::::.:: ::.	ACUCGACCCAGACAGCAACCU	Cleavage	unkonwn	2
Vco-miR166i-5p	Cranberry_cDNA_contig_2111549_28681	3.5	-1	1	21	465	485	GGGAUGUUGUCUGGCUCGAUG	::::: :::: :..:::::	UCUCGAGACAGAGAGUAUCCC	Cleavage	unkonwn	1
Vco-miR166i-5p	Cranberry_cDNA_contig_218871_193538	4	-1	1	21	978	998	GGGAUGUUGUCUGGCUCGAUG	:::.:::::::..: ::::..	CAUUGAGCCAGGUAUCAUCUU	Cleavage	unkonwn	1
Vco-miR166i-5p	Cranberry_cDNA_contig_176239_346353	4	-1	1	21	799	819	GGGAUGUUGUCUGGCUCGAUG	:::.::: ..::::::.:::	CAUUGAGAUGGACAACGUCCG	Cleavage	unkonwn	1
Vco-miR166i-5p	Cranberry_cDNA_contig_353365_568199	4	-1	1	21	327	347	GGGAUGUUGUCUGGCUCGAUG	.:::::::.: ::::::::.	UAUCGAGCUAUUCAACAUCCU	Translation	unkonwn	1
Vco-miR166i-5p	Cranberry_cDNA_contig_332753_519693	4	-1	1	21	859	879	GGGAUGUUGUCUGGCUCGAUG	:: .::::..::.::.::.::	CAAUGAGCUGGAUAAUAUUCC	Cleavage	unkonwn	1
Vco-miR166i-5p	Cranberry_cDNA_contig_176188_346149	4	-1	1	21	321	341	GGGAUGUUGUCUGGCUCGAUG	::: :::: ::.::::::.:.	CAUGGAGCAAGGCAACAUUCU	Cleavage	unkonwn	1
Vco-miR166i-5p	Cranberry_cDNA_contig_173874_330769	4	-1	1	21	729	749	GGGAUGUUGUCUGGCUCGAUG	:::.:: : ::::::::::..	CAUUGAUCGAGACAACAUCUU	Cleavage	unkonwn	1
Vco-miR166i-5p	Cranberry_cDNA_contig_224578_283106	4	-1	1	21	185	205	GGGAUGUUGUCUGGCUCGAUG	::::::.:::::: ::: .:	AAUCGAGUCAGACACCAUGUC	Cleavage	unkonwn	1
Vco-miR166i-5p	Cranberry_cDNA_contig_182468_381011	4	-1	1	21	249	269	GGGAUGUUGUCUGGCUCGAUG	:::::::::::::::	GAGUUUGCCAGACAACAUCCC	Cleavage	unkonwn	1
Vco-miR166i-5p	Cranberry_cDNA_contig_418743_244260	4	-1	1	21	581	601	GGGAUGUUGUCUGGCUCGAUG	.::: ::::::::::. :.:.	UAUCAAGCCAGACAAUUUUCU	Cleavage	unkonwn	1
Vco-miR166i-5p	Cranberry_cDNA_contig_175157_339132	4	-1	1	21	653	673	GGGAUGUUGUCUGGCUCGAUG	.:: ::::..::::: ::::.	UAUGGAGCUGGACAAGAUCCU	Cleavage	unkonwn	1
Vco-miR166i-5p	Cranberry_cDNA_contig_335205_532611	4	-1	1	21	667	687	GGGAUGUUGUCUGGCUCGAUG	:::: :: :.::: :::::::	CAUCCAGACGGACCACAUCCC	Cleavage	unkonwn	1
Vco-miR166i-5p	Cranberry_cDNA_contig_190880_411803	4	-1	1	21	610	630	GGGAUGUUGUCUGGCUCGAUG	.::. ::::::::::. :::.	UAUUAAGCCAGACAAUUUCCU	Cleavage	unkonwn	1
Vco-miR166i-5p	Cranberry_cDNA_contig_2133774_36677	4	-1	1	21	148	168	GGGAUGUUGUCUGGCUCGAUG	:: :::::: .::::::::	GAUGGAGCCAUGCAACAUCCA	Translation	unkonwn	1
Vco-miR166i-5p	Cranberry_cDNA_contig_334406_528965	4	-1	1	21	774	794	GGGAUGUUGUCUGGCUCGAUG	:: :::::: .::::::::	GAUGGAGCCAUGCAACAUCCA	Translation	unkonwn	1
Vco-miR166i-5p	Cranberry_cDNA_contig_1517875_20403	4	-1	1	21	269	289	GGGAUGUUGUCUGGCUCGAUG	: ::::::::.::. ::::.	AAGCGAGCCAGGCAGGAUCCU	Cleavage	unkonwn	1
Vco-miR166i-5p	Cranberry_cDNA_contig_450113_625160	4	-1	1	21	230	250	GGGAUGUUGUCUGGCUCGAUG	::: ::.::::::: :::..	AAUCAAGUCAGACAAAAUCUU	Cleavage	unkonwn	1
Vco-miR166i-5p	Cranberry_cDNA_contig_2175585_1_133954	4	-1	1	21	269	289	GGGAUGUUGUCUGGCUCGAUG	::.:: .:::.::::: :::	GAUUGAUUCAGGCAACAACCC	Cleavage	unkonwn	1
Vco-miR166i-5p	Cranberry_cDNA_contig_2110976_28414	4	-1	1	21	207	227	GGGAUGUUGUCUGGCUCGAUG	::.:: .:::.::::: :::	GAUUGAUUCAGGCAACACCCC	Cleavage	unkonwn	1
Vco-miR166i-5p	Cranberry_cDNA_contig_435904_574957	4	-1	1	21	560	580	GGGAUGUUGUCUGGCUCGAUG	: :.:.:::.:...::::::	CCUUGGGCCGGGUGACAUCCA	Cleavage	unkonwn	1
Vco-miR166i-5p	Cranberry_cDNA_contig_347946_5091	4	-1	1	21	429	449	GGGAUGUUGUCUGGCUCGAUG	: :.:.:::.:...::::::	CCUUGGGCCGGGUGACAUCCA	Cleavage	unkonwn	1
Vco-miR166i-5p	Cranberry_cDNA_contig_437540_585201	4	-1	1	21	526	546	GGGAUGUUGUCUGGCUCGAUG	::: ::: :::..:.:::::	GAUCCAGCAAGAUGAUAUCCC	Cleavage	unkonwn	1
Vco-miR166i-5p	Cranberry_cDNA_contig_190295_410724	4	-1	1	21	178	198	GGGAUGUUGUCUGGCUCGAUG	.:::::::.:.::: :::	UUGUGAGCCAGGCGACAGCCC	Cleavage	unkonwn	1
Vco-miR166i-5p	Cranberry_cDNA_contig_234999_443910	4	-1	1	21	34	54	GGGAUGUUGUCUGGCUCGAUG	::::::.:: :::.::.:	GCUCGAGCUAGCCAAUAUUCG	Translation	unkonwn	1
Vco-miR166i-5p	Cranberry_cDNA_contig_304558_206124	4	-1	1	21	254	274	GGGAUGUUGUCUGGCUCGAUG	:.:::: ::::.:::: :::	CGUCGAUGCAGAUAACAGCCC	Cleavage	unkonwn	1
Vco-miR166i-5p	Cranberry_cDNA_contig_2161727_2_81827	4	-1	1	21	533	553	GGGAUGUUGUCUGGCUCGAUG	:.:::: ::::.:::: :::	CGUCGAUGCAGAUAACAGCCC	Cleavage	unkonwn	1
Vco-miR166i-5p	Cranberry_cDNA_contig_419670_247216	4	-1	1	21	1083	1103	GGGAUGUUGUCUGGCUCGAUG	:.:.::.:::::: ::.:.	UUUUGGGCUAGACAAAAUUCU	Cleavage	unkonwn	1
Vco-miR166i-5p	Cranberry_cDNA_contig_298530_294671	4	-1	1	21	126	146	GGGAUGUUGUCUGGCUCGAUG	::: .:::.::.:::.::	UUACGAUUCAGGCAGCAUUCC	Cleavage	unkonwn	1
Vco-miR166i-5p	Cranberry_cDNA_contig_816262_11288	4	-1	1	21	309	329	GGGAUGUUGUCUGGCUCGAUG	: :: :::.:: :::.::.::	CUUCAAGCUAGUCAAUAUUCC	Translation	unkonwn	1
Vco-miR166i-5p	Cranberry_cDNA_contig_241374_196944	4	-1	1	21	417	437	GGGAUGUUGUCUGGCUCGAUG	.:: .:::::::::::..	UUGUGACUCAGACAACAUCUU	Cleavage	unkonwn	1
Vco-miR166i-5p	Cranberry_cDNA_contig_165858_185814	4	-1	1	21	2025	2045	GGGAUGUUGUCUGGCUCGAUG	: :.:. .::: :::::::::	CUUUGGAUCAGCCAACAUCCC	Translation	unkonwn	1
Vco-miR166i-5p	Cranberry_cDNA_contig_191475_414245	4	-1	1	21	303	323	GGGAUGUUGUCUGGCUCGAUG	:.::: .::::::.:: ::	AUUUGAGGUAGACAAUAUACC	Cleavage	unkonwn	1
Vco-miR166i-5p	Cranberry_cDNA_contig_2165520_1_95687	4	-1	1	21	103	123	GGGAUGUUGUCUGGCUCGAUG	:: ::::: :::: :::::	UUUCCAGCCACACAAAAUCCC	Translation	unkonwn	1
Vco-miR166i-5p	Cranberry_cDNA_contig_1080851_14744	4	-1	1	21	377	397	GGGAUGUUGUCUGGCUCGAUG	:.::: ..:.:::.::.::	UUUUGAGAUGGGCAAUAUUCC	Cleavage	unkonwn	1
Vco-miR166i-5p	Cranberry_cDNA_contig_420038_248699	4	-1	1	21	862	882	GGGAUGUUGUCUGGCUCGAUG	:::: .::::::.:: :.:	UUUCGAUUCAGACAGCAGCUC	Cleavage	unkonwn	1
Vco-miR166i-5p	Cranberry_cDNA_contig_181215_374426	4	-1	1	21	910	930	GGGAUGUUGUCUGGCUCGAUG	:: ::::: :::: :::::	UUUCCAGCCACACAAAAUCCC	Translation	unkonwn	2
Vco-miR166i-5p	Cranberry_cDNA_contig_442697_612290	4.5	-1	1	21	199	219	GGGAUGUUGUCUGGCUCGAUG	:::: ::: :::.:::::: :	CAUCUAGCAAGAUAACAUCAC	Cleavage	unkonwn	1
Vco-miR166i-5p	Cranberry_cDNA_contig_438869_593112	4.5	-1	1	21	480	499	GGGAUGUUGUCUGGCUCGAUG	:.:::::: :: :::::::::	CGUCGAGC-AGCCAACAUCCC	Translation	unkonwn	1
Vco-miR166i-5p	Cranberry_cDNA_contig_327365_487690	4.5	-1	1	21	1	21	GGGAUGUUGUCUGGCUCGAUG	::::::. ::::.::::.:	GAUCGAGUGUGACAGCAUCUC	Cleavage	unkonwn	1
Vco-miR166i-5p	Cranberry_cDNA_contig_325917_479267	4.5	-1	1	21	973	993	GGGAUGUUGUCUGGCUCGAUG	:::::::. ::. :.:::::	AAUCGAGCUCGAUUAUAUCCC	Cleavage	unkonwn	1
Vco-miR166i-5p	Cranberry_cDNA_contig_2168293_105918	4.5	-1	1	21	335	355	GGGAUGUUGUCUGGCUCGAUG	::::::. ::::.::::.:	GAUCGAGUGUGACAGCAUCUC	Cleavage	unkonwn	1
Vco-miR166i-5p	Cranberry_cDNA_contig_416802_237405	4.5	-1	1	21	966	986	GGGAUGUUGUCUGGCUCGAUG	:::::::. ::. :.:::::	AAUCGAGCUCGAUUAUAUCCC	Cleavage	unkonwn	1
Vco-miR166i-5p	Cranberry_cDNA_contig_1310696_17651	4.5	-1	1	21	258	278	GGGAUGUUGUCUGGCUCGAUG	::: ::::::: :::::.:.	CAUAAAGCCAGAGAACAUUCU	Cleavage	unkonwn	1
Vco-miR166i-5p	Cranberry_cDNA_contig_238156_285156	4.5	-1	1	21	479	499	GGGAUGUUGUCUGGCUCGAUG	:.::::: :: .: :::::::	CGUCGAGACACGCCACAUCCC	Translation	unkonwn	1
Vco-miR166i-5p	Cranberry_cDNA_contig_193945_420151	4.5	-1	1	21	1123	1143	GGGAUGUUGUCUGGCUCGAUG	::: ::::::: :::::.:.	CAUAAAGCCAGAGAACAUUCU	Cleavage	unkonwn	1
Vco-miR166i-5p	Cranberry_cDNA_contig_173701_329295	4.5	-1	1	21	1614	1634	GGGAUGUUGUCUGGCUCGAUG	::: ::::::: :::::.:.	CAUAAAGCCAGAGAACAUUCU	Cleavage	unkonwn	1
Vco-miR166i-5p	Cranberry_cDNA_contig_2166884_100617	4.5	-1	1	21	1845	1865	GGGAUGUUGUCUGGCUCGAUG	:: : ::::: :.:::::::.	CAGCAAGCCAUAUAACAUCCU	Translation	unkonwn	1
Vco-miR166i-5p	Cranberry_cDNA_contig_366612_571654	4.5	-1	1	21	91	111	GGGAUGUUGUCUGGCUCGAUG	::.:: :::::::::: .:	AAUUGAACCAGACAACACUCA	Cleavage	unkonwn	1
Vco-miR166i-5p	Cranberry_cDNA_contig_2082032_27703	4.5	-1	1	21	253	273	GGGAUGUUGUCUGGCUCGAUG	:::.:::.::.:::::	GCAGAAGCUAGAUAAUAUCCC	Cleavage	unkonwn	1
Vco-miR166i-5p	Cranberry_cDNA_contig_2173423_124704	4.5	-1	1	21	267	289	GGGAUGUUGUCUGGC--UCGAUG	..:::: ::.: ::::::::::	UGUCGAUGGCUACACAACAUCCC	Translation	unkonwn	1
Vco-miR166i-5p	Cranberry_cDNA_contig_185914_189008	4.5	-1	1	21	112	131	GGGAUGUUGUCUGGCUCGAUG	::::: :: :::.::.:::::	CAUCG-GCAAGAUAAUAUCCC	Cleavage	unkonwn	1
Vco-miR166i-5p	Cranberry_cDNA_contig_70746_259591	4.5	-1	1	21	295	314	GGGAUGUUGUCUGGCUCGAUG	::::: :: :::.::.:::::	CAUCG-GCAAGAUAAUAUCCC	Cleavage	unkonwn	1
Vco-miR166i-5p	Cranberry_cDNA_contig_207330_435590	4.5	-1	1	21	193	213	GGGAUGUUGUCUGGCUCGAUG	::.:: .:.:.::::: :::	AAUUGAUUCGGGCAACACCCC	Cleavage	unkonwn	1
Vco-miR166i-5p	Cranberry_cDNA_contig_160336_272979	4.5	-1	1	21	210	230	GGGAUGUUGUCUGGCUCGAUG	::::::::. :::::.:	ACCAGAGCCAGAUCACAUCUC	Cleavage	unkonwn	1
Vco-miR166i-5p	Cranberry_cDNA_contig_2107067_27994	4.5	-1	1	21	409	429	GGGAUGUUGUCUGGCUCGAUG	.:::.:::::.::::..	UCCUGAGUCAGACGACAUUUG	Cleavage	unkonwn	1
Vco-miR166i-5p	Cranberry_cDNA_contig_206900_2948	4.5	-1	1	21	203	223	GGGAUGUUGUCUGGCUCGAUG	.:::::.::.::.:::.	GUCUGAGCCGGAUAAUAUCUG	Cleavage	unkonwn	1
Vco-miR166i-5p	Cranberry_cDNA_contig_238793_455972	4.5	-1	1	21	699	719	GGGAUGUUGUCUGGCUCGAUG	::. :::..::.:::::...	AAUUCAGCUGGAUAACAUUUU	Cleavage	unkonwn	1
Vco-miR166i-5p	Cranberry_cDNA_contig_437557_585322	4.5	-1	1	21	927	947	GGGAUGUUGUCUGGCUCGAUG	.: : ::.:::.::.:::::	UAACAAGUCAGGCAGCAUCCA	Cleavage	unkonwn	1
Vco-miR166i-5p	Cranberry_cDNA_contig_313940_318294	4.5	-1	1	21	894	914	GGGAUGUUGUCUGGCUCGAUG	.: : ::.:::.::.:::::	UAACAAGUCAGGCAGCAUCCA	Cleavage	unkonwn	1
Vco-miR166i-5p	Cranberry_cDNA_contig_330235_505459	4.5	-1	1	21	222	242	GGGAUGUUGUCUGGCUCGAUG	..:.:: :::: ::::.:::	UGUUGAUCCAGCCAACGUCCA	Translation	unkonwn	1
Vco-miR166i-5p	Cranberry_cDNA_contig_325486_476110	4.5	-1	1	21	436	456	GGGAUGUUGUCUGGCUCGAUG	:: : :::.::::::::	UGCCGUGACAGGCAACAUCCA	Cleavage	unkonwn	1
Vco-miR166i-5p	Cranberry_cDNA_contig_437524_585092	4.5	-1	1	21	452	472	GGGAUGUUGUCUGGCUCGAUG	.::.:: :::::: .:::::	UAUUGAAACAGACACUAUCCC	Cleavage	unkonwn	1
Vco-miR166i-5p	Cranberry_cDNA_contig_292765_293795	4.5	-1	1	21	49	69	GGGAUGUUGUCUGGCUCGAUG	..:.:: :. ::::::::.:.	UGUUGAACUUGACAACAUUCU	Cleavage	unkonwn	1
Vco-miR166i-5p	Cranberry_cDNA_contig_298310_4321	4.5	-1	1	21	1131	1151	GGGAUGUUGUCUGGCUCGAUG	.:: ::::::::::.:: :.	UAUAAAGCCAGACAAUAUGCU	Cleavage	unkonwn	1
Vco-miR166i-5p	Cranberry_cDNA_contig_141988_182408	4.5	-1	1	21	26	46	GGGAUGUUGUCUGGCUCGAUG	:.:.::::::..:.: ::.	GUUUGGGCCAGAUGAUAACCU	Cleavage	unkonwn	1
Vco-miR166i-5p	Cranberry_cDNA_contig_2153712_2_53181	4.5	-1	1	21	32	52	GGGAUGUUGUCUGGCUCGAUG	.: :.::..:::::.:::.	GGUGGGGCUGGACAAUAUCUA	Cleavage	unkonwn	1
Vco-miR166i-5p	Cranberry_cDNA_contig_82171_261098	4.5	-1	1	21	140	160	GGGAUGUUGUCUGGCUCGAUG	:.:.:. ::.::::::..:	GUUUGGGUGAGGCAACAUUUC	Cleavage	unkonwn	1
Vco-miR166i-5p	Cranberry_cDNA_contig_179529_365625	4.5	-1	1	21	731	751	GGGAUGUUGUCUGGCUCGAUG	: : ::.:::.:::::::.	AACCUAGUCAGGCAACAUCUA	Cleavage	unkonwn	1
Vco-miR166i-5p	Cranberry_cDNA_contig_329138_498632	5	-1	1	21	516	536	GGGAUGUUGUCUGGCUCGAUG	:::.:.::..::::: ::...	CAUUGGGCUGGACAAAAUUUU	Cleavage	unkonwn	1
Vco-miR166i-5p	Cranberry_cDNA_contig_2119218_31583	5	-1	1	21	481	500	GGGAUGUUGUCUGGCUCGAUG	:::.:::::: :::::::.:	CAUUGAGCCA-ACAACAUUCA	Translation	unkonwn	1
Vco-miR166i-5p	Cranberry_cDNA_contig_410215_222301	5	-1	1	21	642	661	GGGAUGUUGUCUGGCUCGAUG	:::.::::.: :::::::.:.	CAUUGAGCUA-ACAACAUUCU	Translation	unkonwn	1
Vco-miR166i-5p	Cranberry_cDNA_contig_178891_362007	5	-1	1	21	202	223	GGGAUGUUGUCUGGCU-CGAUG	::::: ::.. ::::::::::.	CAUCGCAGUUUGACAACAUCCU	Cleavage	unkonwn	1
Vco-miR166i-5p	Cranberry_cDNA_contig_413925_227685	5	-1	1	21	1233	1253	GGGAUGUUGUCUGGCUCGAUG	:::. :::..::.::..:::	CAUUCAGCUGGAUAAUGUCCG	Cleavage	unkonwn	1
Vco-miR166i-5p	Cranberry_cDNA_contig_2157552_66782	5	-1	1	21	274	294	GGGAUGUUGUCUGGCUCGAUG	:::.:: .:::::::..:..	CAUUGACUCAGACAAUGUUUG	Cleavage	unkonwn	1
Vco-miR166i-5p	Cranberry_cDNA_contig_239903_461696	5	-1	1	21	250	270	GGGAUGUUGUCUGGCUCGAUG	:::.: ::::::: :: :.::	CAUUGUGCCAGACUACUUUCC	Cleavage	unkonwn	1
Vco-miR166i-5p	Cranberry_cDNA_contig_157206_184495	5	-1	1	21	58	78	GGGAUGUUGUCUGGCUCGAUG	:::::: . :::::::: ::.	CAUCGAUUGAGACAACAACCU	Cleavage	unkonwn	1
Vco-miR166i-5p	Cranberry_cDNA_contig_2170568_113842	5	-1	1	21	413	433	GGGAUGUUGUCUGGCUCGAUG	:::.: ::::::: :: :.::	CAUUGUGCCAGACUACUUUCC	Cleavage	unkonwn	1
Vco-miR166i-5p	Cranberry_cDNA_contig_239739_460969	5	-1	1	21	527	547	GGGAUGUUGUCUGGCUCGAUG	:.:.:::: ::::.:.: ::.	CGUUGAGCAAGACGAUACCCU	Cleavage	unkonwn	1
Vco-miR166i-5p	Cranberry_cDNA_contig_1254840_16947	5	-1	1	21	348	368	GGGAUGUUGUCUGGCUCGAUG	:: ::::.: ::::::::.:	CACCGAGUCCAACAACAUCUC	Translation	unkonwn	1
Vco-miR166i-5p	Cranberry_cDNA_contig_414685_0_230381	5	-1	1	21	99	119	GGGAUGUUGUCUGGCUCGAUG	.:.:::...::::.::::	AGUUGAGUUGGACAGCAUCGA	Cleavage	unkonwn	1
Vco-miR166i-5p	Cranberry_cDNA_contig_2174394_1_128465	5	-1	1	21	441	461	GGGAUGUUGUCUGGCUCGAUG	:::::: . :::::::: ::.	CAUCGAUUGAGACAACAACCU	Cleavage	unkonwn	1
Vco-miR166i-5p	Cranberry_cDNA_contig_174476_334335	5	-1	1	21	675	695	GGGAUGUUGUCUGGCUCGAUG	:::.: ::::::..: .::.:	CAUUGUGCCAGAUGAAGUCUC	Cleavage	unkonwn	1
Vco-miR166i-5p	Cranberry_cDNA_contig_324317_209182	5	-1	1	21	2232	2252	GGGAUGUUGUCUGGCUCGAUG	:::. ::::.:: :::::...	CAUUCAGCCGGAAAACAUUUU	Cleavage	unkonwn	1
Vco-miR166i-5p	Cranberry_cDNA_contig_184893_393061	5	-1	1	21	116	136	GGGAUGUUGUCUGGCUCGAUG	:: :: ::::..:::.:::.	CAGGGAACCAGGUAACGUCCU	Cleavage	unkonwn	2
Vco-miR166i-5p	Cranberry_cDNA_contig_385713_217499	5	-1	1	21	553	572	GGGAUGUUGUCUGGCUCGAUG	.::.:::::: :::::: :::	UAUUGAGCCA-ACAACAGCCC	Translation	unkonwn	1
Vco-miR166i-5p	Cranberry_cDNA_contig_2167042_101200	5	-1	1	21	309	329	GGGAUGUUGUCUGGCUCGAUG	::::::.:.:.::.:. ::	AAUCGAGUCGGGCAGCGGCCG	Cleavage	unkonwn	1
Vco-miR166i-5p	Cranberry_cDNA_contig_1644290_21915	5	-1	1	21	117	137	GGGAUGUUGUCUGGCUCGAUG	::.:::.:: :: :::::..	AAUUGAGUCAAACCACAUCUU	Translation	unkonwn	1
Vco-miR166i-5p	Cranberry_cDNA_contig_2176174_137202	5	-1	1	21	17	37	GGGAUGUUGUCUGGCUCGAUG	::.::::. ::.:::::. :	AAUUGAGCUCGAUAACAUUAC	Cleavage	unkonwn	1
Vco-miR166i-5p	Cranberry_cDNA_contig_413819_5993	5	-1	1	21	487	508	GGGAUGUUGUCUGGCUC-GAUG	.::: :::.:::.:::.::...	UAUCUGAGUCAGGCAAUAUUUU	Cleavage	unkonwn	1
Vco-miR166i-5p	Cranberry_cDNA_contig_2163841_89239	5	-1	1	21	284	304	GGGAUGUUGUCUGGCUCGAUG	:::: : ::::::.:..:: :	CAUCCACCCAGACGAUGUCGC	Cleavage	unkonwn	1
Vco-miR166i-5p	Cranberry_cDNA_contig_2138524_38310	5	-1	1	21	309	329	GGGAUGUUGUCUGGCUCGAUG	.::: :::.: ::::::::.	UAUCAAGCUAUUCAACAUCCU	Translation	unkonwn	1
Vco-miR166i-5p	Cranberry_cDNA_contig_334085_527249	5	-1	1	21	381	401	GGGAUGUUGUCUGGCUCGAUG	:::.:::.:::::::	CAAAAAGCUAGAUAACAUCCA	Cleavage	unkonwn	1
Vco-miR166i-5p	Cranberry_cDNA_contig_236086_284879	5	-1	1	21	203	223	GGGAUGUUGUCUGGCUCGAUG	:.::::: :::::.:. :::	CGUCGAGACAGACGAUCCCCC	Cleavage	unkonwn	1
Vco-miR166i-5p	Cranberry_cDNA_contig_11703_164132	5	-1	1	21	740	760	GGGAUGUUGUCUGGCUCGAUG	.::: :::::::.:. :: ::	UAUCAAGCCAGAUAGAAUACC	Cleavage	unkonwn	1
Vco-miR166i-5p	Cranberry_cDNA_contig_239718_460802	5	-1	1	21	296	316	GGGAUGUUGUCUGGCUCGAUG	.::: :::.: ::::::::.	UAUCAAGCUAUUCAACAUCCU	Translation	unkonwn	1
Vco-miR166i-5p	Cranberry_cDNA_contig_313879_317897	5	-1	1	21	261	281	GGGAUGUUGUCUGGCUCGAUG	:::.:::.:::::::	CAAAAAGCUAGAUAACAUCCA	Cleavage	unkonwn	1
Vco-miR166i-5p	Cranberry_cDNA_contig_314691_321370	5	-1	1	21	476	496	GGGAUGUUGUCUGGCUCGAUG	.::: ::.:: .::::::...	UAUCAAGUCAAGCAACAUUUU	Translation	unkonwn	1
Vco-miR166i-5p	Cranberry_cDNA_contig_2179438_155056	5	-1	1	21	806	826	GGGAUGUUGUCUGGCUCGAUG	:: .:. :::::::. :::::	CACUGGCCCAGACAGGAUCCC	Cleavage	unkonwn	1
Vco-miR166i-5p	Cranberry_cDNA_contig_2161022_79320	5	-1	1	21	670	690	GGGAUGUUGUCUGGCUCGAUG	:::: :: : :.:::.::::.	CAUCAAGGCCGGCAAUAUCCU	Cleavage	unkonwn	1
Vco-miR166i-5p	Cranberry_cDNA_contig_189306_277387	5	-1	1	21	488	508	GGGAUGUUGUCUGGCUCGAUG	:::::: .::: ::.::::.	CAUCGAAGUAGAAAAUAUCCU	Cleavage	unkonwn	1
Vco-miR166i-5p	Cranberry_cDNA_contig_336804_538148	5	-1	1	21	514	534	GGGAUGUUGUCUGGCUCGAUG	:::::: .::: ::.::::.	CAUCGAAGUAGAAAAUAUCCU	Cleavage	unkonwn	1
Vco-miR166i-5p	Cranberry_cDNA_contig_435761_573969	5	-1	1	21	884	904	GGGAUGUUGUCUGGCUCGAUG	:::::: :.: :::.::::.	CAUCGACACGGUCAAUAUCCU	Translation	unkonwn	1
Vco-miR166i-5p	Cranberry_cDNA_contig_173759_329864	5	-1	1	21	1347	1367	GGGAUGUUGUCUGGCUCGAUG	::: :: :::::..:.::: :	CAUAGAACCAGAUGAUAUCAC	Cleavage	unkonwn	1
Vco-miR166i-5p	Cranberry_cDNA_contig_331047_210219	5	-1	1	21	157	177	GGGAUGUUGUCUGGCUCGAUG	::: :.::::::::::	AUCCGACCUAGACAACAUCGU	Cleavage	unkonwn	1
Vco-miR166i-5p	Cranberry_cDNA_contig_75430_172877	5	-1	1	21	53	73	GGGAUGUUGUCUGGCUCGAUG	::.:: :..:: :::::::	GAUUGACCUGGAAAACAUCCA	Cleavage	unkonwn	1
Vco-miR166i-5p	Cranberry_cDNA_contig_327193_486619	5	-1	1	21	346	366	GGGAUGUUGUCUGGCUCGAUG	::.:::.::.:::.::	ACUGUAGUCAGGCAGCAUUCC	Cleavage	unkonwn	1
Vco-miR166i-5p	Cranberry_cDNA_contig_2172556_121435	5	-1	1	21	46	66	GGGAUGUUGUCUGGCUCGAUG	::.:: :..:: :::::::	GAUUGACCUGGAAAACAUCCA	Cleavage	unkonwn	1
Vco-miR166i-5p	Cranberry_cDNA_contig_2175118_0_131607	5	-1	1	21	190	210	GGGAUGUUGUCUGGCUCGAUG	::: :.::::::::::	AUCCGACCUAGACAACAUCGU	Cleavage	unkonwn	1
Vco-miR166i-5p	Cranberry_cDNA_contig_331880_514772	5	-1	1	21	17	37	GGGAUGUUGUCUGGCUCGAUG	.:::.:: ::::: ::::.	GGUCGGGCAAGACAUCAUCUA	Cleavage	unkonwn	1
Vco-miR166i-5p	Cranberry_cDNA_contig_218852_282194	5	-1	1	21	891	910	GGGAUGUUGUCUGGCUCGAUG	::::: :.: :::.:::::.:	CAUCG-GUCCGACGACAUCUC	Cleavage	unkonwn	1
Vco-miR166i-5p	Cranberry_cDNA_contig_186981_401891	5	-1	1	21	777	796	GGGAUGUUGUCUGGCUCGAUG	:::: ::::::..::.: :::	CAUC-AGCCAGGUAAUACCCC	Cleavage	unkonwn	1
Vco-miR166i-5p	Cranberry_cDNA_contig_179779_367010	5	-1	1	21	751	770	GGGAUGUUGUCUGGCUCGAUG	:::: ::: ::..::.:::::	CAUC-AGCAAGGUAAUAUCCC	Cleavage	unkonwn	1
Vco-miR166i-5p	Cranberry_cDNA_contig_181215_374426	5	-1	1	21	636	656	GGGAUGUUGUCUGGCUCGAUG	::: .:::.:::.: :::	UUCCGAAUCAGGCAAUAACCC	Cleavage	unkonwn	2
Vco-miR166i-5p	Cranberry_cDNA_contig_2152721_49423	5	-1	1	21	1080	1100	GGGAUGUUGUCUGGCUCGAUG	:::::::.::.:::..	AAAGUAGCCAGAUAAUAUCUU	Cleavage	unkonwn	1
Vco-miR166i-5p	Cranberry_cDNA_contig_174428_334021	5	-1	1	21	1462	1481	GGGAUGUUGUCUGGCUCGAUG	:::.:: ::.::. :::::::	CAUUGA-CCGGAUCACAUCCC	Cleavage	unkonwn	1
Vco-miR166i-5p	Cranberry_cDNA_contig_410705_222901	5	-1	1	21	130	150	GGGAUGUUGUCUGGCUCGAUG	::::: :. :::.::::...	AAUCGAACUCGACGACAUUUU	Cleavage	unkonwn	1

## Sheet: Table S5
Supplementary Table 5 Predicted target genes of Vco-miR166s in highbush blueberry
miRNA_Acc.	Target_aligned_fragment	target_GeneID																	Function of homologous targets
		gene 1	gene 2	gene 3	gene 4	gene 5	gene 6	gene 7	gene 8	gene9	gene 10	gene 11	gene 12	gene 13	gene 14	gene 15	gene 16	gene 17	Target 1	Target 2	Target 3	Target 4	Target 5
Vco-miR166a	CCUGGAAUGAAGCCUGGUCCGG	VaccDscaff34:2581356..2590365-	VaccDscaff27:31972106..31995495+	VaccDscaff17:35648590..35669813+															Homeobox-leucine zipper protein
Vco-miR166a	UGGAGUGAGGCCUGGUCUGA	VaccDscaff29:33469188..33473560-																	unknown
Vco-miR166a	UGUGGACUGAAGCCUGGACUGG	VaccDscaff34:1885694..1892894+	VaccDscaff32:3658577..3665614+	VaccDscaff17:38351350..38358653+	VaccDscaff13:35527778..35535552+	VaccDscaff27:34328439..34335765+													Beta-galactosidase
Vco-miR166a	AGUGGGGUGGAGCCUGAUUUGA	VaccDscaff133:94180..95370+	VaccDscaff24:20168481..20169671+	VaccDscaff15:17735993..17737183-	VaccDscaff19:25534087..25538334-														Pentatricopeptide repeat-containing protein
Vco-miR166a	UCGGAGAUGAAGCCUUGUUUGA	VaccDscaff15:29629558..29632235+	VaccDscaff19:34155171..34158168+	VaccDscaff11:31125330..31127983+															BTB/POZ domain-containing protein
Vco-miR166a	CUGGGAUUGAAACCUGGGCCGA	VaccDscaff34:2698277..2706901-	VaccDscaff17:35536372..35545002+	VaccDscaff27:31865048..31873674+															tRNase Z TRZ3, mitochondrial	Zinc phosphodiesterase ELAC protein	Ribonuclease Z
Vco-miR166a	UUUGGAGUGAAUCCUGUUCCGG	VaccDscaff18:35492384..35503567+	VaccDscaff7:38120882..38132028+	VaccDscaff16:4315261..4326475-															Paired amphipathic helix protein Sin3-like
Vco-miR166a	AUUAGGUUGAAGUUUGGUCCGG	VaccDscaff18:29773654..29776246+	VaccDscaff31:853507..856344-	VaccDscaff7:32695014..32697554+	VaccDscaff16:9913553..9915705-														unknown
Vco-miR166a	CUAGCAAUGAAGCUUUGUCCGU	VaccDscaff28:22820067..22830191-	VaccDscaff19:12127071..12129697+																Transcription factor bHLH
Vco-miR166a	AGUGGAAUGAAGCUUUCUCUGG	VaccDscaff43:14246028..14275992-																	ABC transporter G family member
Vco-miR166a	CUGGGAAUGAAAGCUGGUCUGU	VaccDscaff44:22435192..22439646-	VaccDscaff41:13123751..13128284+	VaccDscaff12:25698572..25703037+															G-type lectin S-receptor-like serine/threonine-protein kinase
Vco-miR166a	GUGGGAAUUGGGUCUGGUUGGA	VaccDscaff4:14325673..14331757+	at VaccDscaff35:5042829..5048420-	VaccDscaff9:9612244..9617892+	VaccDscaff36:21231752..21237419-														CRM-domain containing factor
Vco-miR166a	GAGGAGAUGAGGUCUGAUCCGG	VaccDscaff28:30426153..30435618+	VaccDscaff19:4991768..5001228-	VaccDscaff20:5376570..5385662-	VaccDscaff20:4955350..4964985-														Pumilio homolog
Vco-miR166a	CGAGGGAUGGUGCUUGGUACGA	VaccDscaff34:2533022..2545350+	VaccDscaff17:35695030..35707311-	VaccDscaff27:32022495..32027649-															Protein SAWADEE HOMEODOMAIN HOMOLOG 1	1-aminocyclopropane-1-carboxylate oxidase	Gibberellin 2-beta-dioxygenase
Vco-miR166a	GGAGGAAAGAAGAUUGGUUUGG	VaccDscaff47:13121463..13125427+	VaccDscaff46:15578171..15582271+	VaccDscaff22:30863468..30867345+															Rhodanese-like domain-containing protein	Protein THYLAKOID RHODANESE-LIKE
Vco-miR166a	GUGGGUUUGAGGUUUGGUUUGA	VaccDscaff51:1917578..1918498+	VaccDscaff51:1916326..1917924-	VaccDscaff24:1814557..1816155-	VaccDscaff114:265281..266879+	VaccDscaff118:7552..9150+													U3 small nucleolar RNA-associated protein	Protein SLOW WALKER
Vco-miR166a	AGGGGGAUGAAAUCGGGUUCGG	VaccDscaff26:9256259..9258997+	VaccDscaff21:9418528..9421245+																F-box protein
Vco-miR166a	GGGGGUAUGAAGUCAGAUCUGA	VaccDscaff1:2964496..2965662+	VaccDscaff5:2510748..2511950+	VaccDscaff8:38668251..38674479-	VaccDscaff10:37369377..37372637-														unknown
Vco-miR166a	AGCGGAGUGGGGCUUGGACUGC	VaccDscaff35:23905613..23908898+	VaccDscaff9:30856132..30859165+																T-complex protein 1 subunit delta
Vco-miR166a	UGGGAAAGGAAACCUGGUACGA	VaccDscaff4:25074038..25080313-	VaccDscaff35:15234150..15240547-	VaccDscaff9:21183451..21189773-	VaccDscaff36:20512384..20518629+														3-beta-hydroxysteroid-Delta	Emopamil-binding protein-like
Vco-miR166a	AGAGGAAGGAGGCCUUGAUCGA	VaccDscaff399:11224..14294-	VaccDscaff12:5044757..5047801+																unknown
Vco-miR166a	AUGGGACUGAGGCCUUAUCUGA	VaccDscaff39:25030823..25036832+	VaccDscaff37:5673354..5679386-	VaccDscaff6:14052101..14058234-															Protein TPX2
Vco-miR166a	AAGGGCAUGAAACCUGGUGUGG	VaccDscaff18:38087138..38094572+	VaccDscaff7:40772305..40778293-	VaccDscaff16:297054..303135-															Ribulose-phosphate 3-epimerase
Vco-miR166a	AAGGGAAUAGAGCAUGGUCUAA	VaccDscaff1:4534086..4539473+	VaccDscaff5:4206466..4211811-	VaccDscaff10:36029715..36035277-	VaccDscaff10:35977749..35983290-														PAX-interacting protein	Mediator of DNA damage checkpoint protein
Vco-miR166a	GUGGGAAUUGGGUUUGGUGUGA	VaccDscaff48:8725356..8726183+	VaccDscaff20:2907107..2907934-																Ethylene-responsive transcription factor
Vco-miR166a	GAGGGAGUUGAGUCUGGUUUCA	VaccDscaff8:4826426..4837294+																	Translation initiation factor IF-2
Vco-miR166a	UUGGGACUGAACCAUGGUUCGG	VaccDscaff28:18229229..18235395-	VaccDscaff44:18188131..18194979+																Protein TIFY
Vco-miR166a	UGCUUGGUGAAGCCUGUUUCGA	VaccDscaff189:235172..258657-	VaccDscaff15:25199603..25228807-	VaccDscaff19:29852529..29878510-	VaccDscaff11:26364216..26400030-														ABC transporter C family member	Canalicular multispecific organic anion transporter	Multidrug resistance-associated protein
Vco-miR166a	UCAAGAAUGAGUUUUGGUUUGA	VaccDscaff29:29465507..29473772+	VaccDscaff26:30689065..30697214+	VaccDscaff21:31444454..31452672+															unknown
Vco-miR166b-3p	CUGGAAUGAAGCCUGGUCCGG	VaccDscaff34:2581356..2590365-	VaccDscaff27:31972106..31995495+	VaccDscaff17:35648590..35669813+															Homeobox-leucine zipper protein
Vco-miR166b-3p	UGGAGUGAGGCCUGGUCUGA	VaccDscaff29:33469188..33473560-																	unknown
Vco-miR166b-3p	GUGGACUGAAGCCUGGACUGG	VaccDscaff34:1885694..1892894+	VaccDscaff32:3658577..3665614+	VaccDscaff17:38351350..38358653+	VaccDscaff13:35527778..35535552+	VaccDscaff27:34328439..34335765+													Beta-galactosidase
Vco-miR166b-3p	CGGAGAUGAAGCCUUGUUUGA	VaccDscaff15:29629558..29632235+	VaccDscaff19:34155171..34158168+	VaccDscaff11:31125330..31127983+															BTB/POZ domain-containing protein
Vco-miR166b-3p	UGGGAUUGAAACCUGGGCCGA	VaccDscaff34:2698277..2706901-	VaccDscaff17:35536372..35545002+	VaccDscaff27:31865048..31873674+															tRNase Z TRZ3, mitochondrial	Zinc phosphodiesterase ELAC protein	Ribonuclease Z
Vco-miR166b-3p	GUGGGGUGGAGCCUGAUUUGA	VaccDscaff133:94180..95370+	VaccDscaff24:20168481..20169671+	VaccDscaff15:17735993..17737183-	VaccDscaff19:25534087..25538334-														Pentatricopeptide repeat-containing protein
Vco-miR166b-3p	UUGGAGUGAAUCCUGUUCCGG	VaccDscaff18:35492384..35503567+	VaccDscaff7:38120882..38132028+	VaccDscaff16:4315261..4326475-															Paired amphipathic helix protein Sin3-like
Vco-miR166b-3p	UUAGGUUGAAGUUUGGUCCGG	VaccDscaff18:29773654..29776246+	VaccDscaff31:853507..856344-	VaccDscaff7:32695014..32697554+	VaccDscaff16:9913553..9915705-														unknown
Vco-miR166b-3p	UAGCAAUGAAGCUUUGUCCGU	VaccDscaff28:22820067..22830191-	VaccDscaff19:12127071..12129697+																Transcription factor bHLH
Vco-miR166b-3p	UGGGAAUGAAAGCUGGUCUGU	VaccDscaff44:22435192..22439646-	VaccDscaff41:13123751..13128284+	VaccDscaff12:25698572..25703037+															G-type lectin S-receptor-like serine/threonine-protein kinase
Vco-miR166b-3p	UGGGAAUUGGGUCUGGUUGGA	VaccDscaff4:14325673..14331757+	at VaccDscaff35:5042829..5048420-	VaccDscaff9:9612244..9617892+	VaccDscaff36:21231752..21237419-														CRM-domain containing factor
Vco-miR166b-3p	AGGAGAUGAGGUCUGAUCCGG	VaccDscaff28:30426153..30435618+	VaccDscaff19:4991768..5001228-	VaccDscaff20:5376570..5385662-	VaccDscaff20:4955350..4964985-														Pumilio homolog
Vco-miR166b-3p	GAGGGAUGGUGCUUGGUACGA	VaccDscaff34:2533022..2545350+	VaccDscaff17:35695030..35707311-	VaccDscaff27:32022495..32027649-															Protein SAWADEE HOMEODOMAIN HOMOLOG 1	1-aminocyclopropane-1-carboxylate oxidase	Gibberellin 2-beta-dioxygenase
Vco-miR166b-3p	GUGGAAUGAAGCUUUCUCUGG	VaccDscaff43:14246028..14275992-																	ABC transporter G family member
Vco-miR166b-3p	UGGGUUUGAGGUUUGGUUUGA	VaccDscaff51:1917578..1918498+	VaccDscaff51:1916326..1917924-	VaccDscaff24:1814557..1816155-	VaccDscaff114:265281..266879+	VaccDscaff118:7552..9150+													U3 small nucleolar RNA-associated protein	Protein SLOW WALKER
Vco-miR166b-3p	GAGGAAAGAAGAUUGGUUUGG	VaccDscaff47:13121463..13125427+	VaccDscaff46:15578171..15582271+	VaccDscaff22:30863468..30867345+															Rhodanese-like domain-containing protein	Protein THYLAKOID RHODANESE-LIKE
Vco-miR166b-3p	UCCGAAUUGGGCCGGGUCCGA	VaccDscaff3:16887330..16889216-	VaccDscaff94:3..1397+	VaccDscaff448:64542..66293-	VaccDscaff2:26830322..26832208+														Glycosyltransferase family 92 protein
Vco-miR166b-3p	AAGCGAUGGAGCUUGGUUCCA	VaccDscaff3:16887330..16889216-	VaccDscaff94:3..1397+	VaccDscaff448:64542..66293-	VaccDscaff2:26830322..26832208+														Glycosyltransferase family 92 protein
Vco-miR166b-3p	UCGGAUUGGAGUUUGGACUGA	VaccDscaff5:18009579..18032255-	VaccDscaff1:25270643..25293367+	VaccDscaff31:10176198..10205010-	VaccDscaff96:546244..570063-														Dipeptidyl aminopeptidase	Protease	Prolyl endopeptidase-like
Vco-miR166b-3p	GGGGGAUGAAAUCGGGUUCGG	VaccDscaff26:9256259..9258997+	VaccDscaff21:9418528..9421245+																F-box protein
Vco-miR166b-3p	GGGGUAUGAAGUCAGAUCUGA	VaccDscaff1:2964496..2965662+	VaccDscaff5:2510748..2511950+	VaccDscaff8:38668251..38674479-	VaccDscaff10:37369377..37372637-														unknown
Vco-miR166b-3p	GGGAAAGGAAACCUGGUACGA	VaccDscaff4:25074038..25080313-	VaccDscaff35:15234150..15240547-	VaccDscaff9:21183451..21189773-	VaccDscaff36:20512384..20518629+	VaccDscaff7:24500991..24523062+	VaccDscaff8:19442940..19459957-	VaccDscaff10:18067997..18090794-	VaccDscaff79:532039..549130+										3-beta-hydroxysteroid-Delta	Emopamil-binding protein-like
Vco-miR166b-3p	UGGGAAUUGGGUUUGGUGUGA	VaccDscaff48:8725356..8726183+	VaccDscaff20:2907107..2907934-																Ethylene-responsive transcription factor
Vco-miR166b-3p	UGGGACUGAGGCCUUAUCUGA	VaccDscaff39:25030823..25036832+	VaccDscaff37:5673354..5679386-	VaccDscaff6:14052101..14058234-															Protein TPX2
Vco-miR166b-3p	AGGGCAUGAAACCUGGUGUGG	VaccDscaff18:38087138..38094572+	VaccDscaff7:40772305..40778293-	VaccDscaff16:297054..303135-															Ribulose-phosphate 3-epimerase
Vco-miR166b-3p	AGGGAGUUGAGUCUGGUUUCA	VaccDscaff8:4826426..4837294+																	Translation initiation factor IF-2
Vco-miR166b-3p	UGGGACUGAACCAUGGUUCGG	VaccDscaff28:18229229..18235395-	VaccDscaff44:18188131..18194979+																Protein TIFY
Vco-miR166b-3p	GCUUGGUGAAGCCUGUUUCGA	VaccDscaff189:235172..258657-	VaccDscaff15:25199603..25228807-	VaccDscaff19:29852529..29878510-	VaccDscaff11:26364216..26400030-														ABC transporter C family member	Canalicular multispecific organic anion transporter	Multidrug resistance-associated protein
Vco-miR166b-3p	GCGGAGUGGGGCUUGGACUGC	VaccDscaff35:23905613..23908898+	VaccDscaff9:30856132..30859165+																T-complex protein 1 subunit delta
Vco-miR166b-3p	AGGGAAUAGAGCAUGGUCUAA	VaccDscaff1:4534086..4539473+	VaccDscaff5:4206466..4211811-	VaccDscaff10:36029715..36035277-	VaccDscaff10:35977749..35983290-														PAX-interacting protein	Mediator of DNA damage checkpoint protein
Vco-miR166b-3p	CAAGAAUGAGUUUUGGUUUGA	VaccDscaff29:29465507..29473772+	VaccDscaff26:30689065..30697214+	VaccDscaff21:31444454..31452672+															unknown
Vco-miR166b-3p	AAGGAGUGCAGCGUGGUUCGU	VaccDscaff42:438010..440990-	VaccDscaff30:31411272..31414301+	VaccDscaff32:30521999..30524935-	VaccDscaff13:5909807..5913167+														Very-long-chain 3-oxoacyl-CoA reductase	Hydroxysteroid dehydrogenase-like protein	(Inactive hydroxysteroid dehydrogenase-like protein
Vco-miR166b-3p	UGGGAAGAAAGCCUGGUUGGC	VaccDscaff34:6824391..6829547-	VaccDscaff50:985592..990802+	VaccDscaff17:31230444..31235641+	VaccDscaff27:27653947..27659168+														protein S-acyltransferase
Vco-miR166b-3p	AGGAAGUCGAAGCCUGGGCCGA	VaccDscaff42:1887254..1888384-	VaccDscaff30:29862449..29868358+	VaccDscaff32:32213021..32214939+	VaccDscaff32:32207045..32213427-	VaccDscaff13:4329284..4334905+													Homoserine kinase
Vco-miR166b-3p	UAGGAGUGAAGACCGGUUUGG	VaccDscaff42:21405591..21413106-	VaccDscaff30:8111423..8119027+	VaccDscaff32:6448914..6456889+	VaccDscaff13:31589535..31597377-														Nitrate regulatory gene2 protein
Vco-miR166b-5p	AAUUGAAUCAGAUAGUUUUCC	VaccDscaff23:2507988..2511101+	VaccDscaff23:2463042..2466059+	VaccDscaff23:2474364..2478113+	VaccDscaff41:22368054..22383821+	VaccDscaff40:23876967..23887851+	VaccDscaff40:23926802..23929885+	VaccDscaff40:23783060..23786197+	VaccDscaff40:16091274..16098474-	VaccDscaff12:34204674..34207961+	VaccDscaff12:34255101..34258373+	VaccDscaff40:16088375..16115494+							Receptor-like protein
Vco-miR166b-5p	GUUCAACUUAGACAGCAUUUC	VaccDscaff29:2715536..2725772+	VaccDscaff26:2968665..2978762+	VaccDscaff33:28906552..28916637-	VaccDscaff21:3009459..3019551+														Polyadenylate-binding protein-interacting protein	Splicing regulatory glutamine/lysine-rich protein
Vco-miR166b-5p	GGAUCAACCAGGUAGCAUUCC	VaccDscaff44:25049156..25050039+	VaccDscaff44:25016025..25017569-	VaccDscaff1:18379073..18380267+	VaccDscaff15:898013..901366-	VaccDscaff869:14486..14716+													unknown
Vco-miR166b-5p	AUUUGGACAAGAUAGCGUUUC	VaccDscaff1:4815508..4825937-	VaccDscaff5:3903350..3906418+	VaccDscaff8:37002644..37005752+	VaccDscaff10:35713786..35716895+														tRNA (guanosine(18)-2'-O)-methyltransferase	Putative TrmH family tRNA/rRNA methyltransferase
Vco-miR166b-5p	GCGAGAACCAAAUAGCAUUCC	VaccDscaff39:3742249..3755194+	VaccDscaff6:37786385..37799577-	VaccDscaff38:3940892..3953978+															Putative chloride channel-like protein	Chloride channel protein CLC-c	H(+)/Cl(-) exchange transporter
Vco-miR166b-5p	CUUGGAAGCAGGUGGCGUUCC	VaccDscaff4:34319575..34320333-	VaccDscaff35:25037814..25039478-	VaccDscaff36:9965109..9966823+															E3 ubiquitin-protein ligase
Vco-miR166b-5p	UCUCCUGCCGGAUAGCAUUUC	VaccDscaff15:32286364..32291047+																	Probable serine/threonine-protein kinase	Receptor-like cytoplasmic kinase
Vco-miR166b-5p	UUUUGAAGCAGGCACCAUUCU	VaccDscaff29:17512080..17542618-	VaccDscaff26:18162025..18186696-	VaccDscaff6:20748016..20765759+	VaccDscaff33:16767809..16798729+	VaccDscaff33:2646997..2681627+													Nucleolar pre-ribosomal-associated protein
Vco-miR166b-5p	AGUUGAACCUGAAGGCAUUCC	VaccDscaff7:36889875..36900506-																	Serine/threonine-protein phosphatase
Vco-miR166b-5p	GACUGUAUUAGGCAGCAUUCC	VaccDscaff14:4463623..4470456-	VaccDscaff3:38328856..38331228+	VaccDscaff2:6127566..6129938-															Pentatricopeptide repeat-containing protein
Vco-miR166b-5p	CGACGACCCAGACGGCGUUUU	VaccDscaff4:22997149..23001772+	VaccDscaff35:11380508..11385060-	VaccDscaff9:16805925..16810245-															Receptor-like protein kinase	LRR receptor-like serine/threonine-protein kinase	MDIS1-interacting receptor like kinase	Leucine-rich repeat receptor-like serine/threonine-protein kinase	Receptor protein-tyrosine kinase
Vco-miR166b-5p	CCUCGGACCCGCCAGUAUUCU	VaccDscaff51:1707538..1709410-	VaccDscaff24:1472226..1477870+	VaccDscaff15:37457954..37460463-	VaccDscaff114:319206..323677-	VaccDscaff41:6559625..6562503-	VaccDscaff41:6539391..6541544-	VaccDscaff118:265707..270508-	VaccDscaff12:23887542..23891069+										Indole-3-pyruvate monooxygenase
Vco-miR166b-5p	CCUUAGGCCAAAUAGCAUUCC	VaccDscaff46:6555777..6562840+	VaccDscaff43:18106306..18115696-	VaccDscaff22:18397856..18404970+															Cellulose synthase-like protein
Vco-miR166b-5p	UCUUGGCUCAGGCACCAUUCC	VaccDscaff601:33619..35262+	VaccDscaff465:33619..35262+																Pentatricopeptide repeat-containing protein
Vco-miR166b-5p	GCUCAAGCUGAGCAGCAUUCC	VaccDscaff1:29121737..29129190+	VaccDscaff5:27030276..27039673+	VaccDscaff10:13909150..13915729-															Exosome complex componen
Vco-miR166b-5p	UUUCGAGGUGGAUAGCAUUGC	VaccDscaff12:30307618..30309547-	VaccDscaff41:18537595..18539666-																Inactive protein RESTRICTED TEV MOVEMENT	heat shock protein
Vco-miR166b-5p	CUUCCGUCCAGAUAGCGUUUU	VaccDscaff24:8196737..8204930-	VaccDscaff15:32286364..32291047+	VaccDscaff19:35114355..35121736+	VaccDscaff11:33252652..33257119+														Serine/threonine-protein kinase	Receptor-like cytoplasmic kinase
Vco-miR166b-5p	GUACGGAUUUGAUAGCAUUCC	VaccDscaff4:25725700..25737064-	VaccDscaff9:21912259..21918524-	VaccDscaff9:21933670..21945027-															Nicotinate-nucleotide pyrophosphorylase
Vco-miR166b-5p	GAUCGAACCGGCCAGCAUGCA	VaccDscaff18:25007665..25009137-	VaccDscaff18:24758110..24759588-	VaccDscaff31:6689728..6691206+	VaccDscaff7:27962797..27964269-	VaccDscaff7:27838454..27839932-	VaccDscaff16:15482121..15483696+	VaccDscaff16:15356334..15357806+											Xyloglucan galactosyltransferase
Vco-miR166b-5p	UUUCGAAGCGGGUGGCCUUCC	VaccDscaff32:13448013..13449236-	VaccDscaff13:22360079..22361302-																E3 ubiquitin-protein ligase
Vco-miR166b-5p	AAUCGAGUCAGACACCAUGUC	VaccDscaff34:22262471..22282022-	VaccDscaff17:13016004..13036133+	VaccDscaff45:9001728..9019820+	VaccDscaff27:9167883..9186583+														Cleavage and polyadenylation specificity factor	Endoribonuclease	Transmembrane 9 superfamily member
Vco-miR166b-5p	AGUUGAGCUAGACAGUUUUUU	VaccDscaff10:4204697..4208937+	VaccDscaff1:40010495..40031411+	VaccDscaff5:37798460..37807873+	VaccDscaff10:4173222..4216213-														Receptor-like protein
Vco-miR166b-5p	GAUCGGACCCGAUGGCCUUCC	VaccDscaff29:7372720..7380850-	VaccDscaff26:7209596..7217113-	VaccDscaff33:26407490..26414826+	VaccDscaff21:7347929..7355231-														unknown
Vco-miR166b-5p	GCUUGAAUCAGAUGGAGUUUU	VaccDscaff9:13467724..13468510+	VaccDscaff4:18049138..18049644+	VaccDscaff35:9058393..9058734+															Calcium-binding protein	Caltractin	Centrin
Vco-miR166b-5p	ACUCGAACCGGGUGAUGUUCU	VaccDscaff4:2807460..2808410+	VaccDscaff4:2426650..2427585-	VaccDscaff4:2411933..2412877+	VaccDscaff9:722230..723189-														RING-H2 finger protein	E3 ubiquitin-protein ligase
Vco-miR166b-5p	ACUUGAAUCAGACAGAACUUU	VaccDscaff48:662983..682221+	VaccDscaff28:24757475..24777398+	VaccDscaff19:10974317..10993771-	VaccDscaff20:10628279..10647788-														(2-succinyl-5-enolpyruvyl-6-hydroxy-3-cyclohexene-1-carboxylate synthase	Protein PHYLLO
Vco-miR166b-5p	CUUCGGAGCCGACAACAUUCU	VaccDscaff34:27997859..28001641+	VaccDscaff17:1467264..1472124-	VaccDscaff45:5505196..5508944+	VaccDscaff27:1327440..1331370-														Patellin	Phosphatidylinositol transfer protein	SEC14-like protein
Vco-miR166b-5p	UCUCGAGACAGAGAGUAUCCC	VaccDscaff4:28903492..28909701-	VaccDscaff35:19049795..19056052-	VaccDscaff9:25499055..25511631-	VaccDscaff9:25422348..25428931-	VaccDscaff36:16437999..16444263+													Probable protein phosphatase 2C
Vco-miR166b-5p	CUUUGAAGUAGGUAGUACUCC	VaccDscaff1:15856113..15858295+	VaccDscaff5:14803066..14805084+	VaccDscaff5:14550417..14552584+	VaccDscaff8:26916969..26918876-	VaccDscaff8:26871328..26873361-	VaccDscaff8:27078592..27080622-	VaccDscaff10:25153761..25155791-	VaccDscaff8:26955086..26957095-										L-type lectin-domain containing receptor kinase
Vco-miR166b-5p	UUUUGGACAGGAAGGCAUUCC	VaccDscaff3:4400719..4405924-	VaccDscaff34:21771912..21782709+	VaccDscaff14:31164321..31191985+	VaccDscaff17:13412280..13422688-	VaccDscaff2:36341766..36364910+	VaccDscaff45:9406714..9418584-	VaccDscaff25:36059746..36065237+	VaccDscaff27:9589766..9600177-										Probable magnesium transporter	Magnesium transporter
Vco-miR166b-5p	UCUCGAAACCGGCGGCAAUCC	VaccDscaff91:609771..613403+	VaccDscaff3:43985589..43987979+	VaccDscaff100:410144..414656+	VaccDscaff77:225688..229369-														unknown
Vco-miR166b-5p	ACUCGUACGAGAUGGCGUUCG	VaccDscaff29:14430349..14435940+	VaccDscaff34:24858975..24862186-	VaccDscaff1:38369917..38378307+	VaccDscaff5:36210500..36216036+	VaccDscaff26:14675499..14680750+	VaccDscaff45:1504290..1509079+	VaccDscaff33:19334368..19339760-	VaccDscaff21:14321166..14331765+										VaccDscaff8:6841490..6851031-	VaccDscaff10:7613221..7622972+
Vco-miR166b-5p	CGCAUAGCUAGACAGUGUUCC	VaccDscaff22:3137233..3146844-																	Terminal uridylyltransferase cid
Vco-miR166b-5p	ACUCGGUCCAGAUAUCGUUCG	VaccDscaff14:31902417..31916242+	VaccDscaff2:37019946..37034129+	VaccDscaff1163:963..15015-	VaccDscaff1204:34..13101+	VaccDscaff1199:1..13245+													Separase
Vco-miR166b-5p	AUGAAAAUCAGGCGGCAUUUC	VaccDscaff19:9056929..9068652-																	Protein prenyltransferase alpha subunit repeat-containing protein
Vco-miR166b-5p	GCUCAGACCAUAUAGCAGUCC	VaccDscaff18:4336366..4371581+	VaccDscaff31:30066384..30105789-	VaccDscaff7:5459858..5495035+	VaccDscaff16:35259292..35296681-														Calcium-transporting ATPase sarcoplasmic/endoplasmic reticulum type	Sarcoplasmic/endoplasmic reticulum calcium ATPase
Vco-miR166c-3p	GGAAUGAAGCCUGGUCCGGAU	VaccDscaff34:2581356..2590365-	VaccDscaff17:35648590..35669813+	VaccDscaff27:31972106..31995495+															Homeobox-leucine zipper protein
Vco-miR166c-3p	GGAGUGAGGCCUGGUCUGAAA	VaccDscaff29:33469188..33473560-	VaccDscaff6:3190537..3195108+	VaccDscaff6:894091..898748-															unknown
Vco-miR166c-3p	CAAAUGUUGCCUGGUCUGGCA	VaccDscaff46:4957668..4960766+	VaccDscaff43:20149227..20166580-	VaccDscaff22:16921183..16927642+															Pentatricopeptide repeat-containing protein
Vco-miR166c-3p	GGGAUGAAGCCUGGUCCGGAU	VaccDscaff47:7547476..7557050-	VaccDscaff15:28607629..28635658-	VaccDscaff46:9348770..9358514-	VaccDscaff86:449213..457096+	VaccDscaff11:30211993..30242844-	VaccDscaff43:12603205..12612718+	VaccDscaff22:26099179..26108634-											Homeobox-leucine zipper protein
Vco-miR166c-3p	AGGUUGAAGUUUGGUCCGGCG	VaccDscaff18:29773654..29776246+	VaccDscaff31:853507..856344-	VaccDscaff7:32695014..32697554+	VaccDscaff16:9913553..9915705-														unknown
Vco-miR166c-3p	AGCUUGAGGCCUGGUUUGACA	VaccDscaff34:18352069..18360050-	VaccDscaff17:16839871..16847992+	VaccDscaff45:13353884..13362123+	VaccDscaff27:15911530..15917927-	VaccDscaff27:13155005..13163139+													B2 protein
Vco-miR166c-3p	ACUGUGGAGCCUGGUCAGACA	VaccDscaff48:9512761..9520699-	VaccDscaff28:33483797..33491834-	VaccDscaff19:1564390..1571505+	VaccDscaff20:1690790..1698754+														Glutaminyl-peptide cyclotransferase
Vco-miR166c-3p	GCGAUGGAGCUUGGUUCCACA	VaccDscaff3:16887330..16889216-	VaccDscaff94:3..1397+	VaccDscaff448:64542..66293-	VaccDscaff2:26830322..26832208+														Glycosyltransferase family 92 protein
Vco-miR166c-3p	GAGAUGAGGUCUGAUCCGGCG	VaccDscaff28:30426153..30435618+	VaccDscaff19:4991768..5001228-	VaccDscaff20:5376570..5385662-	VaccDscaff20:4955350..4964985-														Pumilio homolog
Vco-miR166c-3p	CUUAUGAAGUUUGGGCUGACA	VaccDscaff34:2410332..2418220+	VaccDscaff17:37942554..37950426+																Anoctamin-like protein
Vco-miR166c-3p	GGGAUGGUGCUUGGUACGACG	VaccDscaff34:2533022..2545350+	VaccDscaff17:35695030..35707311-	VaccDscaff27:32022495..32027649-															Protein SAWADEE HOMEODOMAIN HOMOLOG	1-aminocyclopropane-1-carboxylate oxidase	Gibberellin 2-beta-dioxygenase
Vco-miR166c-3p	CGAAUUGGGCCGGGUCCGACU	VaccDscaff3:16887330..16889216-	VaccDscaff94:3..1397+	VaccDscaff448:64542..66293-	VaccDscaff2:26830322..26832208+														Glycosyltransferase family 92 protein
Vco-miR166c-3p	GAUUUGAAGCCUGGUCCAACU	VaccDscaff60:484426..488137+	VaccDscaff65:760267..783559+	VaccDscaff155:193849..205080+	VaccDscaff146:109352..129797-														Glucan endo-1,3-beta-glucosidase
Vco-miR166c-3p	GAGAUGAAGCCUUGUUUGAUC	VaccDscaff15:29629558..29632235+	VaccDscaff11:31125330..31127983+	VaccDscaff19:34155171..34158168+															BTB/POZ domain-containing protein
Vco-miR166c-3p	CUGGUGAAGUUUGGGUUGACA	VaccDscaff24:16826379..16829932-	VaccDscaff15:21379186..21382660-	VaccDscaff11:22423622..22428372+															Proteasome subunit alpha type-4
Vco-miR166c-3p	GUAAAGGAGUUUGGUUUGGCG	VaccDscaff40:727967..734648+																	Mannose-P-dolichol utilization defect 1 protein homolog
Vco-miR166c-3p	UCCAUCAAGGUUGGUCUGACA	VaccDscaff23:35821741..35825513+	VaccDscaff12:3931023..3934846-																unknown
Vco-miR166c-3p	UAAGUGCAGGCCUCGUCCGACA	VaccDscaff12:10807462..10813818+																	Cytochrome P450
Vco-miR166c-3p	GGAGUGAAUCCUGUUCCGGCC	VaccDscaff18:35492384..35503567+	VaccDscaff7:38120882..38132028+	VaccDscaff16:4315261..4326475-	VaccDscaff16:14717487..14721577-														Paired amphipathic helix prote
Vco-miR166c-3p	UUUGGGAGGUCUGGUCCGACC	VaccDscaff18:25532414..25536532+	VaccDscaff31:6157472..6161687-	28413520..28417405+															BTB/POZ domain-containing protein	Root phototropism protein
Vco-miR166c-3p	GGAGGUAAGCCUCGUUCGACG	VaccDscaff1:10652823..10654616-	VaccDscaff5:8224881..8226668+	VaccDscaff8:30737365..30739164+	VaccDscaff10:29775507..29777300+														unknown
Vco-miR166c-3p	AGAAUUAAGCCUAGUCCUACC	VaccDscaff35:31858768..31860735-	VaccDscaff9:40805055..40807022-	VaccDscaff36:697102..700171+															Mitochondrial sodium/calcium exchanger protein
Vco-miR166c-3p	CUCGUGAAGCCUGAUUCGAUU	VaccDscaff34:801639..806857-																	Inter alpha-trypsin inhibitor	von Willebrand factor A domain-containing protein
Vco-miR166c-3p	AGAAUCAAGCGGGGUCCGAUG	VaccDscaff24:29758648..29794057-	VaccDscaff24:28010036..28045316+	VaccDscaff15:10314817..10347085+	VaccDscaff11:10785938..10815519+														Serine/threonine-protein phosphatase
Vco-miR166c-3p	CUUGUGAAGUUUGGUUUGGCU	VaccDscaff15:2699194..2703505-	VaccDscaff11:1547347..1551568-																unknown
Vco-miR166c-3p	AGAAAGAAGCUUGUUUUGAUG	VaccDscaff47:18633688..18637316-	VaccDscaff47:10001204..10006143-	VaccDscaff28:6185708..6197981-	VaccDscaff42:26814794..26824239+	VaccDscaff46:19825395..19828999-	VaccDscaff43:21439407..21447949+	VaccDscaff43:1150849..1154493+	VaccDscaff22:36192566..36196280-										WD repeat-containing protein	Lissencephaly-1 homolog	Platelet-activating factor acetylhydrolase	U5 small nuclear ribonucleoprotein 40 kDa protein
Vco-miR166c-3p	UCUAUGAAGCCUGGAUUGGCU	VaccDscaff26:205920..209190+	VaccDscaff33:32609998..32614742+	VaccDscaff33:31510034..31514814-	VaccDscaff187:57881..62281-														Probable glutamate carboxypeptidase	N-acetylated-alpha-linked acidic dipeptidase
Vco-miR166c-3p	AGGAUUAAGCUUGGUUCAGUA	VaccDscaff24:10117370..10122740-	VaccDscaff15:28430998..28436416+	VaccDscaff19:33133215..33138655+	VaccDscaff11:30030004..30035537+														E3 ubiquitin-protein ligase	Inter-alpha-trypsin inhibitor heavy chain
Vco-miR166c-3p	CUCAUGAAGCCUGCUUGGAUA	VaccDscaff4:8334770..8340283+	VaccDscaff9:4784941..4790082+	VaccDscaff35:1140100..1145291-	VaccDscaff36:25419625..25424813-														KIN14B-interacting protein
Vco-miR166c-3p	GUCGUGGGGUUUGUUCCGACA	VaccDscaff13:9986117..10001937-																	DNA ligase
Vco-miR166c-5p	UGUCCUGAGUCAGACGACAUU	VaccDscaff18:14464555..14485174-	VaccDscaff31:20431616..20446402+	VaccDscaff7:14307446..14322551-	VaccDscaff16:25828990..25844754+														FRIGIDA-like protein
Vco-miR166c-5p	GUACUUGGAUCAGACAACAUG	VaccDscaff24:33031515..33049115+	VaccDscaff15:6245644..6259410+	VaccDscaff19:15690678..15706954+	VaccDscaff11:5516022..5528733+														unknown
Vco-miR166c-5p	UCUUUCGAGCUUGACAAUAUU	VaccDscaff33:975463..986429-	VaccDscaff21:36819923..36834685+																DNA polymerase delta small subunit
Vco-miR166c-5p	GUUCUUGCACCAGGCAACAAU	VaccDscaff69:723428..735097-																	Rac-like GTP-binding protein
Vco-miR166c-5p	UUUCUUAAAUCGGACAAUGUU	VaccDscaff34:25293974..25300934+	VaccDscaff17:2101255..2108127-	VaccDscaff178:60057..67228-	VaccDscaff45:2517668..2524677+														F-box protein SKIP8
Vco-miR166c-5p	ACUCCUGAACCAGAUAAGAUU	VaccDscaff1:383542..397226-	VaccDscaff5:454201..467793-	VaccDscaff10:39725042..39738554+															Kinesin-like protein
Vco-miR166c-5p	GAACUCGAACCGGGUGAUGUU	VaccDscaff4:2807460..2808410+	VaccDscaff4:2426650..2427585-	VaccDscaff4:2411933..2412877+	VaccDscaff9:722230..723189-														RING-H2 finger protein ATL2	E3 ubiquitin-protein ligase
Vco-miR166c-5p	GGUCUUGAACUUGAUGAUAUU	VaccDscaff3:33277069..33285655+	VaccDscaff2:7824360..7833200-	VaccDscaff2:7766227..7774739-	VaccDscaff25:17179949..17188043+														3-ketoacyl-CoA thiolase
Vco-miR166c-5p	GGUUGUGAACCAGAUGACAUA	VaccDscaff393:66052..75280+	VaccDscaff34:7800462..7809673-	VaccDscaff27:26747110..26756446+															Aspartyl aminopeptidase
Vco-miR166c-5p	GAUAUCAAAUCAAACAACAUU	VaccDscaff38:28882403..28886908-	VaccDscaff911:11211..17864+																LRR receptor-like serine/threonine-protein kinase	Receptor-like protein kinase	Leucine-rich repeat receptor-like serine/threonine-protein kinase
Vco-miR166c-5p	GGAUUUGAAUUGGACAAUAUU	VaccDscaff11:16966363..16973881-	VaccDscaff19:23738914..23747763-	VaccDscaff24:22709436..22717095+															COP1-interacting protein
Vco-miR166c-5p	GGACUCAGACCAGACAGCAUA	VaccDscaff37:23787790..23792838-	VaccDscaff6:42399173..42404674+	VaccDscaff150:349395..354441-															VIN3-like protein	Protein VERNALIZATION INSENSITIVE
Vco-miR166c-5p	GUUUUUGAACCGGGCAGCACU	VaccDscaff24:9241113..9263238+	VaccDscaff15:29439415..29444710-	VaccDscaff19:33996382..34001636-	VaccDscaff11:30940118..30953736-														Protein NRT1/ PTR FAMILY
Vco-miR166c-5p	GCUUUUGGGCUAGACAAAAUU	VaccDscaff44:18952881..18959307-																	unknown
Vco-miR166c-5p	UUUUUUGAACUGGAAGACAUU	VaccDscaff29:5501739..5505748+	VaccDscaff34:29800832..29806376+	VaccDscaff19:12716466..12718160+	VaccDscaff17:9563965..9569483-	VaccDscaff45:1036503..1042027-	VaccDscaff12:31220258..31228987-	VaccDscaff27:5901597..5908729-	VaccDscaff8:34506603..34511952-										Ubiquitin carboxyl-terminal hydrolase	MATH domain and coiled-coil domain-containing protein
Vco-miR166c-5p	GGGAUAGAACCAGACAACAUG	VaccDscaff9:8679129..8685654+	VaccDscaff36:21976720..21980434+	VaccDscaff36:21877189..21881036-															Probable leucine-rich repeat receptor-like protein	MDIS1-interacting receptor like kinase	LRR receptor-like serine/threonine-protein kinase
Vco-miR166c-5p	GGUAUGUAAUCAGACAGCAUU	VaccDscaff3:38167410..38181343-	VaccDscaff14:4671220..4684354+	VaccDscaff2:6332249..6345604+	VaccDscaff25:4467472..4480588+														GPI-anchored wall transfer protein	Phosphatidylinositol-glycan biosynthesis class W protein
Vco-miR166c-5p	UAUCU-GAGUCAGGCAAUAUU	VaccDscaff50:1708718..1724164-	VaccDscaff17:31913935..31918696-																Phosphatidylinositol transfer protein	Patellin
Vco-miR166c-5p	CUUCUUGUACCAGACAUCAUC	VaccDscaff42:16962206..16969533+	VaccDscaff30:14467412..14474586-	VaccDscaff32:11983445..11990646-	VaccDscaff13:25790451..25797669+														Probable methyltransferase
Vco-miR166c-5p	GAUCUCAAAUCAGACUGCAUA	VaccDscaff24:7979068..7981227-	VaccDscaff15:32507263..32509422+	VaccDscaff19:35317958..35332294+	VaccDscaff11:33466158..33480376+														Scarecrow-like protein	Chitin-inducible gibberellin-responsive protein
Vco-miR166c-5p	GAUCUCCACCUGGACAAUGUU	VaccDscaff24:11470275..11476610-	VaccDscaff15:26930351..26936844+																Serine/threonine-protein kinase
Vco-miR166c-5p	CAUCUUGAAACUGACAACAUA	VaccDscaff46:6501453..6509354-	VaccDscaff46:6422223..6430125-	VaccDscaff43:18145970..18155442+	VaccDscaff22:18310021..18317862-														Inactive poly [ADP-ribose] polymerase
Vco-miR166c-5p	AAUUUUGAAUUAGAUAAUGUA	VaccDscaff34:21231309..21240997+	VaccDscaff17:13961585..13971152-	VaccDscaff45:10002929..10012576-	VaccDscaff27:10100831..10111947-														Cyclin-dependent kinase	Probable serine/threonine-protein kinase
Vco-miR166c-5p	GAAUUAGAGCCAGAUAACAUG	VaccDscaff24:26175278..26177668+																	Pentatricopeptide repeat-containing protein
Vco-miR166c-5p	GAUAUCAAGCCAGACAAUUUU	VaccDscaff29:491352..498442+	VaccDscaff26:774800..781898+	VaccDscaff33:31084026..31090764-	VaccDscaff21:1008722..1015611+														Casein kinase 1-like protein
Vco-miR166c-5p	GACCUCAAACCAGAGAAUGUU	VaccDscaff42:229576..233287+	VaccDscaff30:34031706..34035448-	VaccDscaff13:6110989..6114769-															Protein kinase	Serine/threonine-protein kinase
Vco-miR166c-5p	GGAAUCGAACUCGACGACAUU	VaccDscaff48:1637984..1656069-	VaccDscaff28:25738642..25758723-	VaccDscaff23:10174521..10194778-	VaccDscaff19:9989821..10007860+	VaccDscaff41:17208953..17226723+	VaccDscaff40:18542597..18559941+	VaccDscaff12:29139124..29156884+	VaccDscaff20:9746889..9764269+										Serine/threonine-protein kinase
Vco-miR166c-5p	ACACUUGAACCAGUCAACGUG	VaccDscaff48:530008..542146+	VaccDscaff19:11111637..11122281-	VaccDscaff14:36870166..36882067-	VaccDscaff2:42260890..42272714-	VaccDscaff20:10773218..10785057-													Cleavage stimulation factor	Protein suppressor	mRNA 3'-end-processing protein rna14
Vco-miR166c-5p	CAUAUUGGAUCGGACCACAUU	VaccDscaff1:37023913..37044392+	VaccDscaff5:34956556..34987542+	VaccDscaff8:8340313..8358174-	VaccDscaff10:6211952..6225777+														Disease resistance protein
Vco-miR166c-5p	CAUCUCCGACCGGGCAAUAAU	VaccDscaff29:2760941..2768977-	VaccDscaff26:3012596..3019474-	VaccDscaff33:28865096..28871900+	VaccDscaff21:3059823..3066624-														unknown
Vco-miR166c-5p	GUUCUUGAACCAGAUUGUAUA	VaccDscaff3:33322712..33335460-	VaccDscaff2:6531499..6544125-	VaccDscaff25:17222900..17235718-															E3 ubiquitin-protein ligase SDIR1
Vco-miR166c-5p	GUUUUUGAACCGGACGAAAUC	VaccDscaff47:13796137..13799332+	VaccDscaff47:13736987..13749913+	VaccDscaff43:6326392..6339323-	VaccDscaff22:31343674..31357174+														Glucan endo-1,3-beta-glucosidase
Vco-miR166c-5p	AUUCUCGAACCGGCCACCAUC	VaccDscaff4:41130794..41139814-	VaccDscaff35:31666829..31675386+	VaccDscaff9:40647696..40656600+	VaccDscaff36:851230..860765-														GBF-interacting protein
Vco-miR166c-5p	GGUUUUGAAGGAGACAACAUG	VaccDscaff47:7936628..7953043+	VaccDscaff46:9745225..9748787+	VaccDscaff43:12202958..12219477-	VaccDscaff22:26479570..26487908-	VaccDscaff22:26466993..26481578+													Elongation factor 1-alpha
Vco-miR166c-5p	GAUUGUGACUCAGACAACAUC	VaccDscaff18:10343917..10354969+	VaccDscaff31:21063349..21067002+	VaccDscaff7:18754175..18757987-	VaccDscaff16:26536363..26547002+														Phosphoglycerate mutase-like prote	Broad-range acid phosphatase
Vco-miR166c-5p	GAUUUGGAACCAAACAUUAUU	VaccDscaff16:21237616..21248957+	VaccDscaff7:20385013..20395886-	VaccDscaff31:15008412..15028382+															Cellulose synthase A catalytic subunit
Vco-miR166c-5p	GGUUUUGAACUUGGCAUCAUU	VaccDscaff43:7689376..7692688+	VaccDscaff27:25481800..25487147-	VaccDscaff27:36265795..36269191+	VaccDscaff46:14467470..14470690-	VaccDscaff17:28124736..28129325-													40S ribosomal protein
Vco-miR166c-5p	GGUCUCGGAUUGGUCAACUUU	VaccDscaff3:37311248..37318379-																	SART-1 family protein	U4/U6.U5 tri-snRNP-associated protein
Vco-miR166c-5p	GGUUUUGAACCGGCCGACACU	VaccDscaff30:24588895..24589848+	VaccDscaff32:25100651..25101613+	VaccDscaff13:12125591..12126550-															Glucuronoxylan 4-O-methyltransferase	Protein IRREGULAR XYLEM
Vco-miR166c-5p	GAUCCCGGACCAAACCAUAUU	VaccDscaff711:10721..17279+	VaccDscaff12:6069134..6075659-																Beta-galactosidase
Vco-miR166c-5p	GAUCUCAAAGCAAGUAACAUU	VaccDscaff24:20559223..20584167-																	Receptor-like serine/threonine-protein kinase	G-type lectin S-receptor-like serine/threonine-protein kinase
Vco-miR166c-5p	AUUAAUCAACCAGACAACAUU	VaccDscaff45:4766991..4772499-	VaccDscaff27:2094188..2099744+																unknown
Vco-miR166c-5p	UCUUUUGGACUAGACAACGGC	VaccDscaff27:33173961..33174956+	VaccDscaff17:36802226..36803252+	VaccDscaff34:130951..131992-															FCS-Like Zinc finger
Vco-miR166c-5p	GGUUUAGAACUCGACAAUAUC	VaccDscaff111:257218..261546-	VaccDscaff111:268539..272867+	VaccDscaff1:45619181..45623870+	VaccDscaff1:45544746..45567995+	VaccDscaff5:40856362..40868499-	VaccDscaff83:28..2628-	VaccDscaff8:1621398..1624130+											Disease resistance protein
Vco-miR166c-5p	GAUUUGAAACCAGAGAAUGUU	VaccDscaff39:12372318..12380789+	VaccDscaff37:19879010..19887705-	VaccDscaff6:30488711..30497345-	VaccDscaff38:11103022..11111667-														Serine/threonine-protein kinase
Vco-miR166c-5p	GAUUUC-AACCAAACAACAUC	VaccDscaff52:1579672..1582416-	VaccDscaff37:3495802..3498563+	VaccDscaff6:11186070..11188626+															Xyloglucan endotransglucosylase/hydrolase protein
Vco-miR166d-3p	CUGGAAUGAAGCCUGGUCCGG	VaccDscaff34:2581356..2590365-	VaccDscaff27:31972106..31995495+	VaccDscaff17:35648590..35669813+															Homeobox-leucine zipper protein
Vco-miR166d-3p	UGGAGUGAGGCCUGGUCUGA	VaccDscaff29:33469188..33473560-																	unknown
Vco-miR166d-3p	GUGGACUGAAGCCUGGACUGG	VaccDscaff34:1885694..1892894+	VaccDscaff32:3658577..3665614+	VaccDscaff17:38351350..38358653+	VaccDscaff13:35527778..35535552+	VaccDscaff27:34328439..34335765+													Beta-galactosidase
Vco-miR166d-3p	UAGCAAUGAAGCUUUGUCCGU	VaccDscaff28:22820067..22830191-	VaccDscaff19:12127071..12129697+																Transcription factor bHLH
Vco-miR166d-3p	GUGGGGUGGAGCCUGAUUUGA	VaccDscaff133:94180..95370+	VaccDscaff24:20168481..20169671+	VaccDscaff15:17735993..17737183-	VaccDscaff19:25534087..25538334-														Pentatricopeptide repeat-containing protein
Vco-miR166d-3p	UUGGAGUGAAUCCUGUUCCGG	VaccDscaff18:35492384..35503567+	VaccDscaff7:38120882..38132028+	VaccDscaff16:4315261..4326475-															Paired amphipathic helix protein Sin3-like
Vco-miR166d-3p	CGGAGAUGAAGCCUUGUUUGA	VaccDscaff15:29629558..29632235+	VaccDscaff19:34155171..34158168+	VaccDscaff11:31125330..31127983+															BTB/POZ domain-containing protein
Vco-miR166d-3p	UGGGAUUGAAACCUGGGCCGA	VaccDscaff34:2698277..2706901-	VaccDscaff17:35536372..35545002+	VaccDscaff27:31865048..31873674+															tRNase Z TRZ3, mitochondrial	Zinc phosphodiesterase ELAC protein	Ribonuclease Z
Vco-miR166d-3p	UUAGGUUGAAGUUUGGUCCGG	VaccDscaff18:29773654..29776246+	VaccDscaff31:853507..856344-	VaccDscaff7:32695014..32697554+	VaccDscaff16:9913553..9915705-														unknown
Vco-miR166d-3p	GAGGGAUGGUGCUUGGUACGA	VaccDscaff34:2533022..2545350+	VaccDscaff17:35695030..35707311-	VaccDscaff27:32022495..32027649-															Protein SAWADEE HOMEODOMAIN HOMOLOG 1	1-aminocyclopropane-1-carboxylate oxidase	Gibberellin 2-beta-dioxygenase
Vco-miR166d-3p	GAGGAAAGAAGAUUGGUUUGG	VaccDscaff47:13121463..13125427+	VaccDscaff46:15578171..15582271+	VaccDscaff22:30863468..30867345+															Rhodanese-like domain-containing protein	Protein THYLAKOID RHODANESE-LIKE
Vco-miR166d-3p	GAGGAUUUGAAGCCUGGUCCAA	VaccDscaff60:484426..488137+	VaccDscaff146:109352..129797-	VaccDscaff65:760267..783559+	VaccDscaff155:193849..205080+														Glucan endo-1,3-beta-glucosidase
Vco-miR166d-3p	GAGGAGGUAAGCCUCGUUCGA	VaccDscaff1:10652823..10654616-	VaccDscaff5:8224881..8226668+	VaccDscaff8:30737365..30739164+	VaccDscaff10:29775507..29777300+														unknown
Vco-miR166d-3p	UGGGAAUGAAAGCUGGUCUGU	VaccDscaff44:22435192..22439646-	VaccDscaff41:13123751..13128284+	VaccDscaff12:25698572..25703037+															G-type lectin S-receptor-like serine/threonine-protein kinase
Vco-miR166d-3p	AAGCGAUGGAGCUUGGUUCCA	VaccDscaff3:16887330..16889216-	VaccDscaff94:3..1397+	VaccDscaff448:64542..66293-	VaccDscaff2:26830322..26832208+														Glycosyltransferase family 92 protein
Vco-miR166d-3p	UCCGAAUUGGGCCGGGUCCGA	VaccDscaff3:16887330..16889216-	VaccDscaff94:3..1397+	VaccDscaff448:64542..66293-	VaccDscaff2:26830322..26832208+														Glycosyltransferase family 92 protein
Vco-miR166d-3p	UAGGGUUGGGGUUUGGUUUGA	VaccDscaff3:17011861..17020425+	VaccDscaff14:23241808..23250372-	VaccDscaff2:26693325..26707103-	VaccDscaff25:27826352..27835492-														unknown
Vco-miR166d-3p	GUGGAAUGAAGCUUUCUCUGG	VaccDscaff43:14246028..14275992-																	ABC transporter G family member
Vco-miR166d-3p	AAGGGCUCAAGCCAGGUCCGG	VaccDscaff24:4597734..4599046-																	unknown
Vco-miR166d-3p	UGGGAAUUGGGUCUGGUUGGA	VaccDscaff4:14325673..14331757+	at VaccDscaff35:5042829..5048420-	VaccDscaff9:9612244..9617892+	VaccDscaff36:21231752..21237419-														CRM-domain containing factor
Vco-miR166d-3p	GAGGAGAUGAGGUCUGAUCCGG	VaccDscaff28:30426153..30435618+	VaccDscaff19:4991768..5001228-	VaccDscaff20:5376570..5385662-	VaccDscaff20:4955350..4964985-														Pumilio homolog
Vco-miR166d-3p	GAGGAAGGAGGCCUUGAUCGA	VaccDscaff399:11224..14294-	VaccDscaff12:5044757..5047801+																unknown
Vco-miR166d-3p	GGGGGAUGAAAUCGGGUUCGG	VaccDscaff26:9256259..9258997+	VaccDscaff21:9418528..9421245+																F-box protein
Vco-miR166d-3p	GAGGAAGUCGAAGCCUGGGCCGA	VaccDscaff32:32213021..32214939+	VaccDscaff42:1887254..1888384-	VaccDscaff30:29862449..29868358+	VaccDscaff32:32207045..32213427-	VaccDscaff13:4329284..4334905+													Homoserine kinase
Vco-miR166d-3p	AAGGAGUGCAGCGUGGUUCGU	VaccDscaff42:438010..440990-	VaccDscaff30:31411272..31414301+	VaccDscaff32:30521999..30524935-	VaccDscaff13:5909807..5913167+														Very-long-chain 3-oxoacyl-CoA reductase	Hydroxysteroid dehydrogenase-like protein	(Inactive hydroxysteroid dehydrogenase-like protein
Vco-miR166d-3p	UAGGAGUGAAGACCGGUUUGG	VaccDscaff42:21405591..21413106-	VaccDscaff30:8111423..8119027+	VaccDscaff32:6448914..6456889+	VaccDscaff13:31589535..31597377-														Nitrate regulatory gene2 protein
Vco-miR166d-3p	GGGGUAUGAAGUCAGAUCUGA	VaccDscaff1:2964496..2965662+	VaccDscaff5:2510748..2511950+	VaccDscaff8:38668251..38674479-	VaccDscaff10:37369377..37372637-														unknown
Vco-miR166d-3p	CAAGAAUGAGUUUUGGUUUGA	VaccDscaff29:29465507..29473772+	VaccDscaff26:30689065..30697214+	VaccDscaff21:31444454..31452672+															unknown
Vco-miR166d-3p	UAGAGAUGGGUUCUGGUCUGA	VaccDscaff1:40914855..40916570+	VaccDscaff5:38920476..38922188+	VaccDscaff8:4049940..4051652-	VaccDscaff10:3308497..3310338-	VaccDscaff5:38920308..38920694-	VaccDscaff8:4051434..4051820+	VaccDscaff10:3308234..3310506+											Peptide-N4-(N-acetyl-beta-glucosaminyl)asparagine amidase A
Vco-miR166d-3p	GCUUGGUGAAGCCUGUUUCGA	VaccDscaff189:235172..258657-	VaccDscaff15:25199603..25228807-	VaccDscaff19:29852529..29878510-	VaccDscaff11:26364216..26400030-														ABC transporter C family member	Canalicular multispecific organic anion transporter	Multidrug resistance-associated protein
Vco-miR166d-3p	GCGGAGUGGGGCUUGGACUGC	VaccDscaff35:23905613..23908898+	VaccDscaff9:30856132..30859165+																T-complex protein 1 subunit delta
Vco-miR166d-3p	GGGAAAGGAAACCUGGUACGA	VaccDscaff4:25074038..25080313-	VaccDscaff35:15234150..15240547-	VaccDscaff9:21183451..21189773-	VaccDscaff36:20512384..20518629+														3-beta-hydroxysteroid-Delta	Emopamil-binding protein-like
Vco-miR166d-5p	CAUUAAGCCAGAAAACAUCCU	VaccDscaff227:87858..90749+	VaccDscaff39:19815228..19818312-	VaccDscaff6:19794673..19796565-	VaccDscaff354:17182..19713-														G-type lectin S-receptor-like serine/threonine-protein kinase
Vco-miR166d-5p	CAGCCAGCCAGAUGACAUCCU	VaccDscaff4:35916489..35920262+	VaccDscaff35:26512371..26516175+	VaccDscaff9:33570295..33574146+	VaccDscaff36:8215069..8218898-														HVA22-like protein
Vco-miR166d-5p	CACCAAGCCAGAAAACAUCCC	VaccDscaff3:11303575..11311280-	VaccDscaff14:25429758..25437625+	VaccDscaff2:29988976..29997341+	VaccDscaff25:29533289..29541296+														CTL-like protein	Protein PNS1
Vco-miR166d-5p	GGUCGAUUUGGACAACAUUCU	VaccDscaff121:194628..195215-	VaccDscaff7:41401857..41406955-	VaccDscaff117:262380..262967+															Pentatricopeptide repeat-containing protein
Vco-miR166d-5p	AUACCAGCUGGACAGCAUCCC	VaccDscaff39:3622082..3626365+	VaccDscaff6:37914204..37918753-	VaccDscaff38:3793477..3798790+															tRNA-specific adenosine deaminase
Vco-miR166d-5p	UUACGGUCCAGGCAACAUCUC	VaccDscaff3:5678733..5704719+	VaccDscaff2:34968860..34988354-	VaccDscaff25:34447893..34468121-															Nuclear pore complex protein NUP160	TVP38/TMEM64 family membrane protein
Vco-miR166d-5p	UCUCGAGACAGAGAGUAUCCC	VaccDscaff4:28903492..28909701-	VaccDscaff35:19049795..19056052-	VaccDscaff9:25499055..25511631-	VaccDscaff9:25422348..25428931-	VaccDscaff36:16437999..16444263+													Probable protein phosphatase 2C
Vco-miR166d-5p	CAUUGAGAUGGACAACGUCCG	VaccDscaff4:94054..97132-	VaccDscaff9:74048..77078-																Polygalacturonase
Vco-miR166d-5p	CAUGGAGCAAGGCAACAUUCU	VaccDscaff1:3732093..3743882-	VaccDscaff5:4926327..4938033+	VaccDscaff10:36922080..36934493+															unknown
Vco-miR166d-5p	CAUUGAUCGAGACAACAUCUU	VaccDscaff3:1177566..1182125+	VaccDscaff14:35148705..35150582+	VaccDscaff2:40485517..40490071+															Pentatricopeptide repeat-containing protein
Vco-miR166d-5p	AAUCGAGUCAGACACCAUGUC	VaccDscaff34:22262471..22282022-	VaccDscaff17:13016004..13036133+	VaccDscaff45:9001728..9019820+	VaccDscaff27:9167883..9186583+														Cleavage and polyadenylation specificity factor	Endoribonuclease	Transmembrane 9 superfamily member
Vco-miR166d-5p	UAUCAAGCCAGACAAUUUUCU	VaccDscaff29:491352..498442+	VaccDscaff26:774800..781898+	VaccDscaff33:31084026..31090764-	VaccDscaff21:1008722..1015611+														Casein kinase 1-like protein
Vco-miR166d-5p	UAUGGAGCUGGACAAGAUCCU	VaccDscaff44:24727803..24763495-	VaccDscaff1:45456233..45486582+	VaccDscaff15:1207098..1244328+	VaccDscaff5:40919636..40949943-	VaccDscaff11:44813..82091+	VaccDscaff83:44277..71965-	VaccDscaff8:1550541..1577979+											Nuclear pore complex protein
Vco-miR166d-5p	CAUCCAGACGGACCACAUCCC	VaccDscaff51:2130457..2150368+	VaccDscaff24:2035437..2043480+	VaccDscaff114:39859..47942-	VaccDscaff11:38277580..38285478-														Auxin-binding protein	Protein RESISTANCE TO PHYTOPHTHORA
Vco-miR166d-5p	UAUUAAGCCAGACAAUUUCCU	VaccDscaff47:12840184..12857645-	VaccDscaff4:41327057..41342719-	VaccDscaff35:31398306..31414049+	VaccDscaff9:40011548..40026401-	VaccDscaff36:1045723..1062039-													Probable phospholipid-transporting ATPase
Vco-miR166d-5p	AAUCAAGUCAGACAAAAUCUU	VaccDscaff40:18096802..18108074+																	Ripening-related protein
Vco-miR166d-5p	GAUUGAUUCAGGCAACAACCC	VaccDscaff8:37593525..37619010-	VaccDscaff8:37709384..37717578-																LRR receptor-like serine/threonine-protein kinase
Vco-miR166d-5p	GAUUGAUUCAGGCAACACCCC	VaccDscaff5:4565926..4576223-	VaccDscaff5:4536975..4540904-	VaccDscaff5:4509978..4513972-	VaccDscaff22:1052428..1056239+	VaccDscaff8:37527423..37529051-	VaccDscaff8:37542315..37546645-	VaccDscaff8:37562399..37566336-	VaccDscaff8:37504171..37507745-	VaccDscaff8:37888932..37893022-		VaccDscaff8:37864283..37869223-	VaccDscaff8:38029386..38034692-	VaccDscaff8:38054191..38064392-	VaccDscaff8:37989285..37993222-	VaccDscaff10:36442684..36446242-	VaccDscaff10:36418397..36425042-	VaccDscaff10:36312807..36317825-	LRR receptor-like serine/threonine-protein kinase
Vco-miR166d-5p	CCUUGGGCCGGGUGACAUCCA	VaccDscaff42:24274432..24288578-	VaccDscaff30:4541575..4558311-	VaccDscaff32:3549458..3564184+	VaccDscaff13:35398688..35413246+														Proline-rich receptor-like protein kinase
Vco-miR166d-5p	UUUUGGGCUAGACAAAAUUCU	VaccDscaff44:18952881..18959307-																	unknown
Vco-miR166d-5p	CUUCAAGCUAGUCAAUAUUCC	VaccDscaff39:12096471..12104248-	VaccDscaff39:11768294..11775455+	VaccDscaff39:11581553..11588127-	VaccDscaff37:20114358..20122042+	VaccDscaff6:30731308..30738146+	VaccDscaff38:11351995..11358834+	VaccDscaff38:10215408..10235194+											Disease resistance protein
Vco-miR166d-5p	UUGUGACUCAGACAACAUCUU	VaccDscaff18:10343917..10354969+	VaccDscaff31:21063349..21067002+	VaccDscaff7:18754175..18757987-	VaccDscaff16:26536363..26547002+														Phosphoglycerate mutase-like protein	Broad-range acid phosphatase
Vco-miR166d-5p	CGUCGAGC-AGCCAACAUCCC	VaccDscaff36:12306211..12308241+	VaccDscaff9:29646784..29652876-	VaccDscaff35:22788986..22794466-	VaccDscaff4:32109358..32129233-														AT-rich interactive domain-containing protein
Vco-miR166d-5p	AAUCGAGCUCGAUUAUAUCCC	VaccDscaff42:4743610..4745800-	VaccDscaff30:26953999..26956434+	VaccDscaff13:1361460..1363940+															Zinc finger protein
Vco-miR166d-5p	CAUAAAGCCAGAGAACAUUCU	VaccDscaff1:35520288..35522672-	VaccDscaff1:35448919..35451393-	VaccDscaff14:13208158..13210662-	VaccDscaff5:33399422..33401791-	VaccDscaff5:33464444..33472331-	VaccDscaff5:33474320..33476725-	VaccDscaff5:33362390..33364762-	VaccDscaff5:33348126..33351782-	VaccDscaff2:17522368..17524955-	VaccDscaff25:23350121..23352625+	VaccDscaff8:10266004..10268376+	VaccDscaff8:10275739..10279583+	VaccDscaff8:10225961..10227592+	VaccDscaff10:8129933..8141219+	VaccDscaff10:8127989..8129908+	VaccDscaff10:8053155..8063310+		G-type lectin S-receptor-like serine/threonine-protein kinase
Vco-miR166d-5p	GCAGAAGCUAGAUAAUAUCCC	VaccDscaff34:1995296..2002485+	VaccDscaff34:2031586..2039064+	VaccDscaff17:38163351..38182139-	VaccDscaff17:38125910..38131493-	VaccDscaff27:34110464..34115255-	VaccDscaff27:34149198..34172701-												ABC transporter C family member
Vco-miR166d-5p	AAUUGAUUCGGGCAACACCCC	VaccDscaff48:3608046..3612546+	VaccDscaff28:27469790..27475709+	VaccDscaff48:3608730..3615067-	VaccDscaff28:27472196..27476683-	VaccDscaff19:7988968..7993370+	VaccDscaff20:8324978..8330430+												LRR receptor-like serine/threonine-protein kinase
Vco-miR166d-5p	UCCUGAGUCAGACGACAUUUG	VaccDscaff18:14522673..14543140-	VaccDscaff18:14464555..14485174-	VaccDscaff31:20340600..20352078+	VaccDscaff31:20431616..20446402+	VaccDscaff7:14381316..14388095-	VaccDscaff7:14307446..14322551-	VaccDscaff16:25828990..25844754+	VaccDscaff16:25752855..25753525+										FRIGIDA-like protein
Vco-miR166d-5p	UAUAAAGCCAGACAAUAUGCU	VaccDscaff28:22263088..22286500+	VaccDscaff19:12687775..12709332-	VaccDscaff20:12459228..12472731-															Serine/threonine-protein kinase
Vco-miR166d-5p	GUUUGGGUGAGGCAACAUUUC	VaccDscaff30:18278059..18282889-	VaccDscaff13:21701537..21706519+																Single-stranded DNA-binding protein
Vco-miR166d-5p	CAUUGAGCCA-ACAACAUUCA	VaccDscaff31:26081459..26089263+	VaccDscaff7:9179134..9186777-	VaccDscaff18:8225161..8232952-	VaccDscaff16:31924741..31932400+														Sulfate transporter
Vco-miR166d-5p	CAUUGAGCUA-ACAACAUUCU	VaccDscaff29:32288286..32293655-	VaccDscaff26:33697244..33702231-	VaccDscaff33:2968572..2973905+	VaccDscaff21:34540980..34547090-														Probable glycosyltransferase
Vco-miR166d-5p	CAUUCAGCUGGAUAAUGUCCG	VaccDscaff4:39722066..39727077+	VaccDscaff35:29198052..29202834+	VaccDscaff9:37670203..37675427+	VaccDscaff36:3454157..3458879-														Magnesium transporter MRS2
Vco-miR166d-5p	CAUCGAUUGAGACAACAACCU	VaccDscaff45:22861554..22869272-	VaccDscaff27:23647045..23659483+																Pseudouridine kinase
Vco-miR166d-5p	CGUUGAGCAAGACGAUACCCU	VaccDscaff14:23875862..23881172-	VaccDscaff3:16033328..16039065-	VaccDscaff2:27894899..27901561+	VaccDscaff25:23668393..23673323+														TATA box-binding protein-associated factor RNA polymerase I
Vco-miR166d-5p	CACCGAGUCCAACAACAUCUC	VaccDscaff45:9965628..9967313+	VaccDscaff27:10064700..10066371+																Cysteine desulfurase, mitochondrial
Vco-miR166d-5p	CAUUGUGCCAGAUGAAGUCUC	VaccDscaff17:28739396..28743331+																	Ferric reduction oxidase
Vco-miR166d-5p	CAUUCAGCCGGAAAACAUUUU	VaccDscaff1:25525000..25527660+	VaccDscaff5:17812153..17814810-	VaccDscaff8:19186896..19189553-	VaccDscaff10:17827237..17829897-														Receptor-like protein kinase
Vco-miR166d-5p	CAGGGAACCAGGUAACGUCCU	VaccDscaff48:9170981..9173784+	VaccDscaff28:33236869..33239634+	VaccDscaff19:2349018..2351761-	VaccDscaff20:2413786..2416594-	VaccDscaff20:2414303..2416254+													UPF0481 protein
Vco-miR166d-5p	UAUUGAGCCA-ACAACAGCCC	VaccDscaff13:23219314..23224981+	VaccDscaff32:15178499..15184095+	VaccDscaff13:23219314..23224981+															Rhomboid-like protein
Vco-miR166d-5p	AAUCGAGUCGGGCAGCGGCCG	VaccDscaff42:2735079..2737158-	VaccDscaff30:32261115..32261582-	VaccDscaff30:28973502..28975496+	VaccDscaff32:33125854..33126321-	VaccDscaff32:28119276..28119743-	VaccDscaff13:8400285..8401078+	VaccDscaff13:3391055..3391794+											54S ribosomal protein	39S ribosomal protein	50S ribosomal protein
Vco-miR166d-5p	AAUUGAGCUCGAUAACAUUAC	VaccDscaff46:5193706..5195871-	VaccDscaff46:5193244..5195884+	VaccDscaff43:19945343..19947505+	VaccDscaff22:17110659..17112824-														Pentatricopeptide repeat-containing protein
Vco-miR166d-5p	UAUCUGAGUCAGGCAAUAUUUU	VaccDscaff50:1708718..1724164-	VaccDscaff17:31913935..31918696-																Phosphatidylinositol transfer protein	Patellin-5
Vco-miR166d-5p	CGUCGAGACAGACGAUCCCCC	VaccDscaff8:37153426..37159347+	VaccDscaff10:35857934..35865192+																Serine/arginine-rich SC35-like splicing factor
Vco-miR166d-5p	UAUCAAGCCAGAUAGAAUACC	VaccDscaff3:16205451..16214482-	VaccDscaff14:24049133..24058071-	VaccDscaff2:27719126..27728317+	VaccDscaff25:23496934..23505822+														unknown
Vco-miR166d-5p	UAUCAAGUCAAGCAACAUUUU	VaccDscaff23:31406036..31410634+	VaccDscaff41:4394539..4399187+	VaccDscaff40:2763146..2767334-	VaccDscaff12:9725527..9730178-														Proline-rich receptor-like protein kinase
Vco-miR166d-5p	CAUCAAGGCCGGCAAUAUCCU	VaccDscaff3:37682373..37689254-	VaccDscaff3:35757288..35763691+	VaccDscaff300:92010..100281+	VaccDscaff25:8586903..8594905-														Putative receptor-like protein kinase	Cysteine-rich receptor-like protein kinase
Vco-miR166d-5p	CAUAGAACCAGAUGAUAUCAC	VaccDscaff23:12067403..12080543-	VaccDscaff23:12061973..12068149+																Pentatricopeptide repeat-containing protein
Vco-miR166d-5p	AAAGUAGCCAGAUAAUAUCUU	VaccDscaff1377:9281..11455-	VaccDscaff47:3109315..3121129-	VaccDscaff408:54153..65371+	VaccDscaff43:15646851..15655957+	VaccDscaff22:21767443..21779238+													Pentatricopeptide repeat-containing protein
Vco-miR166d-5p	AAUCGAACUCGACGACAUUUU	VaccDscaff48:1637984..1656069-	VaccDscaff28:25738642..25758723-	VaccDscaff23:10174521..10194778-	VaccDscaff19:9989821..10007860+	VaccDscaff41:17208953..17226723+	VaccDscaff12:29139124..29156884+	VaccDscaff12:29139124..29156884+											Serine/threonine-protein kinase	Mitogen-activated protein kinase
Vco-miR166e-3p	GGAAUGAAGCCUGGUCCGGAU	VaccDscaff34:2581356..2590365-	VaccDscaff17:35648590..35669813+	VaccDscaff27:31972106..31995495+															Homeobox-leucine zipper protein
Vco-miR166e-3p	GGAGUGAGGCCUGGUCUGAAA	VaccDscaff29:33469188..33473560-	VaccDscaff6:3190537..3195108+	VaccDscaff6:894091..898748-															unknown
Vco-miR166e-3p	GGGAUGAAGCCUGGUCCGGAU	VaccDscaff47:7547476..7557050-	VaccDscaff15:28607629..28635658-	VaccDscaff46:9348770..9358514-	VaccDscaff86:449213..457096+	VaccDscaff11:30211993..30242844-	VaccDscaff43:12603205..12612718+	VaccDscaff22:26099179..26108634-											Homeobox-leucine zipper protein
Vco-miR166e-3p	UUGGUGAAGCCUGUUUCGAGC	VaccDscaff189:235172..258657-	VaccDscaff15:25199603..25228807-	VaccDscaff19:29852529..29878510-	VaccDscaff11:26364216..26400030-														ABC transporter C family member	Multidrug resistance-associated protein	Canalicular multispecific organic anion transporter
Vco-miR166e-3p	GCAAUGACGCCUUGUUUGAGG	VaccDscaff24:11966859..11974345+	VaccDscaff19:31260271..31267737-	VaccDscaff11:28110803..28118284-	VaccDscaff15:26509433..26516893-														Rho GTPase-activating protein
Vco-miR166e-3p	UUAUUGGAGCUUGGUUUGGGG	VaccDscaff34:5390042..5396248+	VaccDscaff17:33231346..33235612-	VaccDscaff17:32965203..32976544+	VaccDscaff27:29042049..29045422-														Phosphatidylinositol-glycan biosynthesis class F protein
Vco-miR166e-3p	UGAGUGAGGCUUGGACCCAGA	VaccDscaff6:5155800..5156546+																	Pentatricopeptide repeat-containing protein
Vco-miR166e-3p	CAGGUGAAGCCAUGGUCUGAGA	VaccDscaff1:40428674..40439273-	VaccDscaff5:38157450..38168079-	VaccDscaff8:4588891..4599222+	VaccDscaff10:3882014..3892417+														GBF-interacting protein
Vco-miR166e-3p	AAAAUGAGUCGUGGUUUGAGA	VaccDscaff16:2482877..2492326-																	GDSL esterase/lipase	Alpha-L-fucosidase
Vco-miR166e-3p	CAAGUGGAGCUUGUUUUGGGA	VaccDscaff18:7253079..7274950-	VaccDscaff18:7229365..7253061-	VaccDscaff31:26478484..26515046-	VaccDscaff7:8879612..8908008+	VaccDscaff7:8918211..8924156+	VaccDscaff16:32184802..32228309-												Beta-D-xylosidase
Vco-miR166e-3p	CUGAUGAAGUCAGGUUGGAGA	VaccDscaff1:10089071..10093840-	VaccDscaff5:9047294..9051956+																Pentatricopeptide repeat-containing protein
Vco-miR166e-3p	CUAAUGAA-UCUGGUUUGAGA	VaccDscaff124:280152..284463+	VaccDscaff14:19416173..19438026-	VaccDscaff391:16792..21131-															Serine carboxypeptidase-like
Vco-miR166e-3p	GGAAUAAAGAUUUGUCUGAGA	VaccDscaff30:8075715..8084959-	VaccDscaff32:6407465..6415922-	VaccDscaff40:25222493..25239588+	VaccDscaff13:31627024..31638191+														Glycerol-3-phosphate acyltransferase
Vco-miR166e-3p	AGCUUGAGGCCUGGUUUGACA	VaccDscaff34:18352069..18360050-	VaccDscaff17:16839871..16847992+	VaccDscaff45:13353884..13362123+	VaccDscaff27:15911530..15917927-	VaccDscaff27:13155005..13163139+													B2 protein
Vco-miR166e-3p	GGAAUUGGGUCUGGUUGGAGG	VaccDscaff4:14325673..14331757+	VaccDscaff35:5042829..5048420-	VaccDscaff9:9612244..9617892+	VaccDscaff36:21231752..21237419-														CRM-domain containing factor CFM3, chloroplastic/mitochondrial
Vco-miR166e-3p	GGAAUAGAGCAUGGUCUAAGA	VaccDscaff1:4534086..4539473+	VaccDscaff5:4206466..4211811-	VaccDscaff10:36029715..36035277-	VaccDscaff10:35977749..35983290-														PAX-interacting protein	Mediator of DNA damage checkpoint protein
Vco-miR166e-3p	AAGUCGAAGCCUGGGCCGAGG	VaccDscaff42:1887254..1888384-	VaccDscaff30:29862449..29868358+	VaccDscaff32:32213021..32214939+	VaccDscaff32:32207045..32213427-	VaccDscaff13:4329284..4334905+													Homoserine kinase
Vco-miR166e-3p	CGGUGGAAGUCUGCUCCGAGA	VaccDscaff34:31020235..31023800-	VaccDscaff17:5133019..5136695+	VaccDscaff27:3321504..3325642-															Metallothionein-like protein
Vco-miR166e-3p	ACCAUGGAGUCUGGUUGGAGU	VaccDscaff47:17452908..17457071-	VaccDscaff46:18346928..18351091-	VaccDscaff43:2517928..2522307+	VaccDscaff22:34824531..34828910-														Elongation factor 1-alpha
Vco-miR166e-3p	AAGCUGAAGACUGGUCCAAGA	VaccDscaff34:499940..503446+	VaccDscaff17:36419322..36422329-	VaccDscaff17:36446222..36449675-	VaccDscaff27:32823225..32826782-														LRR receptor-like serine/threonine-protein kinase
Vco-miR166e-3p	CAUAUGAAGUCUGGUUAUAGA	VaccDscaff1:16189775..16193422-	VaccDscaff5:15197733..15200621-																Metallothionein-like protein
Vco-miR166e-3p	CAUAUGAACACUGGUCUGAGG	VaccDscaff4:28523564..28534729-	VaccDscaff35:18689743..18701339-	VaccDscaff36:16857999..16862079+															Disease resistance protein
Vco-miR166e-3p	ACUGUGGAGCCUGGUCAGACA	VaccDscaff48:9512761..9520699-	VaccDscaff28:33483797..33491834-	VaccDscaff19:1564390..1571505+	VaccDscaff20:1690790..1698754+														Glutaminyl-peptide cyclotransferase
Vco-miR166e-3p	AAGGUGAAGCCUUGCUCGAGG	VaccDscaff48:6777185..6789326-	VaccDscaff28:31547958..31559548+	VaccDscaff24:6914983..6918782-	VaccDscaff15:31102467..31104554-	VaccDscaff19:36371792..36373879+	VaccDscaff19:4059034..4062750-	VaccDscaff11:32318825..32320912-	VaccDscaff20:4029046..4041400-										Zinc finger CCCH domain-containing protein
Vco-miR166e-3p	GGAGGGAUGCUUGGUCCUGGA	VaccDscaff3:3548850..3557829+	VaccDscaff14:32251530..32260438-	VaccDscaff2:37329624..37336817-															Probable WRKY transcription factor
Vco-miR166e-3p	GCGAUGGAGCUUGGUUCCACA	VaccDscaff3:16887330..16889216-	VaccDscaff94:3..1397+	VaccDscaff448:64542..66293-	VaccDscaff2:26830322..26832208+														Glycosyltransferase family 92 protein
Vco-miR166e-3p	CUUGUGGGGCUUGGUCUGUGA	VaccDscaff97:187939..206977+	VaccDscaff65:202296..221337+	VaccDscaff69:122836..141963-	VaccDscaff89:351357..370339-														DnaJ homolog subfamily C
Vco-miR166e-5p	UCUCCUGCCGGAUAGCAUUUC	VaccDscaff15:32286364..32291047+																	Probable serine/threonine-protein kinase	Receptor-like cytoplasmic kinase
Vco-miR166e-5p	GUUCAACUUAGACAGCAUUUC	VaccDscaff29:2715536..2725772+	VaccDscaff26:2968665..2978762+	VaccDscaff33:28906552..28916637-	VaccDscaff21:3009459..3019551+														Polyadenylate-binding protein-interacting protein	Splicing regulatory glutamine/lysine-rich protein
Vco-miR166e-5p	CCUUAGGCCAAAUAGCAUUCC	VaccDscaff46:6555777..6562840+	VaccDscaff43:18106306..18115696-	VaccDscaff22:18397856..18404970+															Cellulose synthase-like protein
Vco-miR166e-5p	GCUCAAGCUGAGCAGCAUUCC	VaccDscaff1:29121737..29129190+	VaccDscaff5:27030276..27039673+	VaccDscaff10:13909150..13915729-															Exosome complex componen
Vco-miR166e-5p	UUUCGAGGUGGAUAGCAUUGC	VaccDscaff12:30307618..30309547-	VaccDscaff41:18537595..18539666-																Inactive protein RESTRICTED TEV MOVEMENT	heat shock protein
Vco-miR166e-5p	AAUCGAGUCAGACACCAUGUC	VaccDscaff34:22262471..22282022-	VaccDscaff17:13016004..13036133+	VaccDscaff45:9001728..9019820+	VaccDscaff27:9167883..9186583+														Cleavage and polyadenylation specificity factor	Endoribonuclease	Transmembrane 9 superfamily member
Vco-miR166e-5p	GUUUGAGACAGACAGUUUUCU	VaccDscaff34:2954835..2968945+	VaccDscaff17:35248097..35257026-	VaccDscaff27:31574179..31587705-															unknown
Vco-miR166e-5p	CGACGACCCAGACGGCGUUUU	VaccDscaff4:22997149..23001772+	VaccDscaff35:11380508..11385060-	VaccDscaff9:16805925..16810245-															Receptor-like protein kinase	LRR receptor-like serine/threonine-protein kinase	MDIS1-interacting receptor like kinase	Leucine-rich repeat receptor-like serine/threonine-protein kinase	Receptor protein-tyrosine kinase
Vco-miR166e-5p	UCUCGAGACAGAGAGUAUCCC	VaccDscaff4:28903492..28909701-	VaccDscaff35:19049795..19056052-	VaccDscaff9:25499055..25511631-	VaccDscaff9:25422348..25428931-	VaccDscaff36:16437999..16444263+													Probable protein phosphatase 2C
Vco-miR166e-5p	UCUUGGCUCAGGCACCAUUCC	VaccDscaff601:33619..35262+	VaccDscaff465:33619..35262+																Pentatricopeptide repeat-containing protein
Vco-miR166e-5p	CGCAUAGCUAGACAGUGUUCC	VaccDscaff22:3137233..3146844-																	Terminal uridylyltransferase cid
Vco-miR166e-5p	CUUCCGUCCAGAUAGCGUUUU	VaccDscaff24:8196737..8204930-	VaccDscaff15:32286364..32291047+	VaccDscaff19:35114355..35121736+	VaccDscaff11:33252652..33257119+														Serine/threonine-protein kinase	Receptor-like cytoplasmic kinase
Vco-miR166e-5p	AUACCAGCUGGACAGCAUCCC	VaccDscaff39:3622082..3626365+	VaccDscaff6:37914204..37918753-	VaccDscaff38:3793477..3798790+															tRNA-specific adenosine deaminase
Vco-miR166e-5p	GGUAGAGCCGGACGGCUUUCA	VaccDscaff24:8621057..8629061+	VaccDscaff15:31868410..31876370-	VaccDscaff19:34707416..34715373-															Phosphatidylinositol/phosphatidylcholine transfer protein	CRAL-TRIO domain-containing protein	Sec14 cytosolic factor
Vco-miR166e-5p	CCUUGGGCCAUGUAGCACUCC	VaccDscaff29:21269402..21276589-	VaccDscaff34:1899061..1922222+	VaccDscaff17:38284893..38314464-	VaccDscaff26:22074554..22081741-	VaccDscaff33:13144102..13148117+	VaccDscaff27:34247149..34295780-	VaccDscaff21:22394110..22395973-											DEAD-box ATP-dependent RNA helicase	3-epi-6-deoxocathasterone 23-monooxygenase	Cytochrome P450
Vco-miR166e-5p	CUUCGAGUCGGCUUGCAUUUC	VaccDscaff4:13332061..13340133+	VaccDscaff9:8834807..8839540+	VaccDscaff18:25613536..25617614-	VaccDscaff31:6091499..6095348+	VaccDscaff7:28489067..28492949-	VaccDscaff36:21775565..21784029-												unknown
Vco-miR166e-5p	CUUCGAGCCAGGCUGGGUUUU	VaccDscaff34:4233904..4236097-	VaccDscaff17:34078479..34080618+	VaccDscaff27:30347515..30349642+															Protein LURP-one-related
Vco-miR166e-5p	CUUUGAGUCGGACAUAAUUCU	VaccDscaff48:5536840..5544573-	VaccDscaff28:29084213..29099522-	VaccDscaff20:6769240..6777036+															N6-adenosine-methyltransferase non-catalytic subunit
Vco-miR166e-5p	CUUCGUGGCCGGACAGUACUCC	VaccDscaff29:3985155..3988045-	VaccDscaff29:3944375..3964209+	VaccDscaff134:410509..411307+	VaccDscaff134:410874..413665-	VaccDscaff134:371317..390180+	VaccDscaff26:3977907..3992209+	VaccDscaff26:3940702..3944336-	VaccDscaff26:3899671..3919496+	VaccDscaff21:3838582..3858088+	VaccDscaff21:3879509..3880682+	VaccDscaff21:3949621..3964466+							Glutamate synthase 1
Vco-miR166e-5p	CUUUGGCGUCAGAUGGUAUUCC	VaccDscaff6:38014616..38019032-																	Heparanase-like protein
Vco-miR166e-5p	CCUCAAGAUAAAUAGCAUUCU	VaccDscaff52:380579..385326-	VaccDscaff37:4585822..4590910+	VaccDscaff6:12404549..12409265+	VaccDscaff38:25383676..25388765+														Clathrin light chain
Vco-miR166e-5p	GAUUGAGCGAGAGCAGCAUUCC	VaccDscaff30:23108527..23113943+	VaccDscaff32:23587868..23593432+																Probable disease resistance protein
Vco-miR166e-5p	CUUCAAGCUAGUCAAUAUUCC	VaccDscaff39:12096471..12104248-	VaccDscaff39:11768294..11775455+	VaccDscaff39:11581553..11588127-	VaccDscaff37:20114358..20122042+	VaccDscaff6:30731308..30738146+	VaccDscaff38:11351995..11358834+	VaccDscaff38:10215408..10235194+											Disease resistance protein
Vco-miR166e-5p	UCUCCAGUAAGAUGGCGUUUC	VaccDscaff4:42798020..42801021+	VaccDscaff35:30036288..30039286-	VaccDscaff9:38841727..38844895-	VaccDscaff36:2230961..2234357+														GTP-binding nuclear protein
Vco-miR166e-5p	UUUUGGGCUAGACAAAAUUCU	VaccDscaff44:18952881..18959307-																	unknown
Vco-miR166e-5p	ACUCGGUCCAGAUAUCGUUCG	VaccDscaff14:31902417..31916242+	VaccDscaff2:37019946..37034129+	VaccDscaff1163:963..15015-	VaccDscaff1204:34..13101+	VaccDscaff1199:1..13245+													Separase
Vco-miR166e-5p	UUCAAAGCCAGAAAGCAUUUC	VaccDscaff1:10681828..10689561-	VaccDscaff5:8187248..8196264+																DNA repair protein
Vco-miR166e-5p	AAGGGGGUGAGACAGUAUUCC	VaccDscaff23:1347953..1351753-	VaccDscaff23:1197434..1203487-	VaccDscaff42:2418744..2424220-	VaccDscaff30:29302255..29307757+	VaccDscaff32:32810808..32816330-	VaccDscaff53:1317424..1320192-	VaccDscaff53:1177726..1181610-	VaccDscaff41:26776678..26780574+	VaccDscaff41:26673865..26678779+	VaccDscaff13:3736044..3741574+	VaccDscaff12:38469506..38472777+							Probable prolyl 4-hydroxylase
Vco-miR166e-5p	CAUUGGGUUGGGUGGCAUUUU	VaccDscaff1:39782263..39788289+	VaccDscaff5:37493435..37494547+	VaccDscaff8:5245019..5250789-	VaccDscaff10:4426171..4437295-														Cationic amino acid transporter	Methylthioribose transporter
Vco-miR166e-5p	GACCGAGUCGGUCACCAUUCC	VaccDscaff28:17290522..17294645+	VaccDscaff44:17496644..17501073+	VaccDscaff20:15000659..15006154-															Protein NUCLEAR FUSION DEFECTIVE
Vco-miR166e-5p	UCUCAAGGUGGACAUCAUUUC	VaccDscaff1:7769850..7780371+	VaccDscaff5:6332842..6342698+	VaccDscaff8:34680632..34689515-	VaccDscaff10:33400502..33410515-														Increased DNA methylation
Vco-miR166f-5p	GGUCGAUUUGGACAACAUUCU	VaccDscaff121:194628..195215-	VaccDscaff7:41401857..41406955-	VaccDscaff117:262380..262967+															Pentatricopeptide repeat-containing protein
Vco-miR166f-5p	CUUCAAGCUAGUCAAUAUUCC	VaccDscaff39:12096471..12104248-	VaccDscaff39:11768294..11775455+	VaccDscaff39:11581553..11588127-	VaccDscaff37:20114358..20122042+	VaccDscaff6:30731308..30738146+	VaccDscaff38:11351995..11358834+	VaccDscaff38:10215408..10235194+											Disease resistance protein
Vco-miR166f-5p	UUUUGGGCUAGACAAAAUUCU	VaccDscaff44:18952881..18959307-																	unknown
Vco-miR166f-5p	CAUGGAGCAAGGCAACAUUCU	VaccDscaff1:3732093..3743882-	VaccDscaff5:4926327..4938033+	VaccDscaff10:36922080..36934493+															unknown
Vco-miR166f-5p	UAUCAAGCCAGACAAUUUUCU	VaccDscaff29:491352..498442+	VaccDscaff26:774800..781898+	VaccDscaff33:31084026..31090764-	VaccDscaff21:1008722..1015611+														Casein kinase 1-like protein
Vco-miR166f-5p	UCCUGAGUCAGACGACAUUUG	VaccDscaff18:14522673..14543140-	VaccDscaff18:14464555..14485174-	VaccDscaff31:20340600..20352078+	VaccDscaff31:20431616..20446402+	VaccDscaff7:14381316..14388095-	VaccDscaff7:14307446..14322551-	VaccDscaff16:25828990..25844754+	VaccDscaff16:25752855..25753525+										FRIGIDA-like protein
Vco-miR166f-5p	GUUUGGGUGAGGCAACAUUUC	VaccDscaff30:18278059..18282889-	VaccDscaff13:21701537..21706519+																Single-stranded DNA-binding protein
Vco-miR166f-5p	UCUCCACCUGGACAAUGUUCC	VaccDscaff24:11470275..11476610-	VaccDscaff15:26930351..26936844+																Serine/threonine-protein kinase
Vco-miR166f-5p	AUCUGAGUCAGGCAAUAUUUU	VaccDscaff50:1708718..1724164-	VaccDscaff17:31913935..31918696-																Phosphatidylinositol/phosphatidylcholine transfer protein
Vco-miR166f-5p	UCUCCUGCCGGAUAGCAUUUC	VaccDscaff15:32286364..32291047+																	Probable serine/threonine-protein kinase	Receptor-like cytoplasmic kinase
Vco-miR166f-5p	AAUCGAGUCAGACACCAUGUC	VaccDscaff34:22262471..22282022-	VaccDscaff17:13016004..13036133+	VaccDscaff45:9001728..9019820+	VaccDscaff27:9167883..9186583+														Cleavage and polyadenylation specificity factor	Endoribonuclease	Transmembrane 9 superfamily member
Vco-miR166f-5p	GUUCAACUUAGACAGCAUUUC	VaccDscaff29:2715536..2725772+	VaccDscaff26:2968665..2978762+	VaccDscaff33:28906552..28916637-	VaccDscaff21:3009459..3019551+														unknown			Polyadenylate-binding protein-interacting protein	Splicing regulatory glutamine/lysine-rich protein
Vco-miR166f-5p	CCUUAGGCCAAAUAGCAUUCC	VaccDscaff46:6555777..6562840+	VaccDscaff43:18106306..18115696-	VaccDscaff22:18397856..18404970+															Cellulose synthase-like protein
Vco-miR166f-5p	ACUUGAGUUAUACUACAUUCC	VaccDscaff19:13609407..13613751+	VaccDscaff20:13355442..13358621+																V-type proton ATPase subunit
Vco-miR166f-5p	UCUUGGCUCAGGCACCAUUCC	VaccDscaff601:33619..35262+	VaccDscaff465:33619..35262+																Pentatricopeptide repeat-containing protein
Vco-miR166f-5p	CUUUGAUUCAGGCGACAUUAC	VaccDscaff34:30433091..30438832-	VaccDscaff17:8738587..8744430+	VaccDscaff1670:139..3793+															DnaJ protein P58IPK homolog	DnaJ homolog subfamily C member
Vco-miR166f-5p	GCUCAAGCUGAGCAGCAUUCC	VaccDscaff1:29121737..29129190+	VaccDscaff5:27030276..27039673+	VaccDscaff10:13909150..13915729-															Exosome complex componen
Vco-miR166f-5p	ACUUGGGACAGACAACAAUUU	VaccDscaff34:1541880..1544149+																	Transcription factor MYB
Vco-miR166f-5p	ACUCGAACCGGGUGAUGUUCU	VaccDscaff4:2807460..2808410+	VaccDscaff4:2426650..2427585-	VaccDscaff4:2411933..2412877+	VaccDscaff9:722230..723189-														RING-H2 finger protein	E3 ubiquitin-protein ligase
Vco-miR166f-5p	UUUCGAGGUGGAUAGCAUUGC	VaccDscaff12:30307618..30309547-	VaccDscaff41:18537595..18539666-																Inactive protein RESTRICTED TEV MOVEMENT	heat shock protein
Vco-miR166f-5p	GCUCCAGUUAUACAACAUUUU	VaccDscaff969:160..5443-	VaccDscaff80:37387..42176+	VaccDscaff80:70867..76714+	VaccDscaff36:29553424..29560310+														ABC transporter C family member
Vco-miR166f-5p	CUUCGGAGCCGACAACAUUCU	VaccDscaff34:27997859..28001641+	VaccDscaff17:1467264..1472124-	VaccDscaff45:5505196..5508944+	VaccDscaff27:1327440..1331370-														Patellin	Phosphatidylinositol transfer protein	SEC14-like protein
Vco-miR166f-5p	UCUUCACCCAGAUAACAUGCC	VaccDscaff22:3929198..3934025-																	Transketolase
Vco-miR166f-5p	AAAUGAGCUAGAGAAUGUUCC	VaccDscaff3:1479119..1483682+	VaccDscaff14:34453140..34458372-	VaccDscaff2:39786193..39791289-															Probable zinc metallopeptidase
Vco-miR166f-5p	AAAUGAGUCUGGCAAUAUUCC	VaccDscaff14:24807468..24810015+	VaccDscaff25:28747166..28749508+																Pentatricopeptide repeat-containing protein
Vco-miR166f-5p	CAUUGAGCCA-ACAACAUUCA	VaccDscaff31:26081459..26089263+	VaccDscaff7:9179134..9186777-	VaccDscaff18:8225161..8232952-	VaccDscaff16:31924741..31932400+														Sulfate transporter
Vco-miR166f-5p	AGUUGAGCUAGACAGUUUUUU	VaccDscaff10:4204697..4208937+	VaccDscaff1:40010495..40031411+	VaccDscaff5:37798460..37807873+	VaccDscaff10:4173222..4216213-														Receptor-like protein
Vco-miR166f-5p	AAUUGAGCUCGAUAACAUUAC	VaccDscaff46:5193706..5195871-	VaccDscaff46:5193244..5195884+	VaccDscaff43:19945343..19947505+	VaccDscaff22:17110659..17112824-														Pentatricopeptide repeat-containing protein
Vco-miR166f-5p	CAUUGAGCUA-ACAACAUUCU	VaccDscaff29:32288286..32293655-	VaccDscaff26:33697244..33702231-	VaccDscaff33:2968572..2973905+	VaccDscaff21:34540980..34547090-														Probable glycosyltransferase
Vco-miR166f-5p	UUUCGAGCUUGACAAUAUUAG	VaccDscaff33:975463..986429-	VaccDscaff21:36819923..36834685+																DNA polymerase delta small subunit
Vco-miR166f-5p	CCUCAAGCCAGACAACCUGCA	VaccDscaff24:2298079..2311974-	VaccDscaff15:37236976..37250692+	VaccDscaff19:38271499..38285245+	VaccDscaff11:38048571..38064003+														DUF21 domain-containing protein
Vco-miR166f-5p	CUUUGAGCUGAAAAAUAUUCC	VaccDscaff22:9848356..9852402-																	Annexin
Vco-miR166f-5p	CUUUGAGCUUCGUAACAUUCC	VaccDscaff23:26737067..26738533-	VaccDscaff278:75871..79941+	VaccDscaff40:6641165..6642631+	VaccDscaff12:14422086..14423652+														Serine/threonine-protein kinase-like protein	Proline-rich receptor-like protein kinase
Vco-miR166f-5p	CUUUGAGUCGGACAUAAUUCU	VaccDscaff48:5536840..5544573-	VaccDscaff28:29084213..29099522-	VaccDscaff20:6769240..6777036+															N6-adenosine-methyltransferase non-catalytic subunit
Vco-miR166f-5p	CCUCCAGC-AGAUAACGUUCC	VaccDscaff28:22311383..22317679+	VaccDscaff19:12637028..12643477-	VaccDscaff20:12376113..12382168-															Aluminum-activated malate transporter
Vco-miR166f-5p	UCUCGAGACAGAGAGUAUCCC	VaccDscaff4:28903492..28909701-	VaccDscaff35:19049795..19056052-	VaccDscaff9:25499055..25511631-	VaccDscaff9:25422348..25428931-	VaccDscaff36:16437999..16444263+													Probable protein phosphatase 2C
Vco-miR166f-5p	UCUUGAGAUUGGCAACAUUUU	VaccDscaff4:3533071..3540407+	VaccDscaff4:2040920..2048139-	VaccDscaff9:1022404..1036029+															Cullin
Vco-miR166f-5p	CUUUAAGCUAUAUGACAUUCU	VaccDscaff22:1896308..1906038+																	Origin of replication complex subunit
Vco-miR166f-5p	CCAAGAGCCAGAUAACAAUUU	VaccDscaff24:33177974..33208638+	VaccDscaff15:6394233..6427733+	VaccDscaff19:15841303..15871205+	VaccDscaff11:5708179..5739243+														DnaJ homolog subfamily C member	TPR repeat-containing thioredoxin
Vco-miR166f-5p	CUUCAAGCAAGGCCACAUUCU	VaccDscaff30:11222933..11227079+	VaccDscaff30:10906935..10911081+	VaccDscaff32:9846866..9851548-	VaccDscaff13:28693805..28696417-														Zinc finger protein	Cellular nucleic acid-binding protein homolog	Cold shock protein	ATP-dependent RNA helicase
Vco-miR166f-5p	CCCCGAUUCAGACAAUAUAUC	VaccDscaff3:18231262..18235808-	VaccDscaff14:21807802..21812336+	VaccDscaff2:25431793..25437051+															Ribose-phosphate pyrophosphokinase
Vco-miR166f-5p	GCUGGAGGCAGAUAACAUUGA	VaccDscaff26:25255338..25256600-	VaccDscaff33:5580982..5582244-	VaccDscaff21:26303810..26305072-	VaccDscaff21:26135335..26136597-														F-box/LRR-repeat protein
Vco-miR166f-5p	CGCAUAGCUAGACAGUGUUCC	VaccDscaff22:3137233..3146844-																	Terminal uridylyltransferase cid
Vco-miR166f-5p	UAUAGAGGCGGACAUUGUUCC	VaccDscaff36:23798093..23813637+	VaccDscaff9:6629797..6648169-	VaccDscaff840:16895..20577-	VaccDscaff4:10785197..10801642-														Probable aldo-keto reductase
Vco-miR166f-5p	UGCAUGGCCAGAUGAUAUUCC	VaccDscaff46:13213748..13218067+	VaccDscaff43:10925430..10929845-																PGR5-like protein
Vco-miR166f-5p	UUGGUAGUCAGACAACAAUCC	VaccDscaff14:36870166..36882067-	VaccDscaff2:42260890..42272714-	VaccDscaff943:9379..19140-															Cleavage stimulation factor subunit	Protein suppressor of forked
Vco-miR166f-5p	ACUCGGUCCAGAUAUCGUUCG	VaccDscaff14:31902417..31916242+	VaccDscaff2:37019946..37034129+	VaccDscaff1163:963..15015-	VaccDscaff1204:34..13101+	VaccDscaff1199:1..13245+													Separase
Vco-miR166f-5p	CAUAAAGCCAGAGAACAUUCU	VaccDscaff1:35520288..35522672-	VaccDscaff1:35448919..35451393-	VaccDscaff14:13208158..13210662-	VaccDscaff5:33399422..33401791-	VaccDscaff5:33464444..33472331-	VaccDscaff5:33474320..33476725-	VaccDscaff5:33362390..33364762-	VaccDscaff5:33348126..33351782-	VaccDscaff8:10266004..10268376+	VaccDscaff8:10275739..10279583+	VaccDscaff8:10225961..10227592+	VaccDscaff10:8129933..8141219+	VaccDscaff10:8127989..8129908+	VaccDscaff10:8053155..8063310+	VaccDscaff2:17522368..17524955-	VaccDscaff25:23350121..23352625+		G-type lectin S-receptor-like serine/threonine-protein kinase
Vco-miR166f-5p	GUAAGAGCUAGUCAACGUUCU	VaccDscaff29:22423865..22428976-	VaccDscaff26:23251834..23256748-	VaccDscaff21:23664561..23669869-															Ras-related protein
Vco-miR166g-3p	UGGAAUGAAGCCUGGUCCGGAU	VaccDscaff34:2581356..2590365-	VaccDscaff17:35648590..35669813+	VaccDscaff27:31972106..31995495+															Homeobox-leucine zipper protein
Vco-miR166g-3p	UGGAGUGAGGCCUGGUCUGAAA	VaccDscaff29:33469188..33473560-																	unknown
Vco-miR166g-3p	UGGGAUGAAGCCUGGUCCGGAU	VaccDscaff47:7547476..7557050-	VaccDscaff15:28607629..28635658-	VaccDscaff46:9348770..9358514-	VaccDscaff86:449213..457096+	VaccDscaff11:30211993..30242844-	VaccDscaff43:12603205..12612718+	VaccDscaff22:26099179..26108634-											Homeobox-leucine zipper protein
Vco-miR166g-3p	CUUGGUGAAGCCUGUUUCGAGC	VaccDscaff189:235172..258657-	VaccDscaff15:25199603..25228807-	VaccDscaff19:29852529..29878510-	VaccDscaff11:26364216..26400030-														ABC transporter C family member	Multidrug resistance-associated protein	Canalicular multispecific organic anion transporter
Vco-miR166g-3p	CGCAAUGACGCCUUGUUUGAGG	VaccDscaff24:11966859..11974345+	VaccDscaff19:31260271..31267737-	VaccDscaff11:28110803..28118284-	VaccDscaff15:26509433..26516893-														Rho GTPase-activating protein
Vco-miR166g-3p	GUUAUUGGAGCUUGGUUUGGGG	VaccDscaff34:5390042..5396248+	VaccDscaff17:33231346..33235612-	VaccDscaff17:32965203..32976544+	VaccDscaff27:29042049..29045422-														Phosphatidylinositol-glycan biosynthesis class F protein
Vco-miR166g-3p	GUGAGUGAGGCUUGGACCCAGA	VaccDscaff6:5155800..5156546+																	Pentatricopeptide repeat-containing protein
Vco-miR166g-3p	ACAGGUGAAGCCAUGGUCUGAGA	VaccDscaff1:40428674..40439273-	VaccDscaff5:38157450..38168079-	VaccDscaff8:4588891..4599222+	VaccDscaff10:3882014..3892417+														GBF-interacting protein
Vco-miR166g-3p	GGAAGUCGAAGCCUGGGCCGAGG	VaccDscaff42:1887254..1888384-	VaccDscaff30:29862449..29868358+	VaccDscaff32:32213021..32214939+	VaccDscaff32:32207045..32213427-	VaccDscaff13:4329284..4334905+													Homoserine kinase
Vco-miR166g-3p	CAAAAUGAGUCGUGGUUUGAGA	VaccDscaff16:2482877..2492326-																	GDSL esterase/lipase	Alpha-L-fucosidase
Vco-miR166g-3p	UCAAGUGGAGCUUGUUUUGGGA	VaccDscaff18:7253079..7274950-	VaccDscaff18:7229365..7253061-	VaccDscaff31:26478484..26515046-	VaccDscaff7:8879612..8908008+	VaccDscaff7:8918211..8924156+	VaccDscaff16:32184802..32228309-												Beta-D-xylosidase
Vco-miR166g-3p	GCUGAUGAAGUCAGGUUGGAGA	VaccDscaff1:10089071..10093840-	VaccDscaff5:9047294..9051956+																Pentatricopeptide repeat-containing protein
Vco-miR166g-3p	GCUAAUGAA-UCUGGUUUGAGA	VaccDscaff124:280152..284463+	VaccDscaff14:19416173..19438026-	VaccDscaff391:16792..21131-															Serine carboxypeptidase-like
Vco-miR166g-3p	GGGAAUUGGGUCUGGUUGGAGG	VaccDscaff4:14325673..14331757+	VaccDscaff35:5042829..5048420-	VaccDscaff9:9612244..9617892+	VaccDscaff36:21231752..21237419-														CRM-domain containing factor CFM3, chloroplastic/mitochondrial
Vco-miR166g-3p	GGGAAUAGAGCAUGGUCUAAGA	VaccDscaff1:4534086..4539473+	VaccDscaff5:4206466..4211811-	VaccDscaff10:36029715..36035277-	VaccDscaff10:35977749..35983290-														PAX-interacting protein	Mediator of DNA damage checkpoint protein
Vco-miR166g-3p	GGGAGGGAUGCUUGGUCCUGGA	VaccDscaff3:3548850..3557829+	VaccDscaff14:32251530..32260438-	VaccDscaff2:37329624..37336817-															Probable WRKY transcription factor
Vco-miR166g-3p	UGGAAUAAAGAUUUGUCUGAGA	VaccDscaff30:8075715..8084959-	VaccDscaff32:6407465..6415922-	VaccDscaff40:25222493..25239588+	VaccDscaff13:31627024..31638191+														Glycerol-3-phosphate acyltransferase
Vco-miR166g-3p	GGAGAUGAAGCCUGGUA-GAGA	VaccDscaff1201:9787..12813+	VaccDscaff22:2375803..2378829-																FT-interacting protein	Multiple C2 and transmembrane domain-containing protein	C2 and GRAM domain-containing protein
Vco-miR166g-3p	UCGGUGGAAGUCUGCUCCGAGA	VaccDscaff34:31020235..31023800-	VaccDscaff17:5133019..5136695+	VaccDscaff27:3321504..3325642-															Metallothionein-like protein
Vco-miR166g-3p	AUGAAAGAGGCCCGAUCCGAGG	VaccDscaff22:7771..9372-																	3-ketoacyl-CoA synthase
Vco-miR166g-3p	AACCAUGGAGUCUGGUUGGAGU	VaccDscaff47:17452908..17457071-	VaccDscaff46:18346928..18351091-	VaccDscaff43:2517928..2522307+	VaccDscaff22:34824531..34828910-														Elongation factor 1-alpha
Vco-miR166g-3p	GAGCUUGAGGCCUGGUUUGACA	VaccDscaff34:18352069..18360050-	VaccDscaff17:16839871..16847992+	VaccDscaff45:13353884..13362123+	VaccDscaff27:15911530..15917927-	VaccDscaff27:13155005..13163139+													B2 protein
Vco-miR166g-3p	GAAGCUGAAGACUGGUCCAAGA	VaccDscaff34:499940..503446+	VaccDscaff17:36419322..36422329-	VaccDscaff17:36446222..36449675-	VaccDscaff27:32823225..32826782-														LRR receptor-like serine/threonine-protein kinase
Vco-miR166g-3p	UCAUAUGAAGUCUGGUUAUAGA	VaccDscaff1:16189775..16193422-	VaccDscaff5:15197733..15200621-																Metallothionein-like protein
Vco-miR166g-3p	GACGACCCAGACGGCGUUUUC	VaccDscaff4:22997149..23001772+	VaccDscaff35:11380508..11385060-	VaccDscaff9:16805925..16810245-															LRR receptor-like serine/threonine-protein kinase	Leucine-rich repeat receptor-like serine/threonine-protein kinase	MDIS1-interacting receptor like kinase
Vco-miR166g-3p	UUUGGACAAGAUAGCGUUUCC	VaccDscaff1:4815508..4825937-	VaccDscaff5:3903350..3906418+	VaccDscaff8:37002644..37005752+	VaccDscaff10:35713786..35716895+														unknown
Vco-miR166g-3p	GAUCAACCAGGUAGCAUUCCU	VaccDscaff44:25049156..25050039+	VaccDscaff15:898013..901366-	VaccDscaff44:25016025..25017569-	VaccDscaff1:18379073..18380267+	VaccDscaff15:897760..898221+	VaccDscaff869:14486..14716+												Protein TAR1
Vco-miR166g-3p	UUCAACUUAGACAGCAUUUCC	VaccDscaff29:2715536..2725772+	VaccDscaff26:2968665..2978762+	VaccDscaff33:28906552..28916637-	VaccDscaff21:3009459..3019551+														unknown			Polyadenylate-binding protein-interacting protein	Splicing regulatory glutamine/lysine-rich protein
Vco-miR166g-3p	CGAGAACCAAAUAGCAUUCCA	VaccDscaff39:3742249..3755194+	VaccDscaff6:37786385..37799577-	VaccDscaff38:3940892..3953978+															Chloride channel protein	H(+)/Cl(-) exchange transporter
Vco-miR166g-3p	CACGAAUGAAACAGUAUUCUC	VaccDscaff3:4767591..4781425-	VaccDscaff2:35945634..35952219+	VaccDscaff25:35707122..35720329+															Elongation factor 1-gamma
Vco-miR166g-3p	AGGGGGUGAGACAGUAUUCCC	VaccDscaff23:1347953..1351753-	VaccDscaff23:1197434..1203487-	VaccDscaff42:2418744..2424220-	VaccDscaff30:29302255..29307757+	VaccDscaff32:32810808..32816330-	VaccDscaff53:1317424..1320192-	VaccDscaff53:1177726..1181610-	VaccDscaff41:26776678..26780574+	VaccDscaff41:26673865..26678779+	VaccDscaff13:3736044..3741574+	VaccDscaff12:38469506..38472777+							Prolyl 4-hydroxylase
Vco-miR166g-3p	UCCCAACCAGGUGGUAUUCUU	VaccDscaff38:15178641..15195206-	VaccDscaff6:27176877..27180366+	VaccDscaff37:15560369..15589232+															Putative amidohydrolase	Protein LONG AFTER FAR-RED	N-substituted formamide deformylase	Exoenzymes regulatory protein
Vco-miR166g-3p	UAUGCACCAGGCAGCAGUUCC	VaccDscaff48:164395..173387-	VaccDscaff28:24104225..24113295-	VaccDscaff19:11512965..11521961+	VaccDscaff20:11387946..11396940+														Proline-rich receptor-like protein kinase
Vco-miR166g-3p	GGCAAAUCGGACAACAUUCCU	VaccDscaff24:6033517..6037809-		VaccDscaff11:31383948..31384635-															RING-H2 finger protein
Vco-miR166g-3p	UGCAAAUCAGACAGUAAUUCC	VaccDscaff18:34113185..34118340+	VaccDscaff18:34128342..34135242+	VaccDscaff2:35711466..35719913+	VaccDscaff2:35623744..35633441+	VaccDscaff7:36861686..36866002+	VaccDscaff6:37577858..37580296-	VaccDscaff16:5707812..5727017-	VaccDscaff25:35498815..35505688+	VaccDscaff14:30478904..30498122+	VaccDscaff14:30478904..30498122+	VaccDscaff14:30387624..30395949+	VaccDscaff18:34176584..34178239+	VaccDscaff38:4185236..4190300+	VaccDscaff25:35417694..35427677+	VaccDscaff25:35453110..35458287+	VaccDscaff3:4978988..4995885-	VaccDscaff3:4879124..4885950-	Disease resistance protein	Receptor-like cytoplasmic kinase	Probable serine/threonine-protein kinase	Calmodulin-binding transcription activator	Ubiquitin-like modifier-activating enzyme
Vco-miR166g-3p	AGCAGAUUAGGCAGCAUUCUU	VaccDscaff29:14902759..14905011-	VaccDscaff24:8023724..8029566-	VaccDscaff15:32463551..32469237+	VaccDscaff19:35289928..35295492+	VaccDscaff26:15102870..15105122-	VaccDscaff11:33434288..33439779+	VaccDscaff33:18917670..18919913+	VaccDscaff21:14803388..14805640-										Scarecrow-like protein	Chitin-inducible gibberellin-responsive protein
Vco-miR166g-3p	UGCAAAUUGGAUGGCAUUUCC	VaccDscaff23:31782473..31791261-	VaccDscaff41:4672213..4681104-	VaccDscaff40:2494419..2503327+	VaccDscaff12:9427153..9435782+														Trimethylguanosine synthase
Vco-miR166g-3p	CUUAGGCCAAAUAGCAUUCCC	VaccDscaff46:6555777..6562840+	VaccDscaff43:18106306..18115696-	VaccDscaff22:18397856..18404970+															Cellulose synthase-like protein
Vco-miR166g-3p	AUUGAAUCAGAUAGUUUUCCA	VaccDscaff23:2507988..2511101+	VaccDscaff23:2463042..2466059+	VaccDscaff23:2474364..2478113+	VaccDscaff41:22368054..22383821+	VaccDscaff40:23876967..23887851+	VaccDscaff40:23926802..23929885+	VaccDscaff40:23783060..23786197+	VaccDscaff40:16091274..16098474-	VaccDscaff40:16088375..16115494+	VaccDscaff12:34255101..34258373+	VaccDscaff12:34204674..34207961+							Receptor-like protein
Vco-miR166g-3p	GUUGAACCUGAAGGCAUUCCU	VaccDscaff7:36889875..36900506-																	Serine/threonine-protein phosphatase
Vco-miR166g-3p	CCCACCCCAGACAGCAUUUCC	VaccDscaff42:816799..820061-	VaccDscaff30:30955532..30958759+	VaccDscaff32:30965056..30970365-	VaccDscaff13:5381362..5387992+														Sulfite oxidase	Nitrate reductase
Vco-miR166g-3p	UUCGAAGCGGGUGGCCUUCCC	VaccDscaff32:13448013..13449236-	VaccDscaff13:22360079..22361302-																E3 ubiquitin-protein ligase
Vco-miR166g-5p	AAAUAACUAUACAGCAUUUCC	VaccDscaff29:2698443..2708827+	VaccDscaff26:2951277..2961704+	VaccDscaff33:28923330..28933718-	VaccDscaff21:2992627..3002964+														unknown
Vco-miR166g-5p	GCAUAGCUAGACAGUGUUCCU	VaccDscaff22:3137233..3146844-																	Terminal uridylyltransferase cid	Poly(A) RNA polymerase
Vco-miR166g-5p	AUCUAACCAGACACUAAUCCC	VaccDscaff39:10378578..10388321-	VaccDscaff24:6715940..6723253+	VaccDscaff15:30888824..30893587+	VaccDscaff19:36569035..36575271-	VaccDscaff6:31627640..31644482+	VaccDscaff11:32112541..32119246+	VaccDscaff38:9694766..9703602-											Shikimate kinase, chloroplastic	F-box/kelch-repeat protein
Vco-miR166g-5p	UGAAAAUCAGGCGGCAUUUCU	VaccDscaff19:9056929..9068652-																	Protein prenyltransferase alpha subunit repeat-containing protein
Vco-miR166g-5p	GUCGAACAAGAUAGCUUUGCC	VaccDscaff36:24432027..24438582-	VaccDscaff9:5837894..5844249+																Beta-amylase
Vco-miR166g-5p	GCAGAAUCUGGCAGUAUUUCC	VaccDscaff42:14889093..14895449+	VaccDscaff30:16672990..16679128-	VaccDscaff32:15427742..15433069+	VaccDscaff13:23367635..23375065+														Protein LONGIFOLIA	Oxygen-evolving enhancer protein
Vco-miR166g-5p	CAUGGACCAGGUGGUGUUUUC	VaccDscaff35:20987181..20988239-	VaccDscaff9:28006664..28007818-																RING-H2 finger protein	E3 ubiquitin-protein ligase
Vco-miR166g-5p	UUGGAAGCAGGUGGCGUUCCU	VaccDscaff4:34319575..34320333-	VaccDscaff35:25037814..25039478-	VaccDscaff36:9965109..9966823+															E3 ubiquitin-protein ligase RING
Vco-miR166g-5p	CCUGAACCAGGUAGGAUUGCC	VaccDscaff91:609771..613403+	VaccDscaff3:43985589..43987979+	VaccDscaff100:410144..414656+	VaccDscaff77:225688..229369-														unknown
Vco-miR166g-5p	GGAGAAUCAGAUCGUGUUCCC	VaccDscaff10:22504058..22514252+	VaccDscaff1:18542705..18550641+	VaccDscaff5:23701058..23711405-	VaccDscaff8:23641937..23652311-														Ethylene-insensitive protein	Divalent metal cation transporter
Vco-miR166g-5p	AGUGAAUUGGGUGGUGUUCCC	VaccDscaff29:25997556..26005557-	VaccDscaff26:27081801..27090270-	VaccDscaff33:7479686..7487703-	VaccDscaff21:28456361..28464237-														Nuclear transcription factor
Vco-miR166g-5p	ACUGAAUUGGAUAGCAUCUCC	VaccDscaff12:4579142..4584118+	VaccDscaff12:150384..154235-																Monooxygenase	Zeaxanthin epoxidase
Vco-miR166g-5p	CUUGAAUCAGACAGAACUUUC	VaccDscaff28:24757475..24777398+	VaccDscaff19:10974317..10993771-	VaccDscaff20:10628279..10647788-															2-succinyl-5-enolpyruvyl-6-hydroxy-3-cyclohexene-1-carboxylate synthase	Protein PHYLLO, chloroplastic
Vco-miR166g-5p	CUCAGACCAUAUAGCAGUCCC	VaccDscaff18:4336366..4371581+	VaccDscaff31:30066384..30105789-	VaccDscaff7:5459858..5495035+	VaccDscaff16:35259292..35296681-														Calcium-transporting ATPase	Sarcoplasmic/endoplasmic reticulum calcium ATPase
Vco-miR166g-5p	CUCAAGCUGAGCAGCAUUCCU	VaccDscaff1:29121737..29129190+	VaccDscaff5:27030276..27039673+	VaccDscaff10:13909150..13915729-															Exosome complex component RRP
Vco-miR166g-5p	CUUGGCUCAGGCACCAUUCCU	VaccDscaff601:33619..35262+	VaccDscaff465:33619..35262+																Pentatricopeptide repeat-containing protein
Vco-miR166g-5p	AUUGAAUCAAACACCAUUUUC	VaccDscaff9:26743208..26748850+																	Polygalacturonase
Vco-miR166g-5p	CUCCUGCCGGAUAGCAUUUCA	VaccDscaff15:32286364..32291047+																	Receptor-like cytoplasmic kinase	Probable serine/threonine-protein kinase
Vco-miR166g-5p	UUUGAAGCAGGCACCAUUCUA	VaccDscaff29:17512080..17542618-	VaccDscaff26:18162025..18186696-	VaccDscaff6:20748016..20765759+	VaccDscaff33:16767809..16798729+	VaccDscaff33:2646997..2681627+	VaccDscaff21:18037763..18071061-												Nucleolar pre-ribosomal-associated protein
Vco-miR166g-5p	UUCGAGGUGGAUAGCAUUGCU	VaccDscaff41:18537595..18539666-	VaccDscaff12:30307618..30309547-																Protein RESTRICTED TEV MOVEMENT	class IV heat shock protein
Vco-miR166g-5p	UUCGGAGCCGACAACAUUCUC	VaccDscaff27:1327440..1331370-	VaccDscaff45:5505196..5508944+	VaccDscaff17:1467264..1472124-	VaccDscaff34:27997859..28001641+														Patellin	Phosphatidylinositol transfer protein	SEC14-like protein
Vco-miR166g-5p	CUCGUACAGGAUAGCAUUGCU	VaccDscaff42:4997320..5001854-	VaccDscaff30:26745803..26750993+	VaccDscaff13:1163521..1168177+															Inositol-3-phosphate synthase
Vco-miR166g-5p	UUUGAAGUAGGUAGUACUCCC	VaccDscaff5:14550417..14552584+	VaccDscaff5:14590920..14592947+	VaccDscaff5:14803066..14805084+	VaccDscaff5:14860665..14862695+	VaccDscaff1:15856113..15858295+	VaccDscaff1:15896149..15898185+	VaccDscaff8:26916969..26918876-	VaccDscaff8:26945220..26947214-	VaccDscaff10:25153761..25155791-	VaccDscaff8:27078592..27080622-	VaccDscaff8:27016360..27020164-	VaccDscaff8:27027256..27030309-	VaccDscaff8:26871328..26873361-	VaccDscaff8:26758132..26760168-	VaccDscaff8:26955086..26957095-	VaccDscaff10:25109455..25111482-		L-type lectin-domain containing receptor kinase
Vco-miR166g-5p	CUCAAAUGAGGCAGAAUUUCC	VaccDscaff34:6824391..6829547-	VaccDscaff50:985592..990802+	VaccDscaff17:31230444..31235641+	VaccDscaff27:27653947..27659168+														Probable protein S-acyltransferase	Palmitoyltransferase
Vco-miR166g-5p	UUUGGACAGGAAGGCAUUCCU	VaccDscaff3:4400719..4405924-	VaccDscaff34:21771912..21782709+	VaccDscaff14:31164321..31191985+	VaccDscaff17:13412280..13422688-	VaccDscaff2:36341766..36364910+	VaccDscaff45:9406714..9418584-	VaccDscaff25:36059746..36065237+	VaccDscaff27:9589766..9600177-										Magnesium transporter
Vco-miR166h-3p	GGAGUGAGGCCUGGUCUGAAAU	VaccDscaff29:33469188..33473560-	VaccDscaff6:3190537..3195108+	VaccDscaff6:894091..898748-															unknown
Vco-miR166h-3p	GGAAUGAAGCCUGGUCCGGAUU	VaccDscaff34:2581356..2590365-	VaccDscaff17:35648590..35669813+	VaccDscaff27:31972106..31995495+															Homeobox-leucine zipper protein
Vco-miR166h-3p	GGGAUGAAGCCUGGUCCGGAUU	VaccDscaff47:7547476..7557050-	VaccDscaff15:28607629..28635658-	VaccDscaff46:9348770..9358514-	VaccDscaff86:449213..457096+	VaccDscaff11:30211993..30242844-	VaccDscaff43:12603205..12612718+	VaccDscaff22:26099179..26108634-											Homeobox-leucine zipper protein
Vco-miR166h-3p	GGAUUGAAACCUGGGCCGAAAU	VaccDscaff34:2698277..2706901-	VaccDscaff17:35536372..35545002+	VaccDscaff27:31865048..31873674+															Zinc phosphodiesterase ELAC protein	Ribonuclease Z	tRNAse Z
Vco-miR166h-3p	UGGCUGAAAUUUGGUCUGAAAU	VaccDscaff6:374894..383680+	VaccDscaff151:322879..331983-																Thiosulfate/3-mercaptopyruvate sulfurtransferase
Vco-miR166h-3p	AGGAUGACUUCUGGUCUGGAAU	VaccDscaff28:3622117..3634318+	VaccDscaff20:33732991..33746387-																E4 SUMO-protein ligase
Vco-miR166h-3p	ACGGUGAAGCCUGCACCGGAAU	VaccDscaff4:29039094..29039459-	VaccDscaff35:19197651..19198951-	VaccDscaff9:25655802..25656125-	VaccDscaff36:16262007..16262372+														unknown
Vco-miR166h-3p	UCGCAGAAGUCUUGUCCGAAAU	VaccDscaff4:42004537..42008123+	VaccDscaff35:30731396..30735100-	VaccDscaff9:39618465..39621752-	VaccDscaff36:1705392..1709121+														unknown
Vco-miR166h-3p	CCGAAGAAGCUUGGUUCUGAAU	VaccDscaff48:10213661..10217401-	VaccDscaff19:787567..791380+	VaccDscaff28:34217208..34232740-	VaccDscaff20:944933..948706+														KH domain-containing protein	Flowering locus K homology domain	Poly(rC)-binding protein
Vco-miR166h-3p	CUAAUGAA-UCUGGUUUGAGAU	VaccDscaff124:280152..284463+	VaccDscaff14:19416173..19438026-	VaccDscaff391:16792..21131-															Serine carboxypeptidase-like
Vco-miR166h-3p	ACUAGGAAGUCUGGUUUGGAAG	VaccDscaff26:33697244..33702231-	VaccDscaff29:32288286..32293655-	VaccDscaff33:2968572..2973905+	VaccDscaff21:34540980..34547090-														Probable glycosyltransferase
Vco-miR166h-3p	AGUAUGAAGCCUAGUUGGAAAC	VaccDscaff23:31758036..31759300-																	unknown
Vco-miR166h-3p	UUUCAGGAGCCUGGUCUGCAAU	VaccDscaff20:36531868..36547733+																	Protein NLP
Vco-miR166h-3p	AAGUCGAAGCCUGGGCCGAGGU	VaccDscaff42:1887254..1888384-	VaccDscaff30:29862449..29868358+	VaccDscaff32:32213021..32214939+	VaccDscaff32:32207045..32213427-	VaccDscaff13:4329284..4334905+													Homoserine kinase
Vco-miR166h-3p	AUAGUGAAAUUUGGUUGGAAAU	VaccDscaff18:4161141..4173905+	VaccDscaff31:30234254..30244385-	VaccDscaff7:5308518..5318574+	VaccDscaff16:35427587..35440591-														Activating signal cointegrator
Vco-miR166h-3p	AUCCUGAAGCCUGCUCUGAAGC	VaccDscaff51:286436..291374-	VaccDscaff24:173045..179009-	VaccDscaff15:38774743..38779534+	VaccDscaff11:39671189..39677145+														Boron transporter
Vco-miR166h-3p	GAAAGGAAACCUGGUACGAAAC	VaccDscaff4:25074038..25080313-	VaccDscaff35:15234150..15240547-	VaccDscaff9:21183451..21189773-	VaccDscaff36:20512384..20518629+														3-beta-hydroxysteroid-Delta
Vco-miR166h-3p	UUCAUGAAGUUGGGUUCGAAGC	VaccDscaff44:5943140..5950222-	VaccDscaff20:30732518..30739675+	VaccDscaff29:28474904..28479969+	VaccDscaff30:3955654..3961620-														BTB/POZ domain-containing protein
Vco-miR166h-3p	CUCAUGGAGACUGGUCCAAAAA	VaccDscaff29:1007286..1014320+	VaccDscaff26:1097161..1103986+	VaccDscaff33:30553917..30560799-	VaccDscaff21:1482020..1488774+														Tubulin--tyrosine ligase-like protein	Tubulin polyglutamylase
Vco-miR166h-3p	AAACACAAACCUGGUCCGAGAU	VaccDscaff2:15427959..15435125-																	RAP domain-containing protein
Vco-miR166h-3p	GAGAUGGGUUCUGGUCUGAAUU	VaccDscaff5:38920308..38920694-	VaccDscaff8:4051434..4051820+	VaccDscaff10:3308234..3310506+	VaccDscaff1:40914855..40916570+	VaccDscaff5:38920476..38922188+	VaccDscaff8:4049940..4051652-	VaccDscaff10:3308497..3310338-											Peptide-N4-(N-acetyl-beta-glucosaminyl)asparagine amidase
Vco-miR166h-3p	UGAGUGAGGCUUGGACCCAGAU	VaccDscaff6:5155800..5156546+																	Pentatricopeptide repeat-containing protein
Vco-miR166h-3p	AGAAUCAAUUAUGGUCCGAAAC	VaccDscaff2:35750122..35756988+																	Disease resistance protein
Vco-miR166h-3p	AGAGUGA-GCAUGGUUCGAAGU	VaccDscaff18:34588480..34597844-																	TAF5-like RNA polymerase II p300/CBP-associated factor-associated factor 65 kDa subunit	Pre-mRNA-splicing factor	Mitochondrial division protein	F-box/WD repeat-containing protein	Transcription initiation factor TFIID subunit
Vco-miR166h-3p	CAGAUGAAGAUUGGUGUGAAAA	VaccDscaff34:29474318..29476865-	VaccDscaff17:10210795..10213336+	VaccDscaff45:1328767..1331811+	VaccDscaff27:6438074..6440518+														Rubisco accumulation factor
Vco-miR166h-3p	GAGAUGAGGUCUGAUCCGGCGU	VaccDscaff28:30426153..30435618+	VaccDscaff19:4991768..5001228-	VaccDscaff20:5376570..5385662-	VaccDscaff20:4955350..4964985-														Pumilio homolog
Vco-miR166h-3p	ACAGUGAUGCCUGGUUCAAAGA	VaccDscaff24:10117370..10122740-	VaccDscaff19:33133215..33138655+	VaccDscaff11:30030004..30035537+															E3 ubiquitin-protein ligase	Inter-alpha-trypsin inhibitor heavy chain
Vco-miR166h-5p	AGGCAAAUCGGACAACAUUCC	VaccDscaff11:31383948..31384635-	VaccDscaff19:37250508..37256684+	VaccDscaff24:6033517..6037809-															RING-H2 finger protein
Vco-miR166h-5p	GGUCGAUUUGGACAACAUUCU	VaccDscaff121:194628..195215-	VaccDscaff7:41401857..41406955-	VaccDscaff117:262380..262967+															Pentatricopeptide repeat-containing protein
Vco-miR166h-5p	ACUCGAACCGGGUGAUGUUCU	VaccDscaff4:2807460..2808410+	VaccDscaff4:2426650..2427585-	VaccDscaff4:2411933..2412877+	VaccDscaff9:722230..723189-														RING-H2 finger protein	E3 ubiquitin-protein ligase
Vco-miR166h-5p	AAUCGAACUCGACGACAUUUU	VaccDscaff48:1637984..1656069-	VaccDscaff28:25738642..25758723-	VaccDscaff23:10174521..10194778-	VaccDscaff19:9989821..10007860+	VaccDscaff41:17208953..17226723+	VaccDscaff12:29139124..29156884+	VaccDscaff12:29139124..29156884+											Serine/threonine-protein kinase	Mitogen-activated protein kinase
Vco-miR166h-5p	AGUUGGACCAGGAAACGUUCC	VaccDscaff21:8483631..8488762-	VaccDscaff33:25443604..25448828+	VaccDscaff26:8205478..8210704-	VaccDscaff29:8406648..8411746-														Monocopper oxidase-like protein	L-ascorbate oxidase homolog
Vco-miR166h-5p	CUUCGGAGCCGACAACAUUCU	VaccDscaff34:27997859..28001641+	VaccDscaff17:1467264..1472124-	VaccDscaff45:5505196..5508944+	VaccDscaff27:1327440..1331370-														Patellin	Phosphatidylinositol transfer protein	SEC14-like protein
Vco-miR166h-5p	UUUUGAACUGGAAGACAUUUC	VaccDscaff29:5501739..5505748+	VaccDscaff19:12716466..12718160+																unknown
Vco-miR166h-5p	UUUUGGGCUAGACAAAAUUCU	VaccDscaff44:18952881..18959307-																	unknown
Vco-miR166h-5p	UCUCCACCUGGACAAUGUUCC	VaccDscaff24:11470275..11476610-	VaccDscaff15:26930351..26936844+																Serine/threonine-protein kinase
Vco-miR166h-5p	UUUUGAAGCAGGCACCAUUCU	VaccDscaff29:17512080..17542618-	VaccDscaff26:18162025..18186696-	VaccDscaff6:20748016..20765759+	VaccDscaff33:16767809..16798729+	VaccDscaff33:2646997..2681627+													Nucleolar pre-ribosomal-associated protein
Vco-miR166h-5p	AAUUGAAUCAGAUAGUUUUCC	VaccDscaff23:2507988..2511101+	VaccDscaff23:2463042..2466059+	VaccDscaff23:2474364..2478113+	VaccDscaff41:22368054..22383821+	VaccDscaff40:23876967..23887851+	VaccDscaff40:23926802..23929885+	VaccDscaff40:23783060..23786197+	VaccDscaff40:16091274..16098474-										VaccDscaff12:34204674..34207961+	VaccDscaff12:34255101..34258373+	VaccDscaff40:16088375..16115494+	Receptor-like protein
Vco-miR166h-5p	CAUCGGACUGAGCGACAUUCC	VaccDscaff3:43221738..43222223-	VaccDscaff3:43221590..43222392+	VaccDscaff3:36361692..36364115-	VaccDscaff3:36363764..36364249+	VaccDscaff14:33121788..33123209-	VaccDscaff14:33122167..33131819+	VaccDscaff26:36445007..36445492-											D-3-phosphoglycerate dehydrogenase
Vco-miR166h-5p	CCUUCAAGCAGACAACAAUCC	VaccDscaff1295:11214..12721-																	unknown
Vco-miR166h-5p	CUUCAAGCUAGUCAAUAUUCC	VaccDscaff39:12096471..12104248-	VaccDscaff39:11768294..11775455+	VaccDscaff39:11581553..11588127-	VaccDscaff37:20114358..20122042+	VaccDscaff6:30731308..30738146+	VaccDscaff38:11351995..11358834+	VaccDscaff38:10215408..10235194+											Disease resistance protein
Vco-miR166h-5p	AUUAGAACCAGACAAUGCUCU	VaccDscaff583:8900..22162-																	E3 ubiquitin protein ligase	Polycomb group RING finger protein
Vco-miR166h-5p	GCUGUGACCAAACAACAUUCC	VaccDscaff20:14824703..14829182-	VaccDscaff44:17671165..17675564+	VaccDscaff28:17447699..17453073+															Alpha,alpha-trehalose-phosphate synthase
Vco-miR166h-5p	UCCUGAGUCAGACGACAUUUG	VaccDscaff18:14522673..14543140-	VaccDscaff18:14464555..14485174-	VaccDscaff31:20340600..20352078+	VaccDscaff31:20431616..20446402+	VaccDscaff7:14381316..14388095-	VaccDscaff7:14307446..14322551-	VaccDscaff16:25828990..25844754+	VaccDscaff16:25752855..25753525+										FRIGIDA-like protein
Vco-miR166h-5p	UCUUGGCUCAGGCACCAUUCC	VaccDscaff601:33619..35262+	VaccDscaff465:33619..35262+																Pentatricopeptide repeat-containing protein
Vco-miR166h-5p	ACUUGAACCAGUCAACGUGCU	VaccDscaff48:530008..542146+	VaccDscaff19:11111637..11122281-	VaccDscaff14:36870166..36882067-	VaccDscaff2:42260890..42272714-	VaccDscaff20:10773218..10785057-													Cleavage stimulation factor subunit	Protein suppressor of forked	mRNA 3'-end-processing protein RNA14
Vco-miR166h-5p	UCUUCACCCAGAUAACAUGCC	VaccDscaff22:3929198..3934025-																	Transketolase
Vco-miR166h-5p	UCUCCUGCCGGAUAGCAUUUC	VaccDscaff15:32286364..32291047+																	Probable serine/threonine-protein kinase	Receptor-like cytoplasmic kinase
Vco-miR166h-5p	UUUCAAACAGGGCAAUGUUCC	VaccDscaff24:1314281..1325100-	VaccDscaff15:37668977..37679757+	VaccDscaff11:38477598..38488387+	VaccDscaff51:1529329..1540127-														Homeobox protein LUMINIDEPENDENS
Vco-miR166h-5p	CAUGUGACCAGGCAAUAUUCC	VaccDscaff4:40312625..40319370-	VaccDscaff35:29801289..29807595-	VaccDscaff9:38275674..38280648-	VaccDscaff36:2893026..2899623+	VaccDscaff4:40311320..40315053+	VaccDscaff35:29799584..29803243+	VaccDscaff36:2897749..2901295-											SNF1-related protein kinase regulatory subunit gamma-like
Vco-miR166h-5p	GGAUCAACCAGGUAGCAUUCC	VaccDscaff44:25049156..25050039+	VaccDscaff44:25016025..25017569-	VaccDscaff1:18379073..18380267+	VaccDscaff15:898013..901366-	VaccDscaff869:14486..14716+													unknown
Vco-miR166h-5p	CUUUGAAUCGGAUAAUGUUUG	VaccDscaff34:22289609..22295462+	VaccDscaff17:13002604..13008389-	VaccDscaff45:8961330..8967086-	VaccDscaff27:9136370..9142714-														Serine/threonine-protein kinase
Vco-miR166h-5p	AUUUGGACAAGAUAGCGUUUC	VaccDscaff1:4815508..4825937-	VaccDscaff5:3903350..3906418+	VaccDscaff8:37002644..37005752+	VaccDscaff10:35713786..35716895+														tRNA (guanosine(18)-2'-O)-methyltransferase	Putative TrmH family tRNA/rRNA methyltransferase
Vco-miR166h-5p	UAUUGGAUCGGACCACAUUCA	VaccDscaff10:6211952..6225777+	VaccDscaff8:8340313..8358174-	VaccDscaff8:8242165..8263458-	VaccDscaff5:34956556..34987542+	VaccDscaff1:37023913..37044392+													Disease resistance protein
Vco-miR166h-5p	CGUAGGACUAGACAACAUUGU	VaccDscaff46:1715744..1718720-																	Flavonoid 3',5'-hydroxylase	Cytochrome P450	Geraniol 8-hydroxylase
Vco-miR166h-5p	UUGGGAACUAAACAACAUUCU	VaccDscaff24:15560523..15596423+	VaccDscaff15:23268526..23327967-	VaccDscaff19:28346575..28374566+	VaccDscaff11:23762169..23814734-														Vacuolar protein sorting-associated protein
Vco-miR166h-5p	CCUUUGACGAGACAACAUUUU	VaccDscaff34:30412811..30422767+	VaccDscaff17:8756009..8756881-																F-box/kelch-repeat protein
Vco-miR166h-5p	GUUUGGGUGAGGCAACAUUUC	VaccDscaff30:18278059..18282889-	VaccDscaff13:21701537..21706519+																Single-stranded DNA-binding protein
Vco-miR166h-5p	UUUCUAUCUGGAUAACAUUCA	VaccDscaff39:15754825..15782878-	VaccDscaff37:15515143..15536672+	VaccDscaff6:27111346..27139324+	VaccDscaff38:15242161..15263679-														Beta-galactosidase
Vco-miR166h-5p	CCUCAAACCAGAGAAUGUUUU	VaccDscaff42:229576..233287+	VaccDscaff30:34031706..34035448-	VaccDscaff13:6110989..6114769-															Serine/threonine-protein kinase	Protein kinase
Vco-miR166h-5p	GCGAGAACCAAAUAGCAUUCC	VaccDscaff39:3742249..3755194+	VaccDscaff6:37786385..37799577-	VaccDscaff38:3940892..3953978+															Putative chloride channel-like protein	Chloride channel protein CLC-c	H(+)/Cl(-) exchange transporter
Vco-miR166h-5p	UUUUGAAUUAGAUAAGACUCC	VaccDscaff37:76468..77973+	VaccDscaff38:27662319..27663827-																Splicing factor ESS-2 homolog	Stress response protein
Vco-miR166h-5p	AUUUGAAUUGGACAAUAUUGA	VaccDscaff24:22709436..22717095+	VaccDscaff19:23738914..23747763-	VaccDscaff11:16966363..16973881-															COP1-interacting protein
Vco-miR166h-5p	CCUUGAAUUAGCCAAUAUUUG	VaccDscaff1:21688277..21699630+	VaccDscaff5:20847591..20853786-																unknown
Vco-miR166h-5p	GAUAGAACCAGACAACAUGUU	VaccDscaff9:8679129..8685654+	VaccDscaff36:21976720..21980434+																Leucine-rich repeat receptor-like serine/threonine-protein kinase	LRR receptor-like serine/threonine-protein kinase	Receptor-like protein kinase
Vco-miR166h-5p	GCUUGGAUCUGAAGACAUUCC	VaccDscaff28:14967643..14977270+	VaccDscaff44:15795319..15795890+																Cold-regulated 413 inner membrane protein	Glucan endo-1,3-beta-glucosidase	Major pollen allergen Ole e 10
Vco-miR166h-5p	ACUUGAACAAGAGGAUAUUCU	VaccDscaff27:23380820..23389458+																	Zinc finger protein BRUTUS-like	E3 ubiquitin-protein ligase
Vco-miR166h-5p	ACUUGAGUUAUACUACAUUCC	VaccDscaff19:13609407..13613751+	VaccDscaff20:13355442..13358621+	VaccDscaff36:21877189..21881036-															V-type proton ATPase subunit
Vco-miR166h-5p	CCUCGGACCCGCCAGUAUUCU	VaccDscaff51:1707538..1709410-	VaccDscaff24:1472226..1477870+	VaccDscaff15:37457954..37460463-	VaccDscaff114:319206..323677-	VaccDscaff41:6559625..6562503-	VaccDscaff41:6539391..6541544-	VaccDscaff118:265707..270508-	VaccDscaff12:23887542..23891069+										Indole-3-pyruvate monooxygenase
Vco-miR166h-5p	UUUCGAGGUGGAUAGCAUUGC	VaccDscaff12:30307618..30309547-	VaccDscaff41:18537595..18539666-																Inactive protein RESTRICTED TEV MOVEMENT	heat shock protein
Vco-miR166h-5p	UUUCAGACCAGGCCACACUCC	VaccDscaff21:35452578..35456423-	VaccDscaff29:33462025..33463769-																unknown
Vco-miR166i-3p	CUGGAAUGAAGCCUGGUCCGG	VaccDscaff34:2581356..2590365-	VaccDscaff27:31972106..31995495+	VaccDscaff17:35648590..35669813+															Homeobox-leucine zipper protein
Vco-miR166i-3p	UGGAGUGAGGCCUGGUCUGA	VaccDscaff29:33469188..33473560-																	unknown
Vco-miR166i-3p	GUGGACUGAAGCCUGGACUGG	VaccDscaff34:1885694..1892894+	VaccDscaff32:3658577..3665614+	VaccDscaff17:38351350..38358653+	VaccDscaff13:35527778..35535552+	VaccDscaff27:34328439..34335765+													Beta-galactosidase
Vco-miR166i-3p	CGGAGAUGAAGCCUUGUUUGA	VaccDscaff15:29629558..29632235+	VaccDscaff19:34155171..34158168+	VaccDscaff11:31125330..31127983+															BTB/POZ domain-containing protein
Vco-miR166i-3p	UGGGAUUGAAACCUGGGCCGA	VaccDscaff34:2698277..2706901-	VaccDscaff17:35536372..35545002+	VaccDscaff27:31865048..31873674+															tRNase Z TRZ3, mitochondrial	Zinc phosphodiesterase ELAC protein	Ribonuclease Z
Vco-miR166i-3p	GUGGGGUGGAGCCUGAUUUGA	VaccDscaff133:94180..95370+	VaccDscaff24:20168481..20169671+	VaccDscaff15:17735993..17737183-	VaccDscaff19:25534087..25538334-														Pentatricopeptide repeat-containing protein
Vco-miR166i-3p	UUGGAGUGAAUCCUGUUCCGG	VaccDscaff18:35492384..35503567+	VaccDscaff7:38120882..38132028+	VaccDscaff16:4315261..4326475-															Paired amphipathic helix protein Sin3-like
Vco-miR166i-3p	UUAGGUUGAAGUUUGGUCCGG	VaccDscaff18:29773654..29776246+	VaccDscaff31:853507..856344-	VaccDscaff7:32695014..32697554+	VaccDscaff16:9913553..9915705-														unknown
Vco-miR166i-3p	UAGCAAUGAAGCUUUGUCCGU	VaccDscaff28:22820067..22830191-	VaccDscaff19:12127071..12129697+																Transcription factor bHLH
Vco-miR166i-3p	UGGGAAUGAAAGCUGGUCUGU	VaccDscaff44:22435192..22439646-	VaccDscaff41:13123751..13128284+	VaccDscaff12:25698572..25703037+															G-type lectin S-receptor-like serine/threonine-protein kinase
Vco-miR166i-3p	UGGGAAUUGGGUCUGGUUGGA	VaccDscaff4:14325673..14331757+	at VaccDscaff35:5042829..5048420-	VaccDscaff9:9612244..9617892+	VaccDscaff36:21231752..21237419-														CRM-domain containing factor
Vco-miR166i-3p	AGGAGAUGAGGUCUGAUCCGG	VaccDscaff28:30426153..30435618+	VaccDscaff19:4991768..5001228-	VaccDscaff20:5376570..5385662-	VaccDscaff20:4955350..4964985-														Pumilio homolog
Vco-miR166i-3p	GAGGGAUGGUGCUUGGUACGA	VaccDscaff34:2533022..2545350+	VaccDscaff17:35695030..35707311-	VaccDscaff27:32022495..32027649-															Protein SAWADEE HOMEODOMAIN HOMOLOG 1	1-aminocyclopropane-1-carboxylate oxidase	Gibberellin 2-beta-dioxygenase
Vco-miR166i-3p	GUGGAAUGAAGCUUUCUCUGG	VaccDscaff43:14246028..14275992-																	ABC transporter G family member
Vco-miR166i-3p	UGGGUUUGAGGUUUGGUUUGA	VaccDscaff51:1917578..1918498+	VaccDscaff51:1916326..1917924-	VaccDscaff24:1814557..1816155-	VaccDscaff114:265281..266879+	VaccDscaff118:7552..9150+													U3 small nucleolar RNA-associated protein	Protein SLOW WALKER
Vco-miR166i-3p	GAGGAAAGAAGAUUGGUUUGG	VaccDscaff47:13121463..13125427+	VaccDscaff46:15578171..15582271+	VaccDscaff22:30863468..30867345+															Rhodanese-like domain-containing protein	Protein THYLAKOID RHODANESE-LIKE
Vco-miR166i-3p	UCCGAAUUGGGCCGGGUCCGA	VaccDscaff3:16887330..16889216-	VaccDscaff94:3..1397+	VaccDscaff448:64542..66293-	VaccDscaff2:26830322..26832208+														Glycosyltransferase family 92 protein
Vco-miR166i-3p	AAGCGAUGGAGCUUGGUUCCA	VaccDscaff3:16887330..16889216-	VaccDscaff94:3..1397+	VaccDscaff448:64542..66293-	VaccDscaff2:26830322..26832208+														Glycosyltransferase family 92 protein
Vco-miR166i-3p	UCGGAUUGGAGUUUGGACUGA	VaccDscaff5:18009579..18032255-	VaccDscaff1:25270643..25293367+	VaccDscaff31:10176198..10205010-	VaccDscaff96:546244..570063-														Dipeptidyl aminopeptidase	Protease	Prolyl endopeptidase-like
Vco-miR166i-3p	GGGGGAUGAAAUCGGGUUCGG	VaccDscaff26:9256259..9258997+	VaccDscaff21:9418528..9421245+																F-box protein
Vco-miR166i-3p	GGGGUAUGAAGUCAGAUCUGA	VaccDscaff1:2964496..2965662+	VaccDscaff5:2510748..2511950+	VaccDscaff8:38668251..38674479-	VaccDscaff10:37369377..37372637-														unknown
Vco-miR166i-3p	GGGAAAGGAAACCUGGUACGA	VaccDscaff4:25074038..25080313-	VaccDscaff35:15234150..15240547-	VaccDscaff9:21183451..21189773-	VaccDscaff36:20512384..20518629+														3-beta-hydroxysteroid-Delta	Emopamil-binding protein-like
Vco-miR166i-3p	UGGGAAUUGGGUUUGGUGUGA	VaccDscaff48:8725356..8726183+	VaccDscaff20:2907107..2907934-																Ethylene-responsive transcription factor
Vco-miR166i-3p	UGGGACUGAGGCCUUAUCUGA	VaccDscaff39:25030823..25036832+	VaccDscaff37:5673354..5679386-	VaccDscaff6:14052101..14058234-															Protein TPX2
Vco-miR166i-3p	AGGGCAUGAAACCUGGUGUGG	VaccDscaff18:38087138..38094572+	VaccDscaff7:40772305..40778293-	VaccDscaff16:297054..303135-															Ribulose-phosphate 3-epimerase
Vco-miR166i-3p	AGGGAGUUGAGUCUGGUUUCA	VaccDscaff8:4826426..4837294+																	Translation initiation factor IF-2
Vco-miR166i-3p	UGGGACUGAACCAUGGUUCGG	VaccDscaff28:18229229..18235395-	VaccDscaff44:18188131..18194979+																Protein TIFY
Vco-miR166i-3p	GCUUGGUGAAGCCUGUUUCGA	VaccDscaff189:235172..258657-	VaccDscaff15:25199603..25228807-	VaccDscaff19:29852529..29878510-	VaccDscaff11:26364216..26400030-														ABC transporter C family member	Canalicular multispecific organic anion transporter	Multidrug resistance-associated protein
Vco-miR166i-3p	GCGGAGUGGGGCUUGGACUGC	VaccDscaff35:23905613..23908898+	VaccDscaff9:30856132..30859165+																T-complex protein 1 subunit delta
Vco-miR166i-3p	AGGGAAUAGAGCAUGGUCUAA	VaccDscaff1:4534086..4539473+	VaccDscaff5:4206466..4211811-	VaccDscaff10:36029715..36035277-	VaccDscaff10:35977749..35983290-														PAX-interacting protein	Mediator of DNA damage checkpoint protein
Vco-miR166i-3p	CAAGAAUGAGUUUUGGUUUGA	VaccDscaff29:29465507..29473772+	VaccDscaff26:30689065..30697214+	VaccDscaff21:31444454..31452672+															unknown
Vco-miR166i-3p	AAGGAGUGCAGCGUGGUUCGU	VaccDscaff42:438010..440990-	VaccDscaff30:31411272..31414301+	VaccDscaff32:30521999..30524935-	VaccDscaff13:5909807..5913167+														Very-long-chain 3-oxoacyl-CoA reductase	Hydroxysteroid dehydrogenase-like protein	(Inactive hydroxysteroid dehydrogenase-like protein
Vco-miR166i-3p	UGGGAAGAAAGCCUGGUUGGC	VaccDscaff34:6824391..6829547-	VaccDscaff50:985592..990802+	VaccDscaff17:31230444..31235641+	VaccDscaff27:27653947..27659168+														protein S-acyltransferase
Vco-miR166i-3p	UAGGAGUGAAGACCGGUUUGG	VaccDscaff42:21405591..21413106-	VaccDscaff30:8111423..8119027+	VaccDscaff32:6448914..6456889+	VaccDscaff13:31589535..31597377-														Nitrate regulatory gene2 protein
Vco-miR166i-5p	CAUUAAGCCAGAAAACAUCCU	VaccDscaff227:87858..90749+	VaccDscaff39:19815228..19818312-	VaccDscaff6:19794673..19796565-	VaccDscaff354:17182..19713-														G-type lectin S-receptor-like serine/threonine-protein kinase
Vco-miR166i-5p	CACCAAGCCAGAAAACAUCCC	VaccDscaff3:11303575..11311280-	VaccDscaff14:25429758..25437625+	VaccDscaff2:29988976..29997341+	VaccDscaff25:29533289..29541296+														CTL-like protein	Protein PNS1
Vco-miR166i-5p	GGUCGAUUUGGACAACAUUCU	VaccDscaff121:194628..195215-	VaccDscaff7:41401857..41406955-	VaccDscaff117:262380..262967+															Pentatricopeptide repeat-containing protein
Vco-miR166i-5p	AUACCAGCUGGACAGCAUCCC	VaccDscaff39:3622082..3626365+	VaccDscaff6:37914204..37918753-	VaccDscaff38:3793477..3798790+															tRNA-specific adenosine deaminase
Vco-miR166i-5p	UUACGGUCCAGGCAACAUCUC	VaccDscaff3:5678733..5704719+	VaccDscaff2:34968860..34988354-	VaccDscaff25:34447893..34468121-															Nuclear pore complex protein NUP160	TVP38/TMEM64 family membrane protein
Vco-miR166i-5p	UUACGGUCCAGGCAACAUCUC	VaccDscaff3:5678733..5704719+	VaccDscaff2:34968860..34988354-	VaccDscaff25:34447893..34468121-															Nuclear pore complex protein NUP160	TVP38/TMEM64 family membrane protein
Vco-miR166i-5p	UCUCGAGACAGAGAGUAUCCC	VaccDscaff4:28903492..28909701-	VaccDscaff35:19049795..19056052-	VaccDscaff9:25499055..25511631-	VaccDscaff9:25422348..25428931-	VaccDscaff36:16437999..16444263+													Probable protein phosphatase 2C
Vco-miR166i-5p	CAUUGAGAUGGACAACGUCCG	VaccDscaff4:94054..97132-	VaccDscaff9:74048..77078-																Polygalacturonase
Vco-miR166i-5p	CAUGGAGCAAGGCAACAUUCU	VaccDscaff1:3732093..3743882-	VaccDscaff5:4926327..4938033+	VaccDscaff10:36922080..36934493+															unknown
Vco-miR166i-5p	CAUUGAUCGAGACAACAUCUU	VaccDscaff3:1177566..1182125+	VaccDscaff14:35148705..35150582+	VaccDscaff2:40485517..40490071+															Pentatricopeptide repeat-containing protein
Vco-miR166i-5p	AAUCGAGUCAGACACCAUGUC	VaccDscaff34:22262471..22282022-	VaccDscaff17:13016004..13036133+	VaccDscaff45:9001728..9019820+	VaccDscaff27:9167883..9186583+														Cleavage and polyadenylation specificity factor	Endoribonuclease	Transmembrane 9 superfamily member
Vco-miR166i-5p	UAUCAAGCCAGACAAUUUUCU	VaccDscaff29:491352..498442+	VaccDscaff26:774800..781898+	VaccDscaff33:31084026..31090764-	VaccDscaff21:1008722..1015611+														Casein kinase 1-like protein
Vco-miR166i-5p	UAUGGAGCUGGACAAGAUCCU	VaccDscaff44:24727803..24763495-	VaccDscaff1:45456233..45486582+	VaccDscaff15:1207098..1244328+	VaccDscaff5:40919636..40949943-	VaccDscaff11:44813..82091+	VaccDscaff83:44277..71965-	VaccDscaff8:1550541..1577979+											Nuclear pore complex protein
Vco-miR166i-5p	CAUCCAGACGGACCACAUCCC	VaccDscaff51:2130457..2150368+	VaccDscaff24:2035437..2043480+	VaccDscaff114:39859..47942-	VaccDscaff11:38277580..38285478-														Auxin-binding protein	Protein RESISTANCE TO PHYTOPHTHORA
Vco-miR166i-5p	UAUUAAGCCAGACAAUUUCCU	VaccDscaff47:12840184..12857645-	VaccDscaff4:41327057..41342719-	VaccDscaff35:31398306..31414049+	VaccDscaff9:40011548..40026401-	VaccDscaff36:1045723..1062039-													Probable phospholipid-transporting ATPase
Vco-miR166i-5p	GAUUGAUUCAGGCAACAACCC	VaccDscaff8:37593525..37619010-	VaccDscaff8:37709384..37717578-																LRR receptor-like serine/threonine-protein kinase
Vco-miR166i-5p	GAUUGAUUCAGGCAACACCCC	VaccDscaff5:4565926..4576223-	VaccDscaff5:4536975..4540904-	VaccDscaff5:4509978..4513972-	VaccDscaff22:1052428..1056239+	VaccDscaff8:37527423..37529051-	VaccDscaff8:37542315..37546645-	VaccDscaff8:37562399..37566336-	VaccDscaff8:37504171..37507745-	VaccDscaff8:37888932..37893022-		VaccDscaff8:37864283..37869223-	VaccDscaff8:38029386..38034692-	VaccDscaff10:36442684..36446242-	VaccDscaff10:36418397..36425042-	VaccDscaff8:38054191..38064392-	VaccDscaff8:37989285..37993222-	VaccDscaff10:36312807..36317825-	LRR receptor-like serine/threonine-protein kinase
Vco-miR166i-5p	CCUUGGGCCGGGUGACAUCCA	VaccDscaff42:24274432..24288578-	VaccDscaff30:4541575..4558311-	VaccDscaff32:3549458..3564184+	VaccDscaff13:35398688..35413246+														Proline-rich receptor-like protein kinase
Vco-miR166i-5p	UUUUGGGCUAGACAAAAUUCU	VaccDscaff44:18952881..18959307-																	unknown
Vco-miR166i-5p	CUUCAAGCUAGUCAAUAUUCC	VaccDscaff39:12096471..12104248-	VaccDscaff39:11768294..11775455+	VaccDscaff39:11581553..11588127-	VaccDscaff37:20114358..20122042+	VaccDscaff6:30731308..30738146+	VaccDscaff38:11351995..11358834+	VaccDscaff38:10215408..10235194+											Disease resistance protein
Vco-miR166i-5p	UUGUGACUCAGACAACAUCUU	VaccDscaff18:10343917..10354969+	VaccDscaff31:21063349..21067002+	VaccDscaff7:18754175..18757987-	VaccDscaff16:26536363..26547002+														Phosphoglycerate mutase-like protein	Broad-range acid phosphatase
Vco-miR166i-5p	CGUCGAGC-AGCCAACAUCCC	VaccDscaff36:12306211..12308241+	VaccDscaff9:29646784..29652876-	VaccDscaff35:22788986..22794466-	VaccDscaff4:32109358..32129233-														AT-rich interactive domain-containing protein
Vco-miR166i-5p	AAUCGAGCUCGAUUAUAUCCC	VaccDscaff42:4743610..4745800-	VaccDscaff30:26953999..26956434+	VaccDscaff13:1361460..1363940+															Zinc finger protein
Vco-miR166i-5p	CAUAAAGCCAGAGAACAUUCU	VaccDscaff1:35520288..35522672-	VaccDscaff1:35448919..35451393-	VaccDscaff14:13208158..13210662-	VaccDscaff5:33399422..33401791-	VaccDscaff5:33464444..33472331-	VaccDscaff5:33474320..33476725-	VaccDscaff5:33362390..33364762-	VaccDscaff5:33348126..33351782-	VaccDscaff2:17522368..17524955-	VaccDscaff25:23350121..23352625+	VaccDscaff8:10266004..10268376+	VaccDscaff8:10275739..10279583+	VaccDscaff8:10225961..10227592+	VaccDscaff10:8129933..8141219+	VaccDscaff10:8127989..8129908+	VaccDscaff10:8053155..8063310+		G-type lectin S-receptor-like serine/threonine-protein kinase
Vco-miR166i-5p	GCAGAAGCUAGAUAAUAUCCC	VaccDscaff34:1995296..2002485+	VaccDscaff34:2031586..2039064+	VaccDscaff17:38163351..38182139-	VaccDscaff17:38125910..38131493-	VaccDscaff27:34110464..34115255-	VaccDscaff27:34149198..34172701-												ABC transporter C family member
Vco-miR166i-5p	AAUUGAUUCGGGCAACACCCC	VaccDscaff48:3608046..3612546+	VaccDscaff28:27469790..27475709+	VaccDscaff48:3608730..3615067-	VaccDscaff28:27472196..27476683-	VaccDscaff19:7988968..7993370+	VaccDscaff20:8324978..8330430+												LRR receptor-like serine/threonine-protein kinase
Vco-miR166i-5p	UCCUGAGUCAGACGACAUUUG	VaccDscaff18:14522673..14543140-	VaccDscaff18:14464555..14485174-	VaccDscaff31:20340600..20352078+	VaccDscaff31:20431616..20446402+	VaccDscaff7:14381316..14388095-	VaccDscaff7:14307446..14322551-	VaccDscaff16:25828990..25844754+	VaccDscaff16:25752855..25753525+										FRIGIDA-like protein
Vco-miR166i-5p	UAUAAAGCCAGACAAUAUGCU	VaccDscaff28:22263088..22286500+	VaccDscaff19:12687775..12709332-	VaccDscaff20:12459228..12472731-															Serine/threonine-protein kinase
Vco-miR166i-5p	GUUUGGGUGAGGCAACAUUUC	VaccDscaff30:18278059..18282889-	VaccDscaff13:21701537..21706519+																Single-stranded DNA-binding protein
Vco-miR166i-5p	CAUUGAGCCA-ACAACAUUCA	VaccDscaff31:26081459..26089263+	VaccDscaff7:9179134..9186777-	VaccDscaff18:8225161..8232952-	VaccDscaff16:31924741..31932400+														Sulfate transporter
Vco-miR166i-5p	CAUUGAGCUA-ACAACAUUCU	VaccDscaff29:32288286..32293655-	VaccDscaff26:33697244..33702231-	VaccDscaff33:2968572..2973905+	VaccDscaff21:34540980..34547090-														Probable glycosyltransferase
Vco-miR166i-5p	CAUUCAGCUGGAUAAUGUCCG	VaccDscaff4:39722066..39727077+	VaccDscaff35:29198052..29202834+	VaccDscaff9:37670203..37675427+	VaccDscaff36:3454157..3458879-														Magnesium transporter MRS2
Vco-miR166i-5p	CAUCGAUUGAGACAACAACCU	VaccDscaff45:22861554..22869272-	VaccDscaff27:23647045..23659483+																Pseudouridine kinase
Vco-miR166i-5p	CGUUGAGCAAGACGAUACCCU	VaccDscaff14:23875862..23881172-	VaccDscaff3:16033328..16039065-	VaccDscaff2:27894899..27901561+	VaccDscaff25:23668393..23673323+														TATA box-binding protein-associated factor RNA polymerase I
Vco-miR166i-5p	CACCGAGUCCAACAACAUCUC	VaccDscaff45:9965628..9967313+	VaccDscaff27:10064700..10066371+																Cysteine desulfurase, mitochondrial
Vco-miR166i-5p	CAUUGUGCCAGAUGAAGUCUC	VaccDscaff17:28739396..28743331+																	Ferric reduction oxidase
Vco-miR166i-5p	CAUUCAGCCGGAAAACAUUUU	VaccDscaff1:25525000..25527660+	VaccDscaff5:17812153..17814810-	VaccDscaff8:19186896..19189553-	VaccDscaff10:17827237..17829897-														Receptor-like protein kinase
Vco-miR166i-5p	CAGGGAACCAGGUAACGUCCU	VaccDscaff48:9170981..9173784+	VaccDscaff28:33236869..33239634+	VaccDscaff19:2349018..2351761-	VaccDscaff20:2413786..2416594-	VaccDscaff20:2414303..2416254+													UPF0481 protein
Vco-miR166i-5p	UAUUGAGCCA-ACAACAGCCC	VaccDscaff13:23219314..23224981+	VaccDscaff32:15178499..15184095+	VaccDscaff13:23219314..23224981+															Rhomboid-like protein
Vco-miR166i-5p	AAUCGAGUCGGGCAGCGGCCG	VaccDscaff42:2735079..2737158-	VaccDscaff30:32261115..32261582-	VaccDscaff30:28973502..28975496+	VaccDscaff32:33125854..33126321-	VaccDscaff32:28119276..28119743-	VaccDscaff13:8400285..8401078+	VaccDscaff13:3391055..3391794+											54S ribosomal protein	39S ribosomal protein	50S ribosomal protein
Vco-miR166i-5p	AAUUGAGCUCGAUAACAUUAC	VaccDscaff46:5193706..5195871-	VaccDscaff46:5193244..5195884+	VaccDscaff43:19945343..19947505+	VaccDscaff22:17110659..17112824-														Pentatricopeptide repeat-containing protein
Vco-miR166i-5p	UAUCUGAGUCAGGCAAUAUUUU	VaccDscaff50:1708718..1724164-	VaccDscaff17:31913935..31918696-																Phosphatidylinositol transfer protein	Patellin-5
Vco-miR166i-5p	CGUCGAGACAGACGAUCCCCC	VaccDscaff8:37153426..37159347+	VaccDscaff10:35857934..35865192+																Serine/arginine-rich SC35-like splicing factor
Vco-miR166i-5p	UAUCAAGCCAGAUAGAAUACC	VaccDscaff3:16205451..16214482-	VaccDscaff14:24049133..24058071-	VaccDscaff2:27719126..27728317+	VaccDscaff25:23496934..23505822+														unknown
Vco-miR166i-5p	UAUCAAGUCAAGCAACAUUUU	VaccDscaff23:31406036..31410634+	VaccDscaff41:4394539..4399187+	VaccDscaff40:2763146..2767334-	VaccDscaff12:9725527..9730178-														Proline-rich receptor-like protein kinase
Vco-miR166i-5p	CAUCAAGGCCGGCAAUAUCCU	VaccDscaff3:37682373..37689254-	VaccDscaff3:35757288..35763691+	VaccDscaff300:92010..100281+	VaccDscaff25:8586903..8594905-														Putative receptor-like protein kinase	Cysteine-rich receptor-like protein kinase
Vco-miR166i-5p	CAUAGAACCAGAUGAUAUCAC	VaccDscaff23:12067403..12080543-	VaccDscaff23:12061973..12068149+																Pentatricopeptide repeat-containing protein
Vco-miR166i-5p	AAAGUAGCCAGAUAAUAUCUU	VaccDscaff1377:9281..11455-	VaccDscaff47:3109315..3121129-	VaccDscaff408:54153..65371+	VaccDscaff43:15646851..15655957+	VaccDscaff22:21767443..21779238+													Pentatricopeptide repeat-containing protein
Vco-miR166i-5p	AAUCGAACUCGACGACAUUUU	VaccDscaff48:1637984..1656069-	VaccDscaff28:25738642..25758723-	VaccDscaff23:10174521..10194778-	VaccDscaff19:9989821..10007860+	VaccDscaff41:17208953..17226723+	VaccDscaff12:29139124..29156884+	VaccDscaff12:29139124..29156884+											Serine/threonine-protein kinase	Mitogen-activated protein kinase

## Sheet: Table S6
Supplementary Table 6 Function of predicted target genes for Vco-miRNAs of highbush blueberry
Predicted function	Vco-miR166a	Vco-miR166b/i-3p	Vco-miR166c-3p	Vco-miR166d-3p	Vco-miR166e-3p	Vco-miR166g-3p	Vco-miR166h-3p	Vco-miR166b-5p	Vco-miR166c-5p	Vco-miR166d/i-5p	Vco-miR166e-5p	Vco-miR166f-5p	Vco-miR166g-5p	Vco-miR166h-5p
Pentatricopeptide repeat-containing protein	1	1	1	1	1	1	1	1	1	1	1	1	1	1	14
LRR receptor-like serine/threonine-protein kinase	1	1	1	1	1	1	0	1	1	1	1	1	1	1	13
Phosphatidylinositol/phosphatidylcholine transfer protein	0	0	0	0	1	0	0	1	1	1	1	1	1	1	8
Disease resistance protein	0	0	0	0	1	1	1	0	1	1	1	1	0	1	8
E3 ubiquitin-protein ligase	0	0	1	0	0	1	1	1	1	0	0	1	1	1	8
Homeobox-leucine zipper protein	1	1	1	1	1	1	1	0	0	0	0	0	0	0	7
ABC transporter C/G family member	1	1	0	1	1	1	0	0	0	1	0	1	0	0	7
Receptor-like protein kinase	0	0	0	0	0	1	0	1	1	1	1	1	0	1	7
Patellin	0	0	0	0	0	0	0	1	1	1	0	1	1	1	6
RING-H2 finger protein	0	0	0	0	0	1	0	1	1	0	0	1	1	1	6
Receptor-like cytoplasmic kinase	0	0	0	0	0	1	0	1	0	0	1	1	1	1	6
Heat shock protein	0	0	0	0	0	0	0	1	0	0	1	1	1	1	5
Multidrug resistance-associated protein	1	1	0	1	1	1	0	0	0	0	0	0	0	0	5
Beta-galactosidase	1	1	0	1	0	0	0	0	1	0	0	0	0	1	5
BTB/POZ domain-containing protein	1	1	1	1	0	0	1	0	0	0	0	0	0	0	5
Canalicular multispecific organic anion transporter	1	1	0	1	1	1	0	0	0	0	0	0	0	0	5
Cellulose synthase-like protein	0	0	0	0	1	1	0	1	1	0	0	1	0	0	5
CRM-domain containing factor CFM3, chloroplastic/mitochondrial	1	1	0	1	1	1	0	0	0	0	0	0	0	0	5
F-box/WD repeat-containing protein	1	1	0	1	0	0	1	0	1	0	0	0	0	0	5
Homoserine kinase	0	1	0	1	1	1	1	0	0	0	0	0	0	0	5
Inactive protein RESTRICTED TEV MOVEMENT	0	0	0	0	0	0	0	1	0	0	1	1	1	1	5
Pumilio homolog	1	1	1	1	0	0	1	0	0	0	0	0	0	0	5
1-aminocyclopropane-1-carboxylate oxidase	1	1	1	1	0	0	0	0	0	0	0	0	0	0	4
3-beta-hydroxysteroid-Delta	1	1	0	1	0	0	1	0	0	0	0	0	0	0	4
Cleavage and polyadenylation specificity factor	0	0	0	0	0	0	0	1	0	1	1	1	0	0	4
Endoribonuclease	0	0	0	0	0	0	0	1	0	1	1	1	0	0	4
Exosome complex componen	0	0	0	0	0	0	0	1	0	0	1	1	1	0	4
FRIGIDA-like protein	0	0	0	0	0	0	0	0	1	1	0	1	0	1	4
Gibberellin 2-beta-dioxygenase	1	1	1	1	0	0	0	0	0	0	0	0	0	0	4
Glucan endo-1,3-beta-glucosidase	0	0	1	1	0	0	0	0	1	0	0	0	0	1	4
Glycosyltransferase family 92 protein	0	1	1	1	1	0	0	0	0	0	0	0	0	0	4
MDIS1-interacting receptor like kinase	0	0	0	0	0	1	0	1	1	0	1	0	0	0	4
Paired amphipathic helix protein Sin3-like	1	1	1	1	0	0	0	0	0	0	0	0	0	0	4
PAX-interacting protein	1	1	0	0	1	1	0	0	0	0	0	0	0	0	4
Polyadenylate-binding protein-interacting protein	0	0	0	0	0	1	0	1	0	0	1	1	0	0	4
Probable protein phosphatase	0	0	0	0	0	0	0	1	0	1	1	1	0	0	4
Protein SAWADEE HOMEODOMAIN HOMOLOG 1	1	1	1	1	0	0	0	0	0	0	0	0	0	0	4
Ribonuclease Z	1	1	0	1	0	0	1	0	0	0	0	0	0	0	4
SEC14-like protein	0	0	0	0	0	0	0	1	0	0	0	1	1	1	4
Splicing regulatory glutamine/lysine-rich protein	0	0	0	0	0	1	0	1	0	0	1	1	0	0	4
Terminal uridylyltransferase cid	0	0	0	0	0	0	0	1	0	0	1	1	1	0	4
tRNase Z TRZ3, mitochondrial	1	1	0	1	0	0	1	0	0	0	0	0	0	0	4
Zinc phosphodiesterase ELAC protein	1	1	0	1	0	0	1	0	0	0	0	0	0	0	4
Transcription factor bHLH	1	1	0	1	0	0	0	0	0	0	0	0	0	0	3
Zinc finger protein	0	0	0	0	0	0	0	0	0	1	0	1	0	1	3
B2 protein	0	0	1	0	1	1	0	0	0	0	0	0	0	0	3
Casein kinase 1-like protein	0	0	0	0	0	0	0	0	1	1	0	1	0	0	3
Chloride channel protein	0	0	0	0	0	1	0	1	0	0	0	0	0	1	3
Cleavage stimulation factor	0	0	0	0	0	0	0	0	0	1	0	1	0	1	3
Cytochrome P450	0	0	1	0	0	0	0	0	0	0	1	0	0	1	3
Emopamil-binding protein-like	1	1	0	1	0	0	0	0	0	0	0	0	0	0	3
GBF-interacting protein	0	0	0	0	1	1	0	0	1	0	0	0	0	0	3
H(+)/Cl(-) exchange transporter	0	0	0	0	0	1	0	1	0	0	0	0	0	1	3
Mediator of DNA damage checkpoint protein	1	1	0	0	1	0	0	0	0	0	0	0	0	0	3
Mitogen-activated protein kinase	0	0	0	0	0	1	0	0	0	1	0	0	0	1	3
Nucleolar pre-ribosomal-associated protein	0	0	0	0	0	0	0	1	0	0	0	0	1	1	3
Phosphatidylinositol-glycan biosynthesis class F/W protein	0	0	0	0	1	1	0	0	1	0	0	0	0	0	3
Probable glycosyltransferase	0	0	0	0	0	0	1	0	0	1	0	1	0	0	3
Proline-rich receptor-like protein kinase	0	0	0	0	0	1	0	0	0	1	0	1	0	0	3
Protein suppressor	0	0	0	0	0	0	0	0	1	0	0	1	0	1	3
Protein THYLAKOID RHODANESE-LIKE	1	1	0	1	0	0	0	0	0	0	0	0	0	0	3
Separase	0	0	0	0	0	0	0	1	0	0	1	1	0	0	3
Single-stranded DNA-binding protein	0	0	0	0	0	0	0	0	0	1	0	1	0	1	3
T-complex protein 1 subunit delta	1	1	0	1	0	0	0	0	0	0	0	0	0	0	3
Transmembrane 9 superfamily member	0	0	0	0	0	0	0	1	0	1	0	1	0	0	3
Ethylene-responsive transcription factor	1	1	0	0	0	0	0	0	0	0	0	0	0	0	2
Probable WRKY transcription factor	0	0	0	0	1	1	0	0	0	0	0	0	0	0	2
(2-succinyl-5-enolpyruvyl-6-hydroxy-3-cyclohexene-1-carboxylate synthase	0	0	0	0	0	0	0	1	0	0	0	0	1	0	2
Alpha-L-fucosidase	0	0	0	0	1	1	0	0	0	0	0	0	0	0	2
Beta-D-xylosidase	0	0	0	0	1	1	0	0	0	0	0	0	0	0	2
Broad-range acid phosphatase	0	0	0	0	0	0	0	0	1	1	0	0	0	0	2
Calcium-transporting ATPase sarcoplasmic/endoplasmic reticulum type	0	0	0	0	0	0	0	1	0	0	0	0	1	0	2
COP1-interacting protein	0	0	0	0	0	0	0	0	1	0	0	0	0	1	2
DEAD-box ATP-dependent RNA helicase	0	0	0	0	0	0	0	0	0	0	1	1	0	0	2
DNA polymerase delta small subunit	0	0	0	0	0	0	0	0	1	0	0	1	0	0	2
DnaJ homolog subfamily C	0	0	0	0	1	0	0	0	0	0	0	1	0	0	2
Elongation factor 1-alpha	0	0	0	0	1	1	0	0	0	0	0	0	0	0	2
F-box/kelch-repeat protein	0	0	0	0	0	0	0	0	0	0	0	0	1	1	2
GDSL esterase/lipase	0	0	0	0	1	1	0	0	0	0	0	0	0	0	2
Glutaminyl-peptide cyclotransferase	0	0	1	0	1	0	0	0	0	0	0	0	0	0	2
Glycerol-3-phosphate acyltransferase	0	0	0	0	1	1	0	0	0	0	0	0	0	0	2
Hydroxysteroid dehydrogenase-like protein	0	1	0	1	0	0	0	0	0	0	0	0	0	0	2
Indole-3-pyruvate monooxygenase	0	0	0	0	0	0	0	1	0	0	0	0	0	1	2
Inter-alpha-trypsin inhibitor heavy chain	0	0	1	0	0	0	1	0	0	0	0	0	0	0	2
L-type lectin-domain containing receptor kinase	0	0	0	0	0	0	0	1	0	0	0	0	1	0	2
Metallothionein-like protein	0	0	0	0	1	1	0	0	0	0	0	0	0	0	2
mRNA 3'-end-processing protein rna14	0	0	0	0	0	0	0	0	1	0	0	0	0	1	2
N6-adenosine-methyltransferase non-catalytic subunit	0	0	0	0	0	0	0	0	0	0	1	1	0	0	2
Nitrate regulatory gene2 protein	0	1	0	1	0	0	0	0	0	0	0	0	0	0	2
Peptide-N4-(N-acetyl-beta-glucosaminyl)asparagine amidase A	0	0	0	1	0	0	1	0	0	0	0	0	0	0	2
Phosphoglycerate mutase-like prote	0	0	0	0	0	0	0	0	1	1	0	0	0	0	2
Polygalacturonase	0	0	0	0	0	0	0	0	0	1	0	0	1	0	2
Probable glutamate carboxypeptidase	0	0	1	0	0	1	0	0	0	0	0	0	0	0	2
Protein kinase	0	0	0	0	0	0	0	0	1	0	0	0	0	1	2
Protein prenyltransferase alpha subunit repeat-containing protein	0	0	0	0	0	0	0	1	0	0	0	0	1	0	2
Protein SLOW WALKER	1	1	0	0	0	0	0	0	0	0	0	0	0	0	2
Protein TIFY	1	1	0	0	0	0	0	0	0	0	0	0	0	0	2
Protein TPX2	1	1	0	0	0	0	0	0	0	0	0	0	0	0	2
Putative TrmH family tRNA/rRNA methyltransferase	0	0	0	0	0	0	0	1	0	0	0	0	0	1	2
Receptor protein-tyrosine kinase	0	0	0	0	0	0	0	1	0	0	1	0	0	0	2
Rho GTPase-activating protein	0	0	0	0	1	1	0	0	0	0	0	0	0	0	2
Rhodanese-like domain-containing protein	1	1	0	0	0	0	0	0	0	0	0	0	0	0	2
Ribulose-phosphate 3-epimerase	1	1	0	0	0	0	0	0	0	0	0	0	0	0	2
Sarcoplasmic/endoplasmic reticulum calcium ATPase	0	0	0	0	0	0	0	1	0	0	0	0	1	0	2
Serine carboxypeptidase-like	0	0	0	0	1	0	1	0	0	0	0	0	0	0	2
Sulfate transporter	0	0	0	0	0	0	0	0	0	1	0	1	0	0	2
Transketolase	0	0	0	0	0	0	0	0	0	0	0	1	0	1	2
Translation initiation factor IF-2	1	1	0	0	0	0	0	0	0	0	0	0	0	0	2
tRNA-specific adenosine deaminase	0	0	0	0	0	0	0	0	0	1	1	0	0	0	2
U3 small nucleolar RNA-associated protein	1	1	0	0	0	0	0	0	0	0	0	0	0	0	2
Very-long-chain 3-oxoacyl-CoA reductase	0	1	0	1	0	0	0	0	0	0	0	0	0	0	2
V-type proton ATPase subunit	0	0	0	0	0	0	0	0	0	0	0	1	0	1	2
Stress response protein	0	0	0	0	0	0	0	0	0	0	0	0	0	1	1
Cold-regulated 413 inner membrane protein	0	0	0	0	0	0	0	0	0	0	0	0	0	1	1
Cold shock protein	0	0	0	0	0	0	0	0	0	0	0	1	0	0	1
Transcription factor MYB	0	0	0	0	0	0	0	0	0	0	0	1	0	0	1
Zinc finger CCCH domain-containing protein	0	0	0	0	1	0	0	0	0	0	0	0	0	0	1
Polycomb group RING finger protein	0	0	0	0	0	0	0	0	0	0	0	0	0	1	1
NAC domain-containing protein	0	0	0	0	0	1	0	0	0	0	0	0	0	0	1
WD repeat-containing protein	0	0	1	0	0	0	0	0	0	0	0	0	0	0	1
39S ribosomal protein	0	0	0	0	0	0	0	0	0	1	0	0	0	0	1
3-epi-6-deoxocathasterone 23-monooxygenase	0	0	0	0	0	0	0	0	0	0	1	0	0	0	1
3-ketoacyl-CoA synthase	0	0	0	0	0	1	0	0	0	0	0	0	0	0	1
3-ketoacyl-CoA thiolase	0	0	0	0	0	0	0	0	1	0	0	0	0	0	1
40S ribosomal protein	0	0	0	0	0	0	0	0	1	0	0	0	0	0	1
50S ribosomal protein	0	0	0	0	0	0	0	0	0	1	0	0	0	0	1
54S ribosomal protein	0	0	0	0	0	0	0	0	0	1	0	0	0	0	1
Activating signal cointegrator	0	0	0	0	0	0	1	0	0	0	0	0	0	0	1
Alpha,alpha-trehalose-phosphate synthase	0	0	0	0	0	0	0	0	0	0	0	0	0	1	1
Aluminum-activated malate transporter	0	0	0	0	0	0	0	0	0	0	0	1	0	0	1
Annexin	0	0	0	0	0	0	0	0	0	0	0	1	0	0	1
Aspartyl aminopeptidase	0	0	0	0	0	0	0	0	1	0	0	0	0	0	1
AT-rich interactive domain-containing protein	0	0	0	0	0	0	0	0	0	1	0	0	0	0	1
Auxin-binding protein	0	0	0	0	0	0	0	0	0	1	0	0	0	0	1
Anoctamin-like protein	0	0	1	0	0	0	0	0	0	0	0	0	0	0	1
Beta-amylase	0	0	0	0	0	0	0	0	0	0	0	0	1	0	1
Boron transporter	0	0	0	0	0	0	1	0	0	0	0	0	0	0	1
Calmodulin-binding transcription activator	0	0	0	0	0	1	0	0	0	0	0	0	0	0	1
C2 and GRAM domain-containing protein	0	0	0	0	0	1	0	0	0	0	0	0	0	0	1
Calcium-binding protein	0	0	0	0	0	0	0	1	0	0	0	0	0	0	1
Caltractin	0	0	0	0	0	0	0	1	0	0	0	0	0	0	1
Cationic amino acid transporter	0	0	0	0	0	0	0	0	0	0	1	0	0	0	1
Cellular nucleic acid-binding protein homolog	0	0	0	0	0	0	0	0	0	0	0	1	0	0	1
Centrin	0	0	0	0	0	0	0	1	0	0	0	0	0	0	1
Chitin-inducible gibberellin-responsive protein	0	0	0	0	0	1	0	0	0	0	0	0	0	0	1
Chitin-inducible gibberellin-responsive protein	0	0	0	0	0	0	0	0	1	0	0	0	0	0	1
Clathrin light chain	0	0	0	0	0	0	0	0	0	0	1	0	0	0	1
CRAL-TRIO domain-containing protein	0	0	0	0	0	0	0	0	0	0	1	0	0	0	1
CTL-like protein	0	0	0	0	0	0	0	0	0	1	0	0	0	0	1
Cullin	0	0	0	0	0	0	0	0	0	0	0	1	0	0	1
Cyclin-dependent kinase	0	0	0	0	0	0	0	0	1	0	0	0	0	0	1
Cysteine desulfurase, mitochondrial	0	0	0	0	0	0	0	0	0	1	0	0	0	0	1
Cysteine-rich receptor-like protein kinase	0	0	0	0	0	0	0	0	0	1	0	0	0	0	1
D-3-phosphoglycerate dehydrogenase	0	0	0	0	0	0	0	0	0	0	0	0	0	1	1
Dipeptidyl aminopeptidase	0	1	0	0	0	0	0	0	0	0	0	0	0	0	1
Divalent metal cation transporter	0	0	0	0	0	0	0	0	0	0	0	0	1	0	1
DNA ligase	0	0	1	0	0	0	0	0	0	0	0	0	0	0	1
DNA repair protein	0	0	0	0	0	0	0	0	0	0	1	0	0	0	1
DUF21 domain-containing protein	0	0	0	0	0	0	0	0	0	0	0	1	0	0	1
E4 SUMO-protein ligase	0	0	0	0	0	0	1	0	0	0	0	0	0	0	1
Ethylene-insensitive protein	0	0	0	0	0	0	0	0	0	0	0	0	1	0	1
Exoenzymes regulatory protein	0	0	0	0	0	1	0	0	0	0	0	0	0	0	1
F-box/LRR-repeat protein	0	0	0	0	0	0	0	0	0	0	0	1	0	0	1
FCS-Like Zinc finger	0	0	0	0	0	0	0	0	1	0	0	0	0	0	1
Ferric reduction oxidase	0	0	0	0	0	0	0	0	0	1	0	0	0	0	1
Flavonoid 3',5'-hydroxylase	0	0	0	0	0	0	0	0	0	0	0	0	0	1	1
Flowering locus K homology domain	0	0	0	0	0	0	1	0	0	0	0	0	0	0	1
FT-interacting protein	0	0	0	0	0	1	0	0	0	0	0	0	0	0	1
Geraniol 8-hydroxylase	0	0	0	0	0	0	0	0	0	0	0	0	0	1	1
Glucuronoxylan 4-O-methyltransferase	0	0	0	0	0	0	0	0	1	0	0	0	0	0	1
Glutamate synthase 1	0	0	0	0	0	0	0	0	0	0	1	0	0	0	1
GPI-anchored wall transfer protein	0	0	0	0	0	0	0	0	1	0	0	0	0	0	1
GTP-binding nuclear protein	0	0	0	0	0	0	0	0	0	0	1	0	0	0	1
Heparanase-like protein	0	0	0	0	0	0	0	0	0	0	1	0	0	0	1
Homeobox protein LUMINIDEPENDENS	0	0	0	0	0	0	0	0	0	0	0	0	0	1	1
HVA22-like protein	0	0	0	0	0	0	0	0	0	1	0	0	0	0	1
Inactive poly [ADP-ribose] polymerase	0	0	0	0	0	0	0	0	1	0	0	0	0	0	1
Increased DNA methylation	0	0	0	0	0	0	0	0	0	0	1	0	0	0	1
Inositol-3-phosphate synthase	0	0	0	0	0	0	0	0	0	0	0	0	1	0	1
Inter alpha-trypsin inhibitor	0	0	1	0	0	0	0	0	0	0	0	0	0	0	1
KH domain-containing protein	0	0	0	0	0	0	1	0	0	0	0	0	0	0	1
KIN14B-interacting protein	0	0	1	0	0	0	0	0	0	0	0	0	0	0	1
Kinesin-like protein	0	0	0	0	0	0	0	0	1	0	0	0	0	0	1
L-ascorbate oxidase homolog	0	0	0	0	0	0	0	0	0	0	0	0	0	1	1
Lissencephaly-1 homolog	0	0	1	0	0	0	0	0	0	0	0	0	0	0	1
Magnesium transporter	0	0	0	0	0	0	0	1	0	0	0	0	0	0	1
Magnesium transporter MRS2	0	0	0	0	0	0	0	0	0	1	0	0	0	0	1
Magnesium transporter	0	0	0	0	0	0	0	0	0	0	0	0	1	0	1
Major pollen allergen Ole e 10	0	0	0	0	0	0	0	0	0	0	0	0	0	1	1
Mannose-P-dolichol utilization defect 1 protein homolog	0	0	1	0	0	0	0	0	0	0	0	0	0	0	1
MATH domain and coiled-coil domain-containing protein	0	0	0	0	0	0	0	0	1	0	0	0	0	0	1
Methylthioribose transporter	0	0	0	0	0	0	0	0	0	0	1	0	0	0	1
Mitochondrial division protein	0	0	0	0	0	0	1	0	0	0	0	0	0	0	1
Mitochondrial sodium/calcium exchanger protein	0	0	1	0	0	0	0	0	0	0	0	0	0	0	1
Monocopper oxidase-like protein	0	0	0	0	0	0	0	0	0	0	0	0	0	1	1
Monooxygenase	0	0	0	0	0	0	0	0	0	0	0	0	1	0	1
Multiple C2 and transmembrane domain-containing protein	0	0	0	0	0	1	0	0	0	0	0	0	0	0	1
N-acetylated-alpha-linked acidic dipeptidase	0	0	1	0	0	0	0	0	0	0	0	0	0	0	1
Nicotinate-nucleotide pyrophosphorylase	0	0	0	0	0	0	0	1	0	0	0	0	0	0	1
Nitrate reductase	0	0	0	0	0	1	0	0	0	0	0	0	0	0	1
[truncated: 80 more rows]
